# Supplementary material for: Activation of melanocortin-1 receptor signaling in melanoma cells impairs T cell infiltration to dampen antitumor immunity
Source: Nat Commun. 2023 Sep 15;14:5740. doi: 10.1038/s41467-023-41101-3 (PMC10504282; doi:10.1038/s41467-023-41101-3)
Supplement: Supplementary file 4 — Supplementary Data 1 [file 41467_2023_41101_MOESM4_ESM.xlsx]

## Sheet: library A raw counts
	in vitro	in vivo
Gene	cell	tumor 1	tumor 2	tumor 3	tumor 4	tumor 5	tumor 6	tumor 7	tumor 8
A1bg	819	1155	684	115	468	236	26	10	405
A1bg	1315	1029	87	289	448	268	91	417	199
A1bg	1837	815	2980	474	1818	595	966	311	1738
A1bg	684	69	306	1542	26	47	125	32	2338
A2m	802	29	127	4254	111	11758	542	410	55
A2m	677	27	0	29	805	456	947	86	1322
A2m	1072	1424	68	205	350	68	3	1078	824
A2m	342	11	157	12	0	0	375	135	291
A2ml1	1812	770	764	842	311	746	94	354	426
A2ml1	1644	1414	188	1261	3039	573	91	478	1823
A2ml1	826	55	1885	81	792	118	24	11632	88
A2ml1	810	161	19	682	141	647	86	22	0
A4galt	587	26	85	95	28	9	4065	6	155
A4galt	1737	97	4812	1947	1624	2983	2572	5999	747
A4galt	506	17	331	34	178	580	73	367	110
A4galt	492	466	42	2	14	26	2390	519	1822
A4gnt	1057	35	940	435	183	1203	221	1709	1151
A4gnt	530	24	10	2070	1794	333	9399	0	208
A4gnt	1289	355	295	2620	720	402	13436	1182	3957
A4gnt	819	848	11	699	1075	253	102	179	322
Aaas	483	671	7	6538	48	310	16	244	69
Aaas	404	0	1658	0	2891	34	10	9	538
Aaas	825	514	50	630	1520	241	776	138	75
Aaas	464	277	166	205	95	1	1	190	314
Aadac	338	0	13	121	492	11	1	65	45
Aadac	1040	369	603	31	169	302	24	3465	33
Aadac	513	9	0	638	260	427	22	0	179
Aadac	458	222	3	27	32	0	6	3	277
Aadacl2	1112	282	520	1437	776	406	350	207	62
Aadacl2	703	141	98	8	302	4	15	9	934
Aadacl2	498	180	1433	26	123	119	132	1167	75
Aadacl2	599	729	22	1	429	905	4	825	227
AB124611	928	257	13630	1	917	32	576	1944	2541
AB124611	909	677	198	460	134	359	54	1119	708
AB124611	169	0	0	0	0	276	0	0	0
AB124611	434	23	118	401	139	9	5	0	106
Abca1	1037	43	9	36	108	361	1322	741	292
Abca1	269	41	0	576	504	0	3	225	2
Abca1	710	1281	0	255	180	185	41	122	942
Abca1	1017	187	27	262	507	482	61	157	18649
Abca3	997	793	284	206	986	430	1535	663	1341
Abca3	859	374	403	4093	169	95	2416	19077	2464
Abca3	666	169	8	52	19	24	1204	53	42
Abca3	389	1	45	744	13	0	0	2092	0
Abca4	713	167	408	6121	140	294	173	2292	27
Abca4	322	3	7	0	0	122	2	98	41
Abca4	414	36	2	234	118	195	125	18	0
Abca4	520	0	46	886	120	7	1072	143	192
Abca5	606	1935	2	328	414	2179	410	807	1843
Abca5	792	2649	326	2	1230	207	349	1639	165
Abca5	618	1	10	686	286	233	0	14	57
Abca5	1162	137	25	1153	549	4918	30	250	4172
Abca6	720	35	6	0	85	255	13	328	38
Abca6	403	603	294	1154	433	77	71	2421	471
Abca6	593	1815	3	2	172	109	8	21	190
Abca6	215	5	1	0	0	10	4	5	764
Abca8b	782	239	48	1788	158	368	39	39	0
Abca8b	290	199	2	11	271	97	17	14	7
Abca8b	284	192	7	3	0	36	9	242	0
Abca8b	370	43	10	32	76	10047	50	191	176
Abca9	747	2054	0	124	413	386	700	17	31
Abca9	1119	606	1658	567	730	699	695	1904	7520
Abca9	1013	2051	10552	743	523	649	9	18	193
Abca9	401	253	4	2	14	32	36	88	210
Abcb11	1600	451	4545	7825	2074	2904	473	4862	222
Abcb11	943	37	3	69	7	4097	752	159	434
Abcb11	412	54	6	13	459	54	32	2823	183
Abcb11	691	322	119	3231	33	644	2988	3739	3675
Abcb1a	737	1477	18	50	775	1411	5716	5117	16
Abcb1a	481	587	334	23	1	68	58	1	4595
Abcb1a	441	42	6	448	18	464	9	12764	0
Abcb1a	423	97	78	3	7	369	38	0	8
Abcb4	868	308	3	709	1617	667	615	2048	28
Abcb4	248	0	92	0	26	18	104	0	0
Abcb4	401	27	0	38	15	0	20	40	25
Abcb4	655	160	181	2017	386	30	635	23	17
Abcb5	663	6415	156	210	41	343	2516	205	447
Abcb5	773	101	0	109	134	117	205	8	19
Abcb5	491	1	1356	166	127	277	31	58	16
Abcb5	613	0	118	497	67	217	1020	3	4
Abcb6	905	204	242	1389	372	2208	50	1875	110
Abcb6	723	209	598	0	315	59	281	386	2038
Abcb6	494	100	3	487	1476	33	2	291	3126
Abcb6	749	250	219	200	113	9	117	9	5
Abcb7	106	0	0	0	1201	0	0	0	6
Abcb7	136	155	0	27	0	2	26	0	154
Abcb7	75	0	11	0	0	0	0	0	0
Abcb7	286	0	173	134	0	88	3	1	17
Abcb8	535	21	40	196	245	50	413	603	0
Abcb8	665	417	9	619	281	207	105	33	6
Abcb8	795	527	894	4016	442	0	893	292	252
Abcb8	271	66	229	0	3	2	18	0	4
Abcb9	1332	453	531	681	257	1682	6000	103	3756
Abcb9	731	1	142	219	1333	165	30	161	1967
Abcb9	669	55	75	715	1096	331	2107	7412	2513
Abcb9	282	2	5	1239	1192	8	5	10	3
Abcc1	762	5	122	2832	79	452	126	1	278
Abcc1	426	0	5	2925	5	1	491	45	1009
Abcc1	389	3	13	2	32	0	77	58	187
Abcc1	348	0	35	12	71	0	224	62	1
Abcc10	631	64	107	1	129	51	368	340	5
Abcc10	1328	1137	1048	1895	726	16346	854	960	143
Abcc10	509	42	1	8	255	3	20	330	37
Abcc10	406	31	189	148	13	24	277	525	0
Abcc12	1210	1807	151	1064	9814	1382	5006	67	88
Abcc12	618	416	1	8	1652	192	8	103	109
Abcc12	283	125	0	6	211	0	1	0	4
Abcc12	834	36	379	1236	756	474	5056	277	4529
Abcc2	798	689	74	21	370	389	91	17	159
Abcc2	446	128	12	143	715	0	2410	1013	2
Abcc2	576	577	8	182	318	574	153	108	704
Abcc2	504	16	337	0	187	14	7	192	8
Abcc4	966	310	3570	43	508	1057	79	16	3876
Abcc4	1326	100	54	1328	214	488	624	2152	832
Abcc4	485	24	5	650	466	67	515	402	2
Abcc4	856	1102	2	119	533	292	185	22	57
Abcc6	520	590	26	9	1464	131	114	468	458
Abcc6	495	148	10	6	21	279	2045	4205	477
Abcc6	456	1886	25	88	727	877	370	876	21
Abcc6	607	88	12	36	112	472	264	30	0
Abcc8	759	1579	219	406	723	6	2060	7	24
Abcc8	1347	213	738	2277	412	56	1772	35	341
Abcc8	858	426	27	372	801	555	468	442	57
Abcc8	340	452	32	137	18	158	1631	6438	0
Abcd1	1214	95	26	37	976	57	5693	32	17
Abcd1	1117	502	194	158	80	1171	2499	565	11061
Abcd1	909	296	6561	292	892	1331	701	551	175
Abcd1	297	12	20	6	0	6	112	10	0
Abcd3	902	105	646	663	899	4652	206	1852	3744
Abcd3	928	850	164	407	224	125	1642	3598	1111
Abcd3	663	220	962	700	793	784	60	724	728
Abcd3	143	0	0	0	60	0	4	0	71
Abcd4	109	0	0	0	0	0	0	0	0
Abcd4	111	0	0	56	0	0	0	0	0
Abcd4	41	0	0	0	0	0	0	0	0
Abcd4	88	0	0	0	0	0	0	0	194
Abcg1	446	55	13	25	6	5	34	0	99
Abcg1	272	12	2	13	3	642	21	0	10
Abcg1	220	0	72	5	730	15	129	0	0
Abcg1	303	1869	1128	0	64	1	11	2	22
Abcg2	893	184	1831	28	208	1806	335	66	2734
Abcg2	477	2	68	191	157	0	86	69	0
Abcg2	622	44	320	1183	449	478	39	155	288
Abcg2	598	73	9	275	71	1	11	29	39
Abcg4	1154	873	307	297	411	1650	8828	568	2597
Abcg4	741	6	59	82	257	57	36	64	113
Abcg4	820	161	107	59	323	852	15	297	329
Abcg4	672	36	0	44	841	879	235	172	38
Abcg8	1176	170	683	63	3763	725	6399	592	179
Abcg8	691	0	100	54	1755	516	13	771	2130
Abcg8	738	252	332	7	17	355	425	0	322
Abcg8	758	950	112	1196	452	84	167	9	7
Abhd1	1512	2486	276	720	818	2301	1086	550	934
Abhd1	425	48	3	2	1	1	8	1	42
Abhd1	852	744	2773	419	465	114	660	808	853
Abhd1	391	400	19	109	1958	5395	6	73	6
Abhd12	524	88	16	80	160	129	2031	0	114
Abhd12	1286	1153	326	1686	237	1719	473	67	1065
Abhd12	1370	4642	397	391	235	319	2239	193	36
Abhd12	327	6	370	3	34	170	157	2043	3086
Abhd13	412	441	6	74	52	2	146	3	162
Abhd13	548	1114	41	930	81	30	0	7	1748
Abhd13	929	8	931	31	1887	1837	217	3151	700
Abhd13	494	11	401	1571	611	278	58	1045	631
Abhd14a	540	136	5552	15	17	187	42	65	98
Abhd14a	364	7	9	113	1	3	1	36	443
Abhd14a	747	1804	72	30	28	1830	5	61	77
Abhd14a	586	5	81	11	77	1410	1357	96	169
Abhd16a	713	86	57	15	690	10	1639	23	5
Abhd16a	508	109	421	310	70	399	181	918	183
Abhd16a	666	9	519	854	357	456	10	561	33
Abhd16a	555	175	165	6	685	595	222	1143	174
Abhd17a	898	2	10012	43	146	23	688	233	547
Abhd17a	867	101	66	18	163	25	15	31	1138
Abhd17a	1024	1708	153	2232	1045	2628	402	32	4389
Abhd17a	594	4	226	22	146	1161	261	479	91
Abhd2	618	417	502	56	1	1873	113	233	2
Abhd2	1098	383	440	4	1050	1034	12	2443	1542
Abhd2	1143	697	52	672	222	30	1029	499	9
Abhd2	928	54	3284	50	1908	234	7346	1045	253
Abhd3	1032	727	228	145	136	784	123	1237	968
Abhd3	745	241	1150	159	450	1784	514	1900	1570
Abhd3	521	173	8	12623	382	27	41	70	293
Abhd3	695	1336	659	0	315	144	37	5934	304
Abhd6	972	3186	29	1178	385	2058	24	128	1349
Abhd6	604	43	404	667	17	39	21	14	391
Abhd6	1167	915	42	550	4071	458	382	662	291
Abhd6	841	132	109	775	1387	955	195	385	14
Abi1	790	17	20	29	45	635	191	843	18
Abi1	600	280	19	67	356	737	29	1028	21
Abi1	738	349	490	4	357	201	971	9496	5
Abi1	277	6	10	4	0	163	1	369	47
Abi3bp	749	1931	132	204	195	619	1685	73	575
Abi3bp	986	91	178	73	708	286	1197	33	93
Abi3bp	651	317	624	32	12	8	4	187	23
Abi3bp	188	6	0	0	21	14	401	156	0
Abl1	1097	3564	661	179	585	1034	525	231	4831
Abl1	1719	6167	3060	15153	1642	996	72	235	241
Abl1	723	492	4662	148	13	544	4422	851	249
Abl1	561	18	407	19	287	12	1350	9	10
Abo	1178	299	248	1809	939	820	79	553	2022
Abo	520	135	4708	22	2437	757	681	13	1
Abo	710	2164	213	76	374	434	227	18553	76
Abo	286	1	14	4	127	0	0	5	0
Acadvl	593	1256	22	43	33	451	25	0	251
Acadvl	759	484	35	119	5984	576	765	668	66
Acadvl	394	41	68	1244	110	0	0	3	100
Acadvl	305	41	5	107	275	0	0	144	0
Acbd3	1350	3304	75	117	361	375	1565	203	1510
Acbd3	688	304	19	1	50	12	2058	820	3436
Acbd3	1311	1493	698	3386	375	2215	379	3270	2111
Acbd3	639	201	213	385	1516	10	132	71	20
Acbd5	633	41	9	77	217	60	39	25	88
Acbd5	164	10	0	0	365	11	194	51	0
Acbd5	259	58	0	28	16	322	31	0	0
Acbd5	245	28	9	15	16	25	70	14	2
Ace	714	268	112	1258	262	13	2155	6835	44
Ace	1266	3583	1844	440	158	580	3203	22	852
Ace	821	437	195	19	14	847	306	2004	171
Ace	484	270	266	16	1328	5	71	1757	154
Ace2	662	43	44	207	13	138	271	2215	1063
Ace2	604	436	139	2	395	164	110	634	29
Ace2	673	29	398	46	371	0	677	40	17
Ace2	403	126	1509	4	175	222	929	22	76
Acer1	612	5	11	3290	49	62	24	51	9
Acer1	1033	362	4999	616	335	350	516	639	673
Acer1	358	9	148	0	0	103	2063	201	528
Acer1	374	13	162	505	5484	58	1299	261	37
Acer2	649	457	71	321	911	910	605	29	0
Acer2	1224	704	452	297	781	44	121	2723	132
Acer2	677	17	646	194	461	6864	680	53	55
Acer2	394	14	6	0	30	51	2	2240	3
Acer3	876	30	1574	680	169	73	9	168	138
Acer3	390	4	0	0	15	184	13	448	5
Acer3	639	109	12	5	361	10	76	62	0
Acer3	300	1	5	0	242	18	1517	0	22
Ache	585	737	11	79	82	2	45	229	18420
Ache	1274	461	1498	1150	644	19	286	214	236
Ache	985	935	33	1254	697	4447	316	2724	3762
Ache	835	30	157	420	3159	401	948	439	349
Ackr2	673	8	39	762	1041	479	8	1456	0
Ackr2	418	63	125	32	104	182	597	21	202
Ackr2	433	43	49	2	14	2251	1	0	454
Ackr2	499	87	1513	564	248	461	3571	245	635
Ackr3	730	1517	498	5	443	95	381	917	23
Ackr3	1339	150	18	1356	1072	422	1368	18458	1472
Ackr3	1088	294	646	276	488	315	1164	389	84
Ackr3	959	306	123	985	587	143	690	256	63
Acp2	1652	9900	1485	324	2712	8682	26646	437	2800
Acp2	663	127	3	459	252	284	144	111	1030
Acp2	661	448	40	285	189	15	9	0	41
Acp2	631	19	16	36	92	918	574	903	930
Acpl2	978	89	207	695	263	77	45	61	1558
Acpl2	264	36	18	0	0	0	4	0	1512
Acpl2	715	36	5802	104	334	33	676	180	6
Acpl2	3	7	1	0	1	0	0	0	2
Acpp	847	2449	1348	121	562	276	1135	177	4382
Acpp	654	419	642	537	2575	2463	147	8	1671
Acpp	1078	952	143	484	696	768	419	233	78
Acpp	481	230	14	811	203	29	10	19	2
Acpt	549	454	17	105	1425	21	5	1764	235
Acpt	629	1112	10538	2	841	521	641	38	340
Acpt	617	168	4	232	243	22	217	5372	12
Acpt	884	1185	57	6	107	135	159	222	1
Acrbp	484	11	0	2783	2	121	619	80	0
Acrbp	675	49	15	1330	11	348	368	304	42
Acrbp	582	21	169	140	0	171	33	7	2
Acrbp	927	538	92	132	7304	1390	384	1868	21
Acsbg2	308	17	148	1	2664	102	6	10	1
Acsbg2	1252	2131	333	807	5477	2091	264	1601	292
Acsbg2	882	539	870	143	823	1331	824	3172	9
Acsbg2	1083	4732	2532	7396	171	494	567	1446	592
Acsl1	814	1145	696	2058	2604	9222	1578	91	63
Acsl1	435	791	6	85	52	0	136	10	337
Acsl1	229	581	7	73	5	0	40	4	16
Acsl1	616	1175	24	306	238	625	22	490	68
Acsl3	607	0	1439	183	314	387	0	5	11
Acsl3	201	24	15	0	95	50	2	6	12
Acsl3	588	225	19	18	124	15	1281	63	39
Acsl3	488	15	485	127	43	63	70	0	0
Acsl4	298	8	20	0	0	92	8	1	42
Acsl4	284	879	11	190	4	1	4	2	137
Acsl4	397	14	2	4	2	8	14	33	0
Acsl4	406	121	201	57	0	1	52	51	4
Acsl5	472	0	44	491	90	5	11	0	1406
Acsl5	530	15	989	1085	216	183	81	6	33
Acsl5	886	115	198	8664	1404	190	9	6	7
Acsl5	422	78	117	18	70	84	18	61	83
Acsl6	641	16	329	45	426	19	515	2298	13
Acsl6	855	365	10	485	428	100	208	970	286
Acsl6	728	144	373	19	278	9	2	4	0
Acsl6	290	29	0	151	369	0	23	722	0
Actl6a	13	0	0	0	0	0	0	0	0
Actl6a	235	4	9	0	3	0	0	5	2
Actl6a	13	0	0	0	0	0	0	0	0
Actl6a	5	0	0	0	0	0	1	0	0
Actn1	643	0	36	334	35	210	836	30	1151
Actn1	383	91	254	6	0	152	98	37	417
Actn1	805	552	298	1423	92	252	178	86	1956
Actn1	241	40	7	4105	89	45	445	61	1
Actn2	774	9294	3	224	25	692	413	2112	330
Actn2	1241	406	201	2627	4489	238	184	83	1356
Actn2	377	81	17	579	179	784	202	17289	204
Actn2	461	2696	117	0	1363	531	673	0	2797
Acvr1	1007	115	34	638	1153	670	94	810	4
Acvr1	856	1235	78	113	30	294	87	26	12
Acvr1	384	289	9	5	0	3	8	1	4
Acvr1	502	9191	302	6	1063	626	222	152	15229
Acvr1b	638	1580	111	143	500	36	5	167	704
Acvr1b	775	165	15	417	265	626	650	294	320
Acvr1b	1038	831	3670	8497	893	157	572	1710	1766
Acvr1b	624	8	117	52	875	46	184	250	86
Acvr1c	1261	311	237	700	1023	803	40	516	30
Acvr1c	757	42	13	132	838	1486	43	134	574
Acvr1c	441	0	37	5	69	4	160	33	4
Acvr1c	682	812	239	7	205	877	71	232	545
Acvr2a	601	23	94	1660	274	308	71	113	0
Acvr2a	1382	153	23	544	1951	710	5980	628	31
Acvr2a	1012	25	181	641	742	66	40	421	277
Acvr2a	436	3611	30	520	398	996	336	618	99
Acvr2b	1109	2226	1139	778	682	2537	427	522	1709
Acvr2b	572	7	97	542	2366	63	50	12	294
Acvr2b	1592	436	580	2546	890	2979	643	138	6798
Acvr2b	740	3343	14	272	272	196	527	0	111
Acvrl1	614	1667	6	34	3	14	53	433	349
Acvrl1	689	322	13	307	63	2008	43	108	9
Acvrl1	649	347	9	120	457	552	33	113	1103
Acvrl1	358	218	0	2248	40	11	241	1	19
Acy1	535	27	2917	6	110	321	5	10	19
Acy1	243	0	37	0	74	204	4	227	11
Acy1	293	68	127	2	83	268	856	4	2
Acy1	491	283	1184	246	28	0	200	478	269
Acy3	740	336	937	447	203	14	52	140	2
Acy3	1174	62	1024	64	1578	649	861	2528	7224
Acy3	803	4918	245	31	137	59	131	34	7
Acy3	240	5	26	0	1	263	0	0	1936
Ada	1160	4037	80	35	406	245	1708	27	7151
Ada	1291	269	104	23	10118	1563	1858	122	3422
Ada	647	3	56	66	1985	2630	106	539	1
Ada	316	2506	935	325	316	259	198	10	52
Adam10	813	79	95	293	1775	144	134	257	132
Adam10	520	4203	136	684	7132	1562	1543	38	6
Adam10	660	495	386	592	255	404	18	752	220
Adam10	791	1345	44	70	1194	625	838	125	352
Adam11	638	1503	9	14	1511	2929	425	331	3
Adam11	348	9	6	13	0	20	0	4	346
Adam11	452	0	3	1	26	197	0	152	17
Adam11	494	36	3	4	463	1	723	46	300
Adam12	340	1	98	477	1009	138	3	2665	1772
Adam12	374	21	443	56	103	0	2	0	33
Adam12	1201	2019	154	219	2720	537	389	563	21
Adam12	414	0	13	167	607	148	0	0	34
Adam15	396	90	783	2	4544	94	54	397	173
Adam15	790	1244	23	162	220	1390	15	156	0
Adam15	448	223	300	10	0	0	235	40	79
Adam15	442	3	150	11	101	422	17	121	1123
Adam17	1297	2208	15	241	276	2562	1706	89	458
Adam17	1039	839	101	2007	1058	391	309	30	10
Adam17	795	27	1106	177	294	1304	31	166	414
Adam17	379	39	7	474	171	89	75	0	1
Adam18	466	125	263	411	38	3	5	3257	4
Adam18	637	167	3	428	194	31	406	9	25
Adam18	901	17	333	13946	125	60	257	3605	1838
Adam18	671	54	64	154	606	134	5	57	0
Adam19	591	205	44	437	1909	454	11	100	605
Adam19	427	0	7	40	852	52	23	6	20
Adam19	770	1845	87	16	23	528	1246	910	23
Adam19	502	13	14	6	4	162	17	1404	471
Adam2	998	221	1881	163	80	679	120	181	704
Adam2	231	130	2472	1018	225	0	72	4	2045
Adam2	628	8	39	113	316	39	69	315	1552
Adam2	567	18	67	14	4	187	255	188	144
Adam20	492	526	820	344	333	9	0	3	468
Adam20	564	165	59	53	214	11	555	301	113
Adam20	420	0	0	3	0	0	11	1	94
Adam20	1191	702	572	1794	2325	3071	144	620	49
Adam22	866	12	523	71	610	1908	7459	217	22
Adam22	721	800	7	157	910	85	26	720	19
Adam22	846	11	35	33	77	4001	20	3243	2152
Adam22	275	9	43	358	14	207	2	291	4
Adam29	958	72	10	108	954	740	794	40	920
Adam29	828	325	2182	1412	119	897	150	379	17
Adam29	474	1171	46	136	49	96	9	63	135
Adam29	354	64	0	233	223	3	118	134	87
Adam30	421	128	196	4	0	227	3963	7	137
Adam30	506	1352	8	679	185	205	10	361	3
Adam30	581	478	89	61	1686	109	24460	137	659
Adam30	629	319	4	292	8	5	0	0	10
Adam32	978	38	809	1011	1202	440	1	1146	0
Adam32	694	36	0	74	629	33	1111	2057	435
Adam32	535	78	7	9	157	52	1064	37	722
Adam32	489	3	5	409	0	1690	34	0	7
Adam7	635	18	217	186	431	18	553	5	28
Adam7	966	27930	4254	90	2030	967	3395	722	88
Adam7	353	0	35	7	91	241	2	0	0
Adam7	409	7	63	4	149	5	15	191	0
Adam8	354	6	1	174	2	0	15	3	96
Adam8	620	0	9	46	0	49	107	1278	4
Adam8	718	1049	147	20	121	45	12	6890	94
Adam8	698	45	30	111	4681	525	929	7	36
Adam9	891	219	462	474	1950	214	18	1301	585
Adam9	1053	815	28	119	468	736	94	0	103
Adam9	336	1	5	2	0	178	0	826	8
Adam9	380	3626	3	2	668	1025	9	15	36
Adamdec1	875	29	24	97	1379	815	3551	5	130
Adamdec1	359	57	546	255	4	470	72	620	0
Adamdec1	394	5	24	5	11	1896	2710	8	980
Adamdec1	665	2814	6	1162	415	166	188	1	1648
Adamts1	1057	68	173	1215	1246	1190	4667	1488	117
Adamts1	1113	654	28	1865	1498	17	31	1263	5
Adamts1	597	5987	132	2042	688	48	0	134	413
Adamts1	952	17	11	1233	622	28	136	174	221
Adamts13	621	75	9	132	543	476	12	0	275
Adamts13	294	8	0	2	8	83	214	0	3
Adamts13	1339	2742	166	4179	1032	133	23	3170	40
Adamts13	679	1349	5	272	61	0	53	74	2
Adamts15	665	382	3	382	195	2	12	862	2969
Adamts15	1172	557	61	180	454	117	124	255	1974
Adamts15	276	9	45	909	38	33	406	414	0
Adamts15	225	0	0	15	0	65	0	0	1736
Adamts16	665	38	2482	21	350	15	16	4	33
Adamts16	479	31	5227	66	790	10	29	134	7
Adamts16	247	0	454	6	3	2	101	84	2
Adamts16	303	134	1049	6	144	202	4	25	1
Adamts7	808	437	11	292	413	728	693	437	285
Adamts7	439	79	1	32	95	21	405	0	8
Adamts7	1331	736	463	107	512	590	829	64	8019
Adamts7	344	52	1450	1229	120	2	3112	75	225
Adamtsl1	531	42	1	159	0	82	1	12	12
Adamtsl1	1001	416	214	341	575	1202	3303	17	72
Adamtsl1	415	35	0	51	42	4	3487	692	126
Adamtsl1	376	36	8	158	63	157	0	10	521
Adamtsl2	533	45	2	33	50	9	10	68	2
Adamtsl2	871	19	125	496	54	697	5539	4966	708
Adamtsl2	832	407	148	104	1127	233	75	11	1537
Adamtsl2	1259	4314	138	122	395	93	192	2869	731
Adamtsl4	631	153	13	123	482	18	764	48	69
Adamtsl4	498	376	17	439	281	202	44	4621	2180
Adamtsl4	313	0	0	22	154	45	0	0	2
Adamtsl4	1134	2041	812	447	340	65	55	629	679
Adap1	509	14	3	438	720	33	185	12	0
Adap1	675	262	1	26	365	215	5	0	51
Adap1	861	591	126	1767	2557	1197	4236	17	10
Adap1	256	253	0	796	3	6790	2	149	4924
Adap2	965	566	13	3720	76	54	1033	146	304
Adap2	415	11	6	93	452	92	8	170	46
Adap2	426	215	30	222	47	445	101	5	6
Adap2	240	7	13	62	9	20	51	20	5
Adck1	966	189	13	189	84	52	1660	4	405
Adck1	699	86	624	0	185	142	39	228	474
Adck1	571	5033	0	19	264	114	39	7448	23
Adck1	513	0	330	30	34	319	4	533	232
Adck2	551	375	1	1	12	9	34	21	32
Adck2	584	167	4287	56	5	504	530	21	5
Adck2	548	14	0	6	54	259	1181	606	0
Adck2	383	109	213	326	207	4	19	249	319
Adck4	219	507	2	0	21	0	1356	5	0
Adck4	500	155	296	45	35	54	43	59	33
Adck4	87	0	0	0	0	0	0	0	0
Adck4	149	23	0	160	139	2	2	0	59
Adcy2	1315	61	1789	149	558	5	1794	422	236
Adcy2	1284	822	1061	264	1090	557	468	324	4608
Adcy2	807	74	763	5775	2005	311	35	809	25
Adcy2	256	3	0	92	3	10	4	66	0
Adcy3	659	116	80	117	356	0	1071	328	4
Adcy3	470	190	2329	3116	1887	97	3861	119	312
Adcy3	718	185	1234	652	490	463	412	244	24
Adcy3	301	9	4	1299	20	15	316	208	5
Adcy5	609	601	540	51	215	781	607	68	53
Adcy5	299	1006	4	29	56	330	1	11	42
Adcy5	871	21	105	993	1319	14	87	632	556
Adcy5	475	44	5	0	54	81	10	4	117
Adcy6	505	420	22	207	55	407	103	119	14
Adcy6	978	189	964	813	778	156	1049	359	141
Adcy6	429	3	573	0	23	2268	1289	66	1873
Adcy6	415	161	6	3395	1	109	3330	3072	5078
Adcy7	541	303	12	125	14	11	24	11	1
Adcy7	900	1129	215	28	207	254	155	35	179
Adcy7	1085	446	20	686	483	237	21	162	314
Adcy7	688	82	511	1496	1675	2253	16	497	286
Adcy8	986	266	173	1916	4977	244	32	736	89
Adcy8	769	671	15	1990	1135	407	785	77	2663
Adcy8	305	16	11	458	10	148	121	0	162
Adcy8	175	68	124	657	231	101	8	46	64
Adcy9	613	59	7	19	116	1562	811	15	91
Adcy9	692	53	188	63	127	117	489	515	5
Adcy9	1174	485	47	42	707	232	11750	644	1394
Adcy9	504	443	92	78	4	389	308	79	5
Adcyap1r1	325	59	67	970	191	4	82	0	4
Adcyap1r1	409	239	25	68	23	244	1019	6	3
Adcyap1r1	231	26	69	22	102	224	0	0	0
Adcyap1r1	234	0	1	1962	25	0	157	239	22
Add1	493	578	15	1	619	6	614	1366	1808
Add1	711	34	53	64	1522	1372	3781	777	4975
Add1	509	656	78	206	1069	131	627	13	0
Add1	890	340	55	223	1358	5218	436	232	128
Add2	888	133	192	15	555	239	36	79	524
Add2	708	269	7	406	247	16	3019	1044	1166
Add2	420	4	430	38	1648	21	9	88	359
Add2	912	454	10	56	873	154	473	1329	139
Add3	570	160	259	136	95	57	155	300	1709
Add3	1674	1671	1174	1071	6039	3108	2840	1027	3298
Add3	832	620	37	336	1447	2192	1590	1999	46
Add3	394	970	115	5	148	754	20	1	3
Adi1	1070	4143	3974	434	151	24	35	364	651
Adi1	477	24	7	29	37	20	2	7	240
Adi1	699	8079	206	87	129	1026	1279	56	30282
Adi1	778	432	72	236	1527	692	132	78	247
Adig	1372	998	182	704	4377	2070	263	1419	547
Adig	629	1229	3	155	215	275	62	180	51
Adig	194	0	9	185	24	3	4	37	2
Adig	396	35	1	21	91	30	102	0	33
Adipoq	489	1739	173	275	61	12517	49	11	65
Adipoq	825	29	80	1889	226	266	3266	353	19
Adipoq	442	2	0	14	170	6	440	0	45
Adipoq	93	0	0	34	14	0	5	0	0
Adipor1	351	205	3	171	12	6	1	395	170
Adipor1	426	151	10321	683	21	765	4	5527	47
Adipor1	508	115	7	1	335	1306	1473	37	37
Adipor1	362	2	33	100	35	101	2	0	14
Adipor2	328	104	296	5	0	22	3	47	200
Adipor2	151	90	1	214	0	1	4	17	0
Adipor2	289	169	2	29	10	423	124	1	38
Adipor2	518	3	208	83	571	17	96	494	653
Adm	666	674	13	66	2127	1272	74	88	5
Adm	293	0	11	39	630	0	25	11	1280
Adm	731	324	52	0	147	1053	260	1204	3243
Adm	432	125	0	171	5	0	309	0	284
Adm2	874	204	30	18	385	868	257	537	156
Adm2	1125	2025	139	929	6471	2346	2743	138	478
Adm2	1143	331	8	98	243	46	135	33	3
Adm2	356	48	2	32	70	594	6	67	122
Adora1	769	61	44	53	593	603	1050	6376	528
Adora1	1048	222	5	1506	348	199	365	10	2653
Adora1	709	28	0	12	510	1111	5	71	40
Adora1	226	3	15	9084	46	398	1	146	46
Adora2a	786	2639	2	992	138	487	938	957	538
Adora2a	402	28	2	1312	148	5	129	0	14
Adora2a	515	442	3	39	1015	31	1074	7	3
Adora2a	559	480	38	0	213	189	7	0	83
Adora2b	830	229	2979	430	296	1662	112	223	128
Adora2b	459	123	2	5	43	587	187	11	4
Adora2b	457	124	0	0	42	2050	20	72	2
Adora2b	737	275	95	101	954	919	36	372	487
Adora3	888	107	13	2019	446	1297	29	130	1559
Adora3	623	1019	1000	659	105	690	1	12	142
Adora3	1442	854	557	36	911	105	1000	1950	147
Adora3	490	136	6	45	140	57	331	2294	58
Adpgk	463	27	2	0	0	69	219	390	779
Adpgk	713	177	14	21	4381	98	256	315	3828
Adpgk	1114	61	934	2403	912	1431	137	1585	891
Adpgk	280	158	14	33	5	2	0	63	92
Adra1a	693	171	795	2685	1824	2760	13	8	29
Adra1a	793	70	0	39	373	277	138	183	190
Adra1a	1067	538	936	200	337	1148	3754	2772	115
Adra1a	644	1934	1022	8	5463	851	50	2143	2
Adra1b	678	2034	567	318	100	90	35	633	4961
Adra1b	829	67	82	555	1588	40	3973	5503	394
Adra1b	590	280	4	71	28	361	0	61	18
Adra1b	539	64	1	104	597	585	4	314	1
Adra1d	984	291	549	934	401	123	406	685	68
Adra1d	495	251	314	158	48	1002	2240	428	24
Adra1d	669	553	519	4	14	46	6	157	879
Adra1d	741	1308	390	1043	628	696	176	424	807
Adra2a	535	244	79	0	1259	447	21	5817	313
Adra2a	495	18	4	1009	29	104	65	367	139
Adra2a	544	40	205	116	126	2928	486	2666	82
Adra2a	331	3	2	0	147	13	58	45	0
Adra2b	696	2272	79	109	1181	327	126	1591	42
Adra2b	520	86	2044	0	751	2214	8	319	0
Adra2b	398	79	48	192	120	68	4	277	16
Adra2b	744	7	9	78	21	524	973	1122	144
Adra2c	327	163	18	72	89	16	5	1	38
Adra2c	1004	998	240	1350	857	1009	41	1942	24
Adra2c	1390	873	72	730	403	101	248	1716	1166
Adra2c	601	146	37	221	2339	1401	41	4703	1668
Adrb1	530	67	136	15	243	2457	42	13	384
Adrb1	716	319	1673	18	106	118	463	0	1
Adrb1	839	235	176	275	25	228	1396	648	6343
Adrb1	871	966	466	268	484	26	7451	747	253
Adrb2	871	138	1155	1356	3143	1014	22	369	104
Adrb2	508	1850	332	159	396	2	60	177	172
Adrb2	1208	1816	28	184	1094	462	181	78	1004
Adrb2	1873	1827	4763	4158	336	1143	776	551	7777
Adrb3	796	620	522	135	182	145	336	13	1355
Adrb3	515	696	420	285	634	14	6	27	27
Adrb3	642	828	71	7	2131	1460	7157	385	5439
Adrb3	279	38	26	0	0	0	18	13	3
Adtrp	999	123	923	5914	407	671	80	157	90
Adtrp	666	652	32	15	768	779	28	151	2511
Adtrp	745	9	916	121	1068	128	372	156	784
Adtrp	494	36	3165	817	1120	197	2	111	637
Aebp1	404	3089	4	37	18	32	16	0	691
Aebp1	825	119	238	1323	100	1	338	28	79
Aebp1	900	248	1151	3	3180	134	303	1167	343
Aebp1	669	822	7	318	55	380	4	433	293
AF529169	1113	73	1178	89	354	198	1619	22	2269
AF529169	1086	863	771	161	465	57	291	14828	565
AF529169	806	184	1388	549	672	350	22	180	35
AF529169	951	692	2580	465	3201	2415	89	85	15
Afg3l2	668	753	23	50	691	43	625	10	1847
Afg3l2	591	792	187	83	382	4496	95	12	85
Afg3l2	281	189	0	0	63	6	0	4	894
Afg3l2	72	13	0	0	3	0	0	0	0
Afp	569	62	64	1277	1536	9	35	27	389
Afp	632	198	54	386	2978	463	142	0	596
Afp	1170	1431	277	532	922	47	3352	11	2982
Afp	843	141	112	30	481	31	793	5	762
Ager	417	138	34	31	922	10	87	471	446
Ager	610	133	77	352	3606	372	1200	25	52
Ager	1165	3307	38	1150	317	316	36	8	377
Ager	410	236	62	838	173	503	171	537	200
Aggf1	335	100	0	36	23	6	15	3	4
Aggf1	1296	42	977	485	3777	855	1313	716	8986
Aggf1	253	41	8	15	29	49	66	2	10
Aggf1	808	149	43	81	708	66	604	39	3257
Agk	485	87	39	334	8	168	482	467	425
Agk	142	0	0	0	0	884	1	0	18
Agk	300	0	0	0	14	0	8	44	2
Agk	109	427	10	5	49	0	126	4	247
Agpat1	586	10	286	1953	1290	521	1165	115	1885
Agpat1	365	3333	165	26	5	127	4	1154	129
Agpat1	199	52	0	44	75	0	0	0	2
Agpat1	195	7	0	0	0	209	0	123	0
Agpat2	774	1322	31	78	1475	38	30	3672	614
Agpat2	644	32	10	106	836	677	254	26	5277
Agpat2	687	15	108	59	646	171	29	5	179
Agpat2	1103	114	915	295	864	1011	107	547	1469
Agpat3	1322	1742	1167	1209	1781	663	1739	3363	7
Agpat3	802	69	325	11	3	1913	42	1959	529
Agpat3	355	80	9	21	82	73	32	131	5
Agpat3	351	0	2	0	8	69	0	366	0
Agpat4	949	90	119	1554	1506	695	439	19	3156
Agpat4	616	218	1899	426	507	51	1234	27	0
Agpat4	864	65	9	7806	1373	228	739	1561	2
Agpat4	504	438	3944	68	1517	324	44	91	778
Agpat5	748	746	193	220	385	618	408	7	199
Agpat5	734	16	162	1091	11	717	24	8	989
Agpat5	439	482	0	20	269	25	12	3	34
Agpat5	399	604	10	0	4	76	216	143	108
Agpat6	250	5	0	5	11	0	15	0	4
Agpat6	80	0	0	0	7	0	2	0	0
Agpat6	131	0	0	0	14	11	0	0	7
Agpat6	137	0	0	2	70	298	37	0	1
Agpat9	312	26	0	1333	73	10	211	0	78
Agpat9	711	116	128	578	1500	65	378	7	21
Agpat9	744	4	200	20	282	871	3525	4	1639
Agpat9	519	643	36	748	474	517	3	116	511
Agr2	893	696	30	171	2450	234	607	1020	2
Agr2	1223	2575	17675	128	93	3552	239	6359	1420
Agr2	842	143	510	30	126	14	4125	50	414
Agr2	1061	515	1504	755	1471	268	255	4287	766
Agr3	654	23	827	1311	363	614	13	6	1180
Agr3	366	134	570	155	1111	88	0	679	3
Agr3	854	724	280	28	1199	178	105	1190	143
Agr3	517	8	434	16	288	245	103	591	26
Agrp	926	350	512	63	59	574	591	6	7
Agrp	1678	732	4416	458	1013	2347	4462	7403	2691
Agrp	910	1039	328	21	393	250	1	346	71
Agrp	467	179	149	130	36	16	13	606	28
Agt	1178	1705	164	1849	590	596	965	704	5440
Agt	273	196	2	5	35	11	26	6	18
Agt	1070	588	371	848	141	275	3236	5037	624
Agt	392	26	48	1	128	70	4	42	41
Agtr1a	609	276	1628	4	200	3331	23	542	4
Agtr1a	1274	156	156	57	591	227	3528	0	59
Agtr1a	814	872	144	295	196	165	57	1620	2055
Agtr1a	803	35	44	81	2497	1926	685	72	25
Agtr2	652	0	6	2006	536	0	4	64	16
Agtr2	810	1061	1347	3	173	677	169	1399	4
Agtr2	980	796	84	217	336	631	1358	186	262
Agtr2	334	197	114	2	538	417	373	58	7
Agtrap	677	505	92	1	121	131	409	9056	1
Agtrap	629	1157	325	10	428	39	372	222	0
Agtrap	386	335	4	0	3	537	28	293	8
Agtrap	494	324	2047	278	1485	5	13	814	6
AI118078	713	12	2112	274	492	4144	664	149	1619
AI118078	584	314	61	238	86	766	1617	463	4
AI118078	376	859	54	95	200	25	17	2478	13
AI118078	779	460	2	2094	640	109	269	14854	1972
AI464131	625	679	0	8	1695	227	26	126	35
AI464131	327	24	320	71	40	615	4	10	6
AI464131	244	327	0	1	334	17	87	3034	139
AI464131	471	34	231	0	176	125	4	3	473
AI467606	508	250	111	6	121	671	381	0	0
AI467606	690	878	770	10	215	1739	185	1093	270
AI467606	598	45	343	102	158	95	311	699	2
AI467606	386	0	0	0	41	25	153	16	0
AI593442	915	980	154	2888	2377	2017	184	373	1773
AI593442	767	337	139	400	245	457	538	245	1733
AI593442	111	107	0	108	32	0	0	11	2
AI593442	719	75	1598	31	17	616	36	1522	23
AI597468	896	838	1044	49	1735	32	3472	24	197
AI597468	421	199	3	0	157	2524	80	193	3347
AI597468	436	405	0	425	1504	0	1	26	3
AI597468	619	693	178	352	87	21	339	657	802
Aif1	133	2156	0	0	0	166	1	0	0
Aif1	718	149	115	900	324	10	1445	270	359
Aif1	456	111	15	1005	1872	24	599	20	22
Aif1	186	12	370	0	0	0	260	17	25
Aif1l	861	2212	931	273	211	16	204	484	343
Aif1l	1186	266	332	235	739	3460	1243	1253	4
Aif1l	314	76	30	229	0	2	0	2	10
Aif1l	568	2	193	1026	87	58	7	9	319
Aifm1	297	14	1	16	27	0	3	0	9
Aifm1	329	154	498	7	239	7	47	0	41
Aifm1	33	0	0	0	0	0	0	0	0
Aifm1	148	268	0	0	0	3	46	0	0
Aifm2	291	8	42	274	55	29	1162	576	25
Aifm2	535	478	36	13	53	5	87	2	462
Aifm2	442	6	0	81	27	1679	28	217	414
Aifm2	1494	1152	192	184	848	299	97	1383	359
Aifm3	554	443	34	395	30	451	108	97	127
Aifm3	1361	351	250	2546	171	1161	2937	7566	2215
Aifm3	435	4	125	33	386	36	0	638	142
Aifm3	361	131	130	2	901	1099	17	744	75
Aig1	735	511	138	1082	842	5216	7	2398	82
Aig1	374	10	200	88	2304	19	2	750	40
Aig1	381	227	94	20568	180	93	8	176	548
Aig1	385	105	4	176	249	652	24	165	160
Aimp1	581	74	354	0	163	326	48	66	2411
Aimp1	295	2	0	7	5	0	0	0	0
Aimp1	621	350	733	476	165	61	698	596	115
Aimp1	664	70	0	345	128	302	17	225	2058
Ajap1	1352	1374	25	265	1365	1779	2540	4828	1249
Ajap1	591	510	171	201	2176	112	34	7	1169
Ajap1	668	3047	150	47	55	550	3	1193	1026
Ajap1	738	320	1175	63	639	404	2848	111	69
Ajuba	782	306	630	469	50	1618	3098	7	3
Ajuba	1321	211	78	22	819	104	1383	451	43
Ajuba	510	163	1162	694	43	10	1934	1	8
Ajuba	533	104	186	453	64	86	98	41	301
Akap1	454	156	655	202	499	74	12	49	216
Akap1	438	13	9	1	99	1	784	30993	95
Akap1	631	164	49	336	99	660	38	9	285
Akap1	544	1617	30	101	4	20	38	48	65
Akap10	684	532	12	84	23	247	21	7	744
Akap10	218	4	0	307	99	13	17	6	312
Akap10	397	148	0	153	318	1	37	12	67
Akap10	215	4	5	18	0	29	41	6	0
Akap5	1049	151	5660	624	541	395	295	317	246
Akap5	536	1846	2497	152	163	186	150	83	21
Akap5	679	228	44	0	53	5	512	81	49
Akap5	359	827	130	0	644	7	211	255	1
Akap7	353	387	70	1	0	88	87	3925	300
Akap7	434	0	0	3	0	37	1	4421	0
Akap7	340	3	114	3	7	5	5	20	5774
Akap7	683	35	26	0	1310	930	40	62	128
Akp3	650	1536	103	912	2	2	447	813	314
Akp3	1127	1134	180	113	943	70	64	922	846
Akp3	1084	235	856	442	392	13	531	432	1834
Akp3	499	1389	36	13	207	1	237	401	11
Akr1a1	727	5	131	1282	755	2	1138	225	2
Akr1a1	763	2407	1353	2505	930	1238	2789	4486	1424
Akr1a1	334	155	8	55	7	5	115	0	0
Akr1a1	259	3	2	1	71	3	0	5	0
Akr1b8	847	376	67	769	1066	137	1176	57	56
Akr1b8	703	192	28	969	7	663	52	2511	176
Akr1b8	476	1139	480	178	0	76	148	0	0
Akr1b8	385	122	57	3	1231	0	0	0	15
Akr1c21	482	125	12	242	0	473	741	122	274
Akr1c21	347	17	35	2	0	487	19	0	0
Akr1c21	572	15	64	17	973	22	227	0	369
Akr1c21	269	2423	1372	105	733	246	3325	0	0
Akt1	730	8	95	0	36	1480	1594	5	73
Akt1	288	3	1	12	88	0	3	699	3
Akt1	528	0	24	10	4	138	58	78	95
Akt1	167	4	0	0	112	0	0	0	5
Akt2	783	3174	59	184	30	468	159	85	264
Akt2	340	19	4	856	7	21	49	3	186
Akt2	848	266	7037	932	3208	46	1727	277	6088
Akt2	203	8	0	0	2	0	386	34	1
Akt3	544	8	962	29	55	27	1780	668	705
Akt3	500	125	4	208	3	44	51	3569	561
Akt3	901	157	3864	639	17	51	33	714	399
Akt3	205	382	35	4	65	26	0	0	3
Aktip	349	236	359	279	116	25	0	17	7167
Aktip	536	32	9	0	2915	1544	31	306	174
Aktip	704	1376	748	42	782	182	340	42	3789
Aktip	764	1334	2749	881	3263	112	768	106	7013
Alb	1109	243	1707	339	949	1037	4856	722	4388
Alb	481	381	33	29	852	57	274	9	80
Alb	669	69	15	37	1102	2547	108	1664	2140
Alb	703	82	34	944	200	29	829	789	1026
Alcam	389	0	101	0	576	18	169	0	3162
Alcam	171	0	3	1	0	0	2	0	0
Alcam	750	528	276	115	326	470	25	2500	128
Alcam	714	9	143	80	51	2465	134	69	179
Aldh3a2	943	1037	744	22	1860	886	328	6	7658
Aldh3a2	594	433	129	6	160	3	23	1418	62
Aldh3a2	363	17	0	17	10	303	0	78	0
Aldh3a2	672	45	6	105	2873	793	67	1741	186
Alg1	61	0	0	0	137	0	976	0	4
Alg1	173	223	193	0	0	0	4	0	198
Alg1	62	0	0	209	0	14	0	0	0
Alg1	19	0	0	0	0	0	45	13	0
Alg10b	199	0	1	0	0	7	1	0	2
Alg10b	297	188	3	164	193	0	3	0	22
Alg10b	416	293	9	11	97	177	151	155	0
Alg10b	61	0	0	18	0	0	0	3	0
Alg12	461	867	664	6	641	34	77	1652	1
Alg12	123	1525	0	0	22	2	0	9	0
Alg12	366	570	135	0	4	13	70	136	13
Alg12	102	162	0	0	88	0	61	0	0
Alg14	182	0	5	569	104	12	0	225	261
Alg14	321	16	63	0	658	67	8	796	0
Alg14	25	0	0	0	0	0	2	0	0
Alg14	9	21	0	0	0	0	0	0	0
Alg2	8	0	0	0	0	0	0	0	0
Alg2	12	0	0	0	0	0	0	0	0
Alg2	5	0	0	93	1	0	0	2	0
Alg2	3	0	0	0	0	0	0	0	0
Alg3	333	888	10	48	237	36	0	17	3
Alg3	240	2	93	60	118	77	0	189	7
Alg3	471	9	34	13	590	42	29	9296	2023
Alg3	132	0	0	126	10	49	0	148	35
Alg5	350	948	4	0	220	0	136	2	14
Alg5	133	114	0	0	0	77	1	5	116
Alg5	47	23	0	0	81	187	0	2961	0
Alg5	8	0	0	0	1	0	0	0	0
Alg6	367	43	10	48	1	60	1145	226	56
Alg6	94	0	0	0	0	0	40	0	0
Alg6	123	0	0	6	0	0	0	4	0
Alg6	33	0	10	0	0	0	0	0	0
Alg8	315	378	52	1	1	0	3	0	64
Alg8	83	2	0	0	419	0	0	1	0
Alg8	95	0	0	83	0	0	0	0	0
Alg8	65	3	26	0	0	0	0	0	0
Alg9	518	116	36	0	595	3700	3	801	199
Alg9	344	95	1	115	48	43	16	0	581
Alg9	281	103	0	3	4	39	93	4	0
Alg9	319	236	0	47	0	65	62	11	69
Alk	780	281	392	2	83	31	205	1437	588
Alk	1100	609	288	7871	1767	190	4905	272	578
Alk	938	378	32	2387	1085	993	87	74	2116
Alk	804	2	6	83	245	17	9	152	7457
Alox15	879	296	17	0	26	1711	511	335	193
Alox15	715	118	6	872	572	1899	20	1306	3762
Alox15	746	325	18	791	716	162	1020	42	0
Alox15	375	531	2517	29	2461	1577	35	19	5
Alox5	366	9	167	1	130	639	47	96	1251
Alox5	759	2336	1295	30	435	0	38	1408	214
Alox5	603	15	456	81	231	179	15	105	1046
Alox5	404	251	0	2195	146	242	45	0	40
Alox5ap	804	3839	151	36	106	9	438	4131	127
Alox5ap	803	193	35	433	948	2062	461	0	566
Alox5ap	1095	350	126	215	485	3682	2003	4757	289
Alox5ap	976	2903	359	1679	621	305	1025	128	168
Alpi	317	18	3	6	33	739	39	4840	5947
Alpi	562	116	41	59	68	379	92	35	174
Alpi	1329	998	54	481	90	1266	45	10	98
Alpi	314	34	7	70	51	20	27	4	7
Alpl	907	129	800	17	510	251	175	503	2672
Alpl	948	70	20248	10540	614	1475	32	200	1033
Alpl	824	150	66	76	786	3460	20	134	255
Alpl	789	321	218	17	1178	347	1	2	40
Alppl2	1004	64	23	1	2621	5	2971	159	3511
Alppl2	526	120	225	3	243	39	69	186	0
Alppl2	1041	565	1125	314	2828	61	77	465	48
Alppl2	560	13	1272	59	78	256	69	4	18
Ambn	1129	77	57	3634	141	2247	371	375	569
Ambn	590	1598	182	336	637	342	336	233	702
Ambn	797	47	0	404	713	128	719	306	37
Ambn	349	6966	1037	7	178	76	272	413	38
Ambp	568	69	34	23	19	143	26	162	598
Ambp	854	254	366	979	215	1772	7861	767	1885
Ambp	450	65	2	3	89	123	16	264	450
Ambp	370	0	1	99	43	490	1224	11	214
Amelx	345	457	72	0	675	51	0	9	14
Amelx	223	31	0	5	14	19	0	0	0
Amelx	528	40	189	6632	715	176	1341	73	532
Amelx	664	154	0	270	5	2185	6	161	58
Amfr	286	11	139	0	211	40	645	417	7
Amfr	698	4968	22	1143	3513	31	10	164	972
Amfr	267	0	0	156	39	66	1062	5	749
Amfr	154	11	10	192	211	1095	1	0	94
Amh	738	92	1528	26	133	35	9	236	65
Amh	634	529	51	0	260	445	4	242	1173
Amh	1168	724	799	312	241	688	3478	223	18
Amh	390	22	133	6697	13	341	12	134	17
Amhr2	1204	3696	147	5750	514	461	286	97	275
Amhr2	817	3089	1	55	434	238	3528	161	1146
Amhr2	350	35	28	0	121	10	15	488	0
Amhr2	647	52	2	229	1993	5	63	475	2264
Amica1	722	998	123	20	4370	70	188	89	285
Amica1	514	284	2	12	408	2069	2	152	34
Amica1	302	2	2	3	66	0	12	72	29
Amica1	426	618	81	2	1488	7	87	1106	5030
Amigo1	390	710	0	120	58	8	7	56	22
Amigo1	1288	1105	538	1892	912	1819	105	1869	424
Amigo1	797	231	5632	51	234	50	136	461	498
Amigo1	518	439	76	61	49	666	17	3989	647
Amigo2	568	80	50	83	164	79	37	16	5
Amigo2	821	215	3354	2	31	437	186	8	10
Amigo2	473	10	1	8	544	0	7	12	17
Amigo2	362	103	1	0	53	31	51	4	1033
Amigo3	1183	1463	150	54	344	1589	95	1477	652
Amigo3	533	329	8	45	1196	110	1	282	110
Amigo3	876	949	622	414	644	266	59	709	0
Amigo3	918	340	492	1210	216	1729	23	763	1072
Amph	1071	82	3128	197	254	351	80	15	741
Amph	373	90	2	232	135	101	16	9	172
Amph	1122	998	230	370	1019	417	14	606	697
Amph	308	2	0	255	12	13	660	1344	2112
Amy1	325	8	0	9	21	0	11	83	0
Amy1	839	800	18	388	1178	505	558	58	1174
Amy1	1073	2053	747	65	200	1601	598	119	149
Amy1	330	36	39	33	84	18	51	90	10
Amy2a5	562	0	2460	154	14	0	0	917	2
Amy2a5	140	0	7	0	3	0	0	0	24
Amy2a5	179	5	0	0	4	0	0	0	0
Amy2a5	134	0	0	6	0	0	30	1	139
Ang	933	196	94	956	1384	544	129	7	185
Ang	1548	719	739	847	879	646	693	51	2848
Ang	453	92	592	8	2	222	3	50	64
Ang	779	1001	225	458	640	206	372	527	8
Angpt1	546	31	0	24	17	87	4	2511	35
Angpt1	491	643	1	207	492	447	333	2	589
Angpt1	850	686	6	16	544	3751	237	399	379
Angpt1	882	38	150	709	367	39	1023	135	151
Angpt2	1036	559	24	2	3271	346	7	11502	105
Angpt2	759	291	247	87	666	102	131	9	6
Angpt2	563	26	110	3262	103	63	9	113	459
Angpt2	684	3572	1068	0	189	18	206	49	193
Angptl1	741	969	3638	1932	37	1451	33	32	84
Angptl1	679	34	24	167	0	123	15	57	0
Angptl1	522	222	241	657	1051	486	3	678	345
Angptl1	324	23	86	71	629	24	16	9	43
Angptl2	1114	1103	1363	441	259	6912	279	15	1399
Angptl2	397	775	198	103	749	43	16	11	201
Angptl2	429	617	5	82	13	397	71	7	182
Angptl2	776	298	129	235	929	4142	2590	548	3
Angptl3	769	50	5922	1	114	8295	1101	26	1
Angptl3	1190	1258	519	26	2185	661	172	3444	45
Angptl3	346	490	79	277	295	3	91	0	351
Angptl3	269	0	1	247	263	44	606	0	6
Angptl4	399	146	5	299	309	0	29	18	7
Angptl4	502	33	2	0	131	120	954	870	2
Angptl4	622	28	10	76	10	0	22	23	98
Angptl4	551	379	2	2550	26	229	6	78	10
Angptl6	1108	294	57	237	654	4258	698	41	1218
Angptl6	254	0	0	1	787	0	276	8	575
Angptl6	553	959	13	402	1144	1070	3983	7	244
Angptl6	668	9	23	422	363	1118	18	291	66
Angptl7	1009	639	187	403	828	909	162	12	313
Angptl7	850	155	276	2044	505	440	1983	649	2252
Angptl7	649	43	30	609	106	106	15	1312	648
Angptl7	502	0	1	0	413	29	3	713	148
Ank	590	213	173	287	31	3251	4437	606	20
Ank	583	632	3119	1686	382	15	139	52	737
Ank	557	1295	91	419	15	60	18	16	0
Ank	642	1380	10	41	20	101	3	10	6
Ank1	686	166	4	0	705	223	58	728	2251
Ank1	974	909	6078	236	247	75	115	185	724
Ank1	1309	2362	185	4147	2217	3531	1530	9446	3135
Ank1	326	113	3	28	100	2	1	34	30
Ankfy1	406	526	1	66	0	48	58	11	276
Ankfy1	418	2721	769	4	2	197	11	27	778
Ankfy1	518	103	5	1639	6	22	352	11	2
Ankfy1	478	5	29	0	141	7	0	8	0
Ankle2	530	173	733	82	1	18	91	18	37
Ankle2	147	69	0	0	27	0	3	0	2
Ankle2	4	0	0	0	0	0	0	0	0
Ankle2	6	0	0	0	0	0	0	2	0
Ankra2	1185	2164	885	549	277	3	630	4	1353
Ankra2	1040	56	69	53	418	4	184	431	264
Ankra2	511	281	68	565	2435	108	21	6449	616
Ankra2	672	0	393	20	222	829	8	633	2
Ankrd13c	536	2830	24	137	293	28	0	2449	0
Ankrd13c	691	63	20	867	100	183	20	124	47
Ankrd13c	817	64	134	401	423	573	4	131	66
Ankrd13c	507	1431	188	74	178	20	7348	264	250
Ankrd46	371	21	23	721	551	265	4	168	14
Ankrd46	581	157	0	3820	445	3	12	219	34
Ankrd46	697	339	1524	576	521	170	58	75	1325
Ankrd46	523	1254	35	12	1333	0	10491	2	166
Anks1b	350	252	16	20	33	26	1069	81	59
Anks1b	658	34	17	6	19	721	390	1487	1598
Anks1b	611	49	14	88	81	124	6	84	5
Anks1b	231	1	12	7743	51	276	3	342	0
Ano1	401	0	2	146	348	71	196	1003	2
Ano1	755	1487	251	311	2671	1055	115	811	180
Ano1	1216	703	34	608	1401	603	7066	78	312
Ano1	617	1	0	619	345	642	0	28	1890
Ano10	722	309	1081	56	514	247	191	44	73
Ano10	757	72	21	151	250	78	6	233	22
Ano10	810	80	28	507	939	936	55	1012	12
Ano10	384	87	145	10	20	1523	158	301	1
Ano2	1021	687	139	16	732	90	627	216	1007
Ano2	1426	3264	180	442	932	9114	33	8476	388
Ano2	496	0	341	5	53	81	207	448	1498
Ano2	567	230	928	759	111	65	85	128	296
Ano5	837	4900	92	260	99	1119	492	162	103
Ano5	260	0	0	1233	1	38	87	0	0
Ano5	1199	102	2579	11	1351	217	83	2874	134
Ano5	735	129	11	94	39	300	12	186	382
Ano6	576	54	15	228	10	2675	373	41	2
Ano6	363	469	0	134	53	9	4	172	1
Ano6	512	67	151	0	630	21	54	362	606
Ano6	463	213	2	308	43	44	18	4	0
Anpep	886	25	71	399	3097	536	1283	11124	29
Anpep	488	270	240	813	400	39	440	10	5
Anpep	727	954	896	589	1	703	42	276	670
Anpep	496	738	96	75	19	139	110	13	27
Antxr1	670	2958	4407	530	26	127	4841	29	951
Antxr1	741	41	28	66	534	577	252	815	2395
Antxr1	638	64	1736	45	1250	379	3793	5	4462
Antxr1	1481	1641	161	155	6221	2761	1378	2615	779
Anxa1	446	45	44	6	1425	106	7	138	114
Anxa1	395	139	0	0	331	191	22	8	1379
Anxa1	847	433	34	322	1025	475	919	265	182
Anxa1	495	224	511	86	5	28	44	0	0
Anxa13	928	452	4	107	104	122	245	238	341
Anxa13	1091	2284	377	359	2846	1452	66	563	2624
Anxa13	599	197	14	16	38	175	221	229	408
Anxa13	730	89	525	68	77	586	14	1795	515
Anxa2	1192	80	182	710	2164	1931	2697	90	734
Anxa2	711	302	22	53	244	0	278	129	10
Anxa2	991	825	42	71	154	328	1667	1678	26
Anxa2	1154	897	105	562	877	300	1302	324	223
Aoah	730	1107	18	50	878	8	368	1024	2662
Aoah	930	3823	864	455	474	274	5	862	162
Aoah	732	32	305	2978	10074	235	332	1678	1340
Aoah	850	110	81	202	2084	1387	36	35	177
Aoc2	555	348	65	198	78	447	689	0	1
Aoc2	444	146	17	72	3762	1	194	0	869
Aoc2	544	1279	4	2198	368	280	36	1615	2749
Aoc2	94	0	102	0	14	0	0	0	0
Aoc3	768	146	166	35	235	0	26	366	720
Aoc3	862	73	497	334	966	1319	2092	2989	1308
Aoc3	462	168	8	425	76	0	186	665	0
Aoc3	266	185	93	285	49	55	0	15	2
Ap1b1	657	187	117	44	363	144	1	32	3
Ap1b1	756	41	139	2018	856	1610	9	86	2408
Ap1b1	605	7	26	262	23	4	12	550	978
Ap1b1	534	83	41	10	117	359	0	21	2
Ap1g1	548	194	335	30	241	4	0	8	54
Ap1g1	766	11	757	925	66	16	81	18	3089
Ap1g1	637	242	1123	0	354	1395	204	9	4
Ap1g1	302	177	96	2	66	1382	1	28	731
Ap1m1	411	0	207	140	0	1	25	745	0
Ap1m1	441	0	3	9	10	17	4	2116	5
Ap1m1	798	420	396	1013	1177	15	1184	5099	197
Ap1m1	273	8	5	225	0	0	132	3	1074
Ap1m2	749	1415	6	60	271	160	1523	100	45
Ap1m2	436	731	404	76	1433	125	26	32	184
Ap1m2	557	131	12	579	2	1893	1271	40	1393
Ap1m2	244	3	0	0	38	0	0	0	0
Ap1s1	387	14	162	1013	59	12	12	1318	31
Ap1s1	169	4	0	490	24	0	746	1	36
Ap1s1	977	32	130	1406	806	543	478	456	122
Ap1s1	359	5	17	3	8	11	28	1861	2925
Ap1s2	569	1587	1454	47	526	284	733	114	4
Ap1s2	687	18	171	1	63	208	7292	25	189
Ap1s2	528	90	1816	115	646	54	7311	505	13836
Ap1s2	242	3168	27	77	633	79	2476	17	63
Ap1s3	576	7	6	1690	266	22	75	379	1871
Ap1s3	900	795	304	99	2273	71	27	25	670
Ap1s3	722	109	1383	526	436	669	2302	601	4
Ap1s3	407	50	1	2	99	12	0	12	462
Ap2a1	412	268	7	6	4	63	1274	191	271
Ap2a1	583	179	5700	1502	489	1066	210	3209	4
Ap2a1	82	0	1	8	0	27	39	0	0
Ap2a1	88	0	16	0	0	0	0	0	0
Ap2a2	451	720	63	8	240	3	118	1149	270
Ap2a2	1351	224	582	536	853	891	1832	1894	4480
Ap2a2	379	5330	13	7886	85	137	116	174	21
Ap2a2	304	166	136	100	58	2890	38	4	0
Ap2b1	414	155	4	981	2510	8	12	0	272
Ap2b1	382	0	2417	33	1029	481	64	0	228
Ap2b1	583	38	158	816	37	106	1041	174	950
Ap2b1	249	525	15	76	2	683	70	3	5
Ap2m1	163	15	50	1	0	628	12	0	92
Ap2m1	19	0	0	0	0	0	4	0	0
Ap2m1	164	0	0	0	70	268	94	2	0
Ap2m1	174	0	8	570	17	478	87	0	0
Ap2s1	63	12	1	118	3	55	31	7780	7862
Ap2s1	9	0	0	0	0	3	0	0	0
Ap2s1	23	0	0	0	0	0	0	0	0
Ap2s1	13	0	0	0	0	0	0	0	0
Ap3b1	61	0	0	0	0	0	8	0	0
Ap3b1	106	18	24	19	0	0	0	246	7
Ap3b1	191	15	0	0	12	0	0	0	0
Ap3b1	81	0	0	0	356	0	83	0	0
Ap3b2	1759	730	284	734	376	9465	637	870	1141
Ap3b2	360	12	5	99	12	5	20	0	2
Ap3b2	558	58	35	0	107	4	117	182	222
Ap3b2	826	37	37	27	72	266	204	1611	224
Ap3s1	375	2	747	6	1034	753	186	1259	4314
Ap3s1	395	19	146	23	327	82	36	40	109
Ap3s1	386	695	29	309	61	72	1	0	733
Ap3s1	718	273	43	8975	2022	5011	292	1536	5241
Ap3s2	708	117	33	1952	186	653	599	152	2385
Ap3s2	415	369	1	774	117	589	424	1936	25
Ap3s2	483	1501	72	74	497	916	685	14	6
Ap3s2	174	1278	7	0	13	8	0	22	74
Ap4b1	791	78	89	233	37	79	50	162	1757
Ap4b1	488	675	1	0	113	179	12	207	1
Ap4b1	641	8	12	330	97	385	22	135	40
Ap4b1	294	0	254	12	35	5	70	0	409
Ap4m1	989	390	13	14	870	2599	108	621	1050
Ap4m1	525	271	416	2232	88	7	27	84	2
Ap4m1	775	1880	62	36	1389	120	549	73	447
Ap4m1	852	88	662	167	1031	33	324	4	1375
Ap4s1	665	48	57	13	28	43	45	17	144
Ap4s1	206	0	0	30	1079	47	14	489	15
Ap4s1	191	0	0	55	74	224	0	30	18
Ap4s1	751	240	1119	97	646	0	94	0	26
Ap5s1	838	694	42	100	184	1061	447	427	10
Ap5s1	788	69	108	13	1492	67	5	1137	1205
Ap5s1	698	16	1173	100	70	0	636	48	426
Ap5s1	737	74	235	88	1387	275	4133	2995	82
Apbb1	773	27	43	40	5880	1440	67	159	213
Apbb1	585	0	188	108	119	690	101	209	146
Apbb1	459	2128	3	11	0	4	0	6	5
Apbb1	183	59	0	1	0	43	232	68	34
Apbb1ip	577	1	6	0	622	2687	1368	4	1708
Apbb1ip	636	17	7	14	49	0	204	0	0
Apbb1ip	409	67	2287	0	0	33	5	195	155
Apbb1ip	644	54	10	146	100	425	21	4	0
Apc	395	271	12	0	10	648	513	473	1568
Apc	288	162	0	42	43	4	3	1065	5
Apc	112	0	0	0	0	77	25	0	2
Apc	347	330	93	3	11	1	124	234	128
Apcdd1	655	73	247	21	420	283	50	32	1017
Apcdd1	953	324	24	809	1249	820	1256	412	4997
Apcdd1	826	252	42	2153	60	18	249	2143	4
Apcdd1	641	6	266	1581	3027	166	2507	184	12
Apcs	320	0	342	54	4	2999	174	488	0
Apcs	2257	2289	1651	736	260	3621	2175	6875	1725
Apcs	517	20	69	1	0	36	971	923	43
Apcs	539	100	3	98	476	33	3	844	187
Aph1a	1139	469	1169	238	122	2220	266	23	546
Aph1a	936	482	166	552	95	193	100	87	124
Aph1a	287	4	35	35	205	565	209	0	0
Aph1a	476	2	112	721	220	10	1083	81	44
Aph1b	917	864	104	4332	2259	117	850	64	2392
Aph1b	414	113	27325	6	1770	247	14	57	64
Aph1b	356	4979	118	4	0	3748	1	46	10
Aph1b	591	40	43	716	207	22	3	1	577
Apln	1279	410	4154	150	1227	135	4814	1178	1839
Apln	919	1929	128	136	4180	49	40	26	196
Apln	1042	40	16	795	6236	48	8	19	217
Apln	634	22	104	2414	1164	239	93	504	1145
Aplnr	613	55	33	335	136	462	6	526	2560
Aplnr	1441	213	148	104	67	3916	1563	5317	5443
Aplnr	879	664	146	544	1088	1690	625	4387	27
Aplnr	695	190	39	1106	413	118	55	210	5178
Aplp1	1127	86	1242	11	26	294	510	48	4875
Aplp1	237	0	70	1	1	0	28	0	0
Aplp1	528	449	367	37	283	18	658	27	0
Aplp1	395	61	115	426	328	3	309	0	9
Aplp2	595	7	285	45	569	54	296	340	296
Aplp2	716	2681	1658	393	7	7	129	738	836
Aplp2	797	409	68	5	7	112	149	896	220
Aplp2	792	206	48	2492	244	108	1572	632	599
Apmap	262	520	39	13	215	1	6	51	34
Apmap	550	1218	70	584	1103	19	98	1	67
Apmap	596	350	101	45	102	0	177	14	124
Apmap	445	314	1605	1265	1577	734	243	7	2116
Apoa1	350	20	0	3836	79	21	2679	925	562
Apoa1	447	61	572	4	6	0	4	149	1475
Apoa1	465	56	2	366	353	243	93	116	4
Apoa1	716	361	997	1013	388	16	158	7	132
Apoa1bp	436	1201	73	5175	47	5	1175	10	215
Apoa1bp	808	181	15	1441	1518	15	419	43	2191
Apoa1bp	487	46	1084	354	356	321	13	35	113
Apoa1bp	231	0	53	2	0	173	24	20	17
Apoa2	845	10	5784	151	1111	385	2093	917	5912
Apoa2	949	574	592	3209	1018	355	299	51	94
Apoa2	1088	425	516	356	12864	69	144	2231	595
Apoa2	586	125	0	89	354	155	670	456	65
Apoa5	755	34	54	328	23	701	14	308	19
Apoa5	623	466	278	30	290	1957	348	193	431
Apoa5	271	12	409	23	89	92	93	193	206
Apoa5	612	17	110	333	14	26	8	103	10
Apob	969	3867	514	5099	4050	1439	5993	13984	68
Apob	904	1040	86	543	388	1277	5	47	38
Apob	371	0	0	0	5	335	0	0	2
Apob	725	328	15	42	0	689	3	88	56
Apoc1	403	344	46	8328	786	76	733	37	1569
Apoc1	796	128	543	43	400	1434	220	288	11
Apoc1	1303	65	587	2370	195	2766	1469	1109	427
Apoc1	384	62	4	79	93	227	68	6	116
Apoc2	579	69	29	414	177	1672	289	1442	1759
Apoc2	504	173	2	900	217	865	15	24	1
Apoc2	491	2702	27	104	4395	1103	206	69	94
Apoc2	161	0	5	5	0	0	4	3	63
Apoc3	240	0	253	0	0	115	34	373	202
Apoc3	1464	498	272	58	2106	921	631	30	8
Apoc3	771	388	689	515	466	877	967	846	90
Apoc3	575	84	159	172	233	14	244	2556	691
Apoc4	499	42	273	165	41	625	17	2	0
Apoc4	2716	5273	1159	1975	2499	1255	9368	2209	739
Apoc4	316	58	13	329	18	0	3902	1	1118
Apoc4	541	4	5	168	43	18	1661	106	540
Apod	472	130	825	101	258	0	98	380	38
Apod	1390	978	4429	2053	1234	433	15	2299	23
Apod	887	192	13	19	87	401	1001	1859	4023
Apod	490	1549	272	9	714	36	158	99	186
Apoe	1212	5548	536	319	377	820	415	1286	120
Apoe	1044	46	37	88	1536	158	74	1706	256
Apoe	589	67	25	971	192	59	13	477	2521
Apoe	535	4	19	25	213	635	18	102	176
Apof	948	859	37	293	2328	2647	2471	316	376
Apof	771	969	5	8	151	2267	818	244	325
Apof	937	305	41	135	269	662	1477	431	30
Apof	283	0	13	550	185	11	6	61	89
Apoh	716	134	591	289	1399	3029	11	701	483
Apoh	710	74	49	4	114	6	0	4	150
Apoh	904	112	2	30	1170	370	421	712	0
Apoh	713	68	62	1976	311	88	115	498	262
Apom	690	15	215	109	1023	827	2258	2	10
Apom	611	0	131	1277	196	121	385	4	6
Apom	947	1625	514	1475	1668	347	185	1586	1498
Apom	235	807	280	350	594	0	269	0	2
Apoo	572	5123	42	58	134	65	18	441	0
Apoo	1614	2841	598	709	261	167	215	519	2143
Apoo	243	55	3	0	63	0	2	108	53
Apoo	765	2698	17763	115	22	98	46	172	449
App	660	469	0	181	114	67	16	8	308
App	754	663	17	369	55	33	1	380	63
App	530	20	79	73	58	403	124	421	998
App	855	338	237	4985	43	2997	22	755	777
Appbp2	619	2	150	312	2148	99	36	243	2174
Appbp2	635	92	5819	207	36	6	19	12	1374
Appbp2	822	937	251	5535	226	103	6905	52	2579
Appbp2	575	74	223	335	2408	202	11	2356	11
Appl1	826	1340	2773	1984	4508	2660	779	327	3001
Appl1	513	2564	74	8	2407	363	32	117	1043
Appl1	575	1906	1	31	138	1770	3	1	356
Appl1	486	202	30	131	724	3426	192	475	1948
Appl2	337	0	0	1	26	0	25	41	56
Appl2	434	22	31	7	263	6	667	424	512
Appl2	188	352	233	65	957	0	88	0	0
Appl2	322	3	1459	1280	28	128	493	1	1
Aqp1	718	342	5	113	772	156	18	19	31
Aqp1	930	801	111	65	2021	655	111	188	1548
Aqp1	432	155	39	29	41	4	11	88	135
Aqp1	290	27	8	0	15	17	0	1299	380
Aqp11	1427	2829	354	440	862	1383	3629	2758	4475
Aqp11	542	14	54	24	349	219	139	581	85
Aqp11	512	3	123	508	45	760	265	764	12
Aqp11	335	68	4	32	0	150	3	0	0
Aqp12	678	742	323	159	162	62	85	751	46
Aqp12	1597	3883	1100	4787	3640	527	412	1300	1300
Aqp12	728	54	1347	182	2935	163	597	22	391
Aqp12	995	356	1375	148	354	443	3420	1687	84
Aqp2	1345	655	549	1816	420	47	25251	13448	1566
Aqp2	998	1301	313	366	3237	2506	200	125	569
Aqp2	790	34	225	239	1356	107	588	317	543
Aqp2	764	264	5674	37	385	14	244	368	52
Aqp3	1030	348	9	39	1056	200	881	1908	18855
Aqp3	747	8	3238	1258	3555	1	178	1979	158
Aqp3	929	990	5216	885	12552	940	556	4284	90
Aqp3	629	103	1474	30	192	7048	11	85	30
Aqp4	912	718	182	15	877	178	2	738	932
Aqp4	1189	562	596	382	4949	2373	289	2107	139
Aqp4	1087	842	3172	11	760	220	1897	2631	32
Aqp4	478	83	13	506	84	702	4	1580	5
Aqp5	938	687	73	49	187	784	72	2147	136
Aqp5	977	544	13	1071	1357	108	20	410	1067
Aqp5	838	751	72	106	683	121	75	32	33
Aqp5	310	69	2466	37	3	32	21	3	21
Aqp7	1143	119	70	187	248	538	185	583	111
Aqp7	760	119	1622	1310	77	3501	743	702	583
Aqp7	755	1476	1866	11	1114	571	142	175	0
Aqp7	754	472	165	962	1495	97	32	98	1289
Aqp9	551	75	6	70	2	914	193	14	225
Aqp9	502	5	16	92	344	2	1056	60	63
Aqp9	385	82	1	5	5	377	4737	11	480
Aqp9	360	65	6	1076	2417	75	17	2156	12
Arap1	571	4274	283	40	1607	627	13	11	27
Arap1	1557	160	399	73	3770	1571	159	138	384
Arap1	439	59	111	7046	6	4	1795	6	0
Arap1	761	886	237	76	77	31	1170	178	353
Arc	666	273	3	3602	2	24	92	88	64
Arc	867	553	607	209	1588	1978	1026	2	502
Arc	1215	1832	105	238	579	275	41	320	962
Arc	537	47	257	0	22	2898	273	26	98
Arcn1	97	0	5	7	2	0	4	33	0
Arcn1	86	0	1	0	3	40	0	0	239
Arcn1	28	0	0	0	0	4	0	0	0
Arcn1	16	0	0	0	0	0	120	0	0
Areg	928	892	270	4775	2533	88	591	32	47
Areg	446	34	52	800	1	238	11	11	16
Areg	764	96	43	291	165	657	6	7	1903
Areg	499	40	119	12	1514	796	521	9727	1157
Arel1	383	4	31	194	529	340	0	0	259
Arel1	646	14	53	884	1539	14	27	1509	574
Arel1	867	449	130	34	398	336	112	895	265
Arel1	536	377	1909	66	16	430	75	113	864
Arf1	87	0	0	0	0	0	0	0	0
Arf1	71	6	0	0	0	0	0	0	0
Arf1	25	0	0	0	0	0	0	0	0
Arf1	4	0	0	0	0	0	0	0	0
Arf5	646	10	358	13	5	683	1	2622	30
Arf5	738	27805	97	190	2171	140	806	6041	32
Arf5	697	1082	41	19	665	5410	704	23	400
Arf5	600	0	2184	483	173	86	20	1271	6
Arf6	452	59	7	6	2	91	6	14707	3066
Arf6	286	0	0	0	0	0	2	0	0
Arf6	530	0	432	0	12	5	38	4	53
Arf6	191	0	0	6	45	17	0	0	21
Arfgap2	952	452	271	1800	155	999	103	744	855
Arfgap2	704	465	296	87	1782	208	65	25	155
Arfgap2	644	2515	32	109	1164	158	176	841	9
Arfgap2	809	288	45	4	799	231	59	0	169
Arfgap3	491	2937	10	50	40	30	55	587	1
Arfgap3	657	1292	393	4	17	52	11	478	7
Arfgap3	841	538	638	58	1966	142	301	12127	383
Arfgap3	998	420	63	438	379	1717	112	14	3344
Arhgap15	937	757	193	245	7176	21	11	4	688
Arhgap15	1350	9	279	2955	877	101	306	2097	3986
Arhgap15	734	694	138	20	181	69	128	2071	2399
Arhgap15	370	200	7	59	346	22	7	1549	0
Arhgap17	995	963	933	1556	552	4707	248	80	334
Arhgap17	393	7	185	32	370	7	791	64	5
Arhgap17	520	212	77	174	78	31	259	2	736
Arhgap17	463	91	554	1950	154	677	23	100	1848
Arhgap42	968	452	535	270	629	4	61	80	255
Arhgap42	663	0	0	24	841	1	22	28	34
Arhgap42	884	33	56	274	144	1059	144	126	975
Arhgap42	1179	714	116	553	2696	1220	8128	3777	17252
Arhgap5	898	179	26	66	810	364	1872	30	209
Arhgap5	899	0	967	3086	2273	150	1194	156	995
Arhgap5	436	158	4	1	111	1140	7	264	214
Arhgap5	324	59	6	5090	2447	0	114	3	1651
Arhgdia	1045	687	45	82	766	1203	878	51298	1676
Arhgdia	649	218	3	1698	187	295	23	218	6538
Arhgdia	638	17	231	8	4068	110	7726	122	6276
Arhgdia	172	0	2721	71	16	9	4668	186	0
Arhgef1	884	2778	191	2152	299	2	278	971	4246
Arhgef1	525	183	33	34	1754	12	120	0	320
Arhgef1	530	294	108	40	499	69	99	129	593
Arhgef1	603	1300	1076	241	599	90	49	1	6447
Arhgef12	597	111	321	289	251	613	84	1396	6062
Arhgef12	805	1040	473	380	669	44	267	7960	510
Arhgef12	769	25	498	158	409	1051	2864	917	186
Arhgef12	924	220	82	55	833	221	1477	350	726
Arhgef2	795	90	55	128	199	3590	28	946	9
Arhgef2	763	476	82	180	3037	410	102	131	66
Arhgef2	405	14	2	0	59	0	9	97	0
Arhgef2	230	0	1	10	0	518	25	573	2
Arhgef25	429	41	42	0	19	109	275	57	1
Arhgef25	308	60	1095	0	14	292	5	252	969
Arhgef25	373	6	3	1885	2	1490	0	0	12
Arhgef25	448	0	136	2	478	1503	2	10	7
Arhgef4	469	5	0	1772	169	836	248	110	432
Arhgef4	472	22	0	0	2	0	8	372	93
Arhgef4	743	979	16	97	38	123	3	9	274
Arhgef4	738	23	189	385	0	0	386	12	21
Arl1	430	271	1	225	4271	415	47	470	10
Arl1	370	0	155	0	138	4	17	58	29
Arl1	222	50	0	34	108	7	81	0	1822
Arl1	515	195	224	1	975	4	25	211	267
Arl3	1637	2397	222	4472	494	2282	6853	648	630
Arl3	346	6	12	67	306	8	3	161	2
Arl3	446	26	253	333	5	581	4	0	67
Arl3	755	18	0	100	380	948	1216	7	3
Arl4a	578	68	5	482	736	27	1030	18	8
Arl4a	510	464	3188	10	978	10	28	33	40
Arl4a	207	93	24	30	1330	24	0	0	0
Arl4a	406	72	128	7	66	2	26	0	14
Arl4c	284	15	0	23	7	23	0	9	0
Arl4c	797	40	30	17	118	374	431	72	11
Arl4c	1462	287	681	1535	324	82	4598	555	452
Arl4c	281	45	174	2756	7	53	3	114	5
Arl4d	555	445	517	22	104	64	11	92	430
Arl4d	524	1002	18	0	304	0	330	176	1151
Arl4d	949	6	756	2506	9	2736	410	2514	1099
Arl4d	295	4	70	396	954	0	148	2169	63
Arl6	902	1088	851	574	1128	400	4762	1133	5358
Arl6	676	843	3	55	253	39	108	858	932
Arl6	353	1209	22	520	9	6	91	1823	97
Arl6	147	3358	2	117	247	18	11	2	0
Arl6ip1	529	52	213	6	879	441	426	27	267
Arl6ip1	581	1044	21	42	1055	759	12	56	303
Arl6ip1	452	321	2	153	35	736	6	12	92
Arl6ip1	544	1710	46	115	156	377	3	0	39
Arl6ip5	564	260	138	200	795	1237	1800	9	442
Arl6ip5	520	2078	4	704	276	346	66	836	49
Arl6ip5	571	429	0	5	187	352	585	102	846
Arl6ip5	673	0	122	415	409	21	3902	170	107
Arl6ip6	891	6512	127	440	99	983	1945	131	26
Arl6ip6	736	1457	16	42	135	206	524	4	227
Arl6ip6	524	16	1084	343	323	0	179	287	592
Arl6ip6	428	2	1	1113	1428	684	7	920	1
Arl8a	596	508	98	4	145	1	8	18	52
Arl8a	670	154	1	48	7	93	3250	58	48
Arl8a	974	317	64	1629	989	229	9379	56	142
Arl8a	534	1408	309	263	1160	1573	110	227	909
Arl8b	587	5054	49	62	102	33	8	213	12
Arl8b	1046	933	18	1514	126	23	523	154	30
Arl8b	367	734	40	10	382	413	4	223	0
Arl8b	199	23	0	96	12	6	0	0	6
Armc10	494	26	36	0	264	106	213	242	207
Armc10	364	0	0	1771	649	141	115	52	490
Armc10	967	161	28	1004	597	2715	1164	611	167
Armc10	249	209	59	0	11	0	32	1037	85
Armcx1	535	2	4	173	212	139	271	87	39
Armcx1	481	19	3	5	9	17	1310	7	14
Armcx1	695	613	31398	50	1088	88	2535	325	981
Armcx1	583	210	12	15	564	0	77	9	545
Armcx2	799	3130	102	384	13	230	626	35	402
Armcx2	1605	383	1097	307	1860	1335	1857	177	4854
Armcx2	298	5	0	80	4	0	597	4167	0
Armcx2	191	82	0	61	13	0	3	0	0
Armcx3	566	96	63	10	1	417	18	28	3
Armcx3	509	90	6	9405	99	136	196	43	1
Armcx3	321	98	0	0	866	5	0	0	37
Armcx3	561	649	142	79	703	753	37	0	0
Armcx4	1183	1787	2129	1764	1859	46	220	1282	1045
Armcx4	1013	776	129	272	1546	18	37	671	880
Armcx4	917	416	569	494	32	293	467	645	177
Armcx4	713	203	436	2	589	234	602	9	327
Armcx6	543	4	402	4	791	222	199	100	0
Armcx6	976	17	44	59	163	5	398	2461	0
Armcx6	428	25	76	5971	403	7	2	10	114
Armcx6	270	0	0	59	270	389	10	369	659
Arrb1	1117	457	23	136	6495	178	906	4218	1357
Arrb1	457	33	0	30	0	33	36	67	9
Arrb1	528	174	0	2	764	18	4009	321	0
Arrb1	681	31	17	881	1095	20	852	77	61
Arrb2	719	274	53	24	172	157	84	1179	544
Arrb2	361	7	36	24	24	15	6	130	3276
Arrb2	327	106	260	1	14	2109	25	0	24
Arrb2	485	1	0	8	2263	35	3	177	30
Arsa	1401	2020	11810	581	132	5728	983	10134	295
Arsa	1049	842	314	562	1139	29	47	321	6
Arsa	870	2188	801	564	481	98	2036	38	165
Arsa	478	2	0	12	1803	291	112	3477	1020
Art1	592	17	60	15	29	1205	200	3	283
Art1	755	872	3666	174	1660	122	345	593	6031
Art1	437	27	4	25	75	366	5	1360	1730
Art1	787	4066	113	12434	831	1310	65	70	148
Art3	1030	161	18	2798	2031	4017	111	1230	25
Art3	883	399	150	39	260	146	699	434	0
Art3	701	410	100	4999	149	15	99	12	6
Art3	666	250	161	35	210	18	1034	31	0
Art4	506	499	312	4457	83	18	147	344	11
Art4	614	3	108	1	6157	582	336	0	221
Art4	198	186	368	2	9	1072	74	0	4
Art4	194	10	4	0	0	3	199	19	0
Art5	465	15	236	505	19	0	50	322	195
Art5	925	1247	792	114	1018	68	654	86	139
Art5	304	2003	3	371	188	0	563	0	166
Art5	592	208	4026	10	359	29	8	0	1
Artn	432	362	185	39	4449	39	258	1	5366
Artn	538	34	44	119	5992	213	22	364	31
Artn	612	23	29	10	223	48	387	9	1959
Artn	184	13	1	0	2	0	0	33	1
Arv1	775	1	129	389	2354	159	116	2351	1134
Arv1	849	362	596	114	43	264	706	1893	185
Arv1	628	738	244	1366	1432	857	405	3969	33
Arv1	219	65	0	31	505	92	14	5	0
Asap1	572	4	255	467	17	527	1299	7	405
Asap1	666	87	23	646	657	3481	65	53	91
Asap1	668	502	1204	478	83	297	1426	29	191
Asap1	525	1232	33	18	1395	54	4	45	68
Asap2	837	1828	263	1247	516	501	2744	2178	2834
Asap2	922	233	82	315	564	302	342	305	37
Asap2	1083	1064	6271	310	476	1211	12892	36	904
Asap2	385	62	141	449	40	52	25	180	4
Asgr1	415	37	13	105	591	160	4598	239	0
Asgr1	351	250	53	0	38	320	8767	1848	23
Asgr1	901	65	376	6888	279	3206	637	17	2
Asgr1	1217	1729	2832	104	1081	4010	968	2852	80
Asgr2	547	1287	1371	495	1372	27	22	633	11
Asgr2	1477	553	828	567	2080	697	4046	99	824
Asgr2	533	1	117	3	0	30	21	4	0
Asgr2	183	4	1	3722	0	1272	1721	184	246
Asic1	827	1112	342	226	553	527	2	56	154
Asic1	1128	280	592	318	660	675	74	6579	14
Asic1	904	14	8	507	98	768	107	2037	102
Asic1	421	2219	2	7	0	115	51	335	32
Asic2	728	186	19	5032	16	297	220	995	240
Asic2	973	326	95	3964	87	2571	241	123	2605
Asic2	925	225	394	5458	1128	1658	297	1422	7
Asic2	306	18	4	8	1	11	69	6	3003
Asic3	1339	37	902	80	1878	110	117	349	828
Asic3	1155	732	2938	101	892	4478	2570	1795	369
Asic3	793	43	112	192	90	28	115	108	54
Asic3	712	734	691	97	137	367	540	431	182
Asic4	539	20	18	217	746	1827	9	8	574
Asic4	586	971	1170	103	61	414	78	7	528
Asic4	603	1	43	46	51	156	62	0	0
Asic4	989	4008	31	1422	3560	699	3	3125	1955
Asic5	909	441	35	15	1039	921	46	1300	1420
Asic5	374	183	50	25	566	0	130	173	17
Asic5	360	581	98	0	0	7	0	101	3
Asic5	464	74	146	20	103	59	5	0	154
Asph	1060	19	8	11	1182	361	42	30	1682
Asph	388	219	17	28	601	0	43	3	47
Asph	653	7385	9	838	907	8329	2031	7685	100
Asph	546	27	65	146	61	0	770	341	250
Asphd1	950	390	114	85	215	329	108	3	4458
Asphd1	984	6	813	346	588	278	2832	517	212
Asphd1	1227	160	2370	468	1415	67	3755	75	674
Asphd1	187	0	120	0	0	0	0	0	5
Asphd2	1071	795	165	208	2157	450	130	554	872
Asphd2	581	2111	363	158	0	98	91	331	31
Asphd2	667	1199	21	20	2823	374	503	3181	270
Asphd2	318	125	129	13	1452	12	0	0	1210
Aspn	1286	435	161	238	670	1068	425	279	7
Aspn	880	541	255	559	1117	1816	95	21	898
Aspn	607	2	510	6139	145	71	14	193	247
Aspn	507	8	21	17	12	19	17	227	371
Asprv1	872	1332	19	1883	3404	10	53	2105	181
Asprv1	503	5	4	100	113	69	0	516	141
Asprv1	657	956	0	943	17	103	1360	18	48
Asprv1	1094	76	46	573	2453	59	683	1881	320
Aspscr1	896	589	212	238	187	501	257	260	829
Aspscr1	638	9	24	230	1007	61	85	0	0
Aspscr1	744	565	366	2174	399	18	14	352	1400
Aspscr1	387	164	9	7	46	27	114	6	1
Astn2	759	30	752	39	371	46	2317	189	117
Astn2	883	335	85	39	2096	1010	5083	71	83
Astn2	260	0	82	1	284	4	8	0	3
Astn2	342	14	0	0	52	175	300	1249	11
Atad1	301	0	518	0	67	34	11	28	1
Atad1	1690	284	205	10646	173	2242	1769	348	5017
Atad1	277	135	0	5518	1	233	2016	142	1
Atad1	295	1113	52	0	1	0	2	9	4
Atf4	311	23	50	245	95	707	2440	76	46
Atf4	133	0	9	0	0	1	1	0	6
Atf4	54	40	0	0	0	0	0	0	0
Atf4	42	0	3	0	0	0	0	0	20
Atf6	789	372	100	1245	546	395	409	9710	2091
Atf6	183	161	0	0	0	1	6	409	9
Atf6	208	1584	322	2985	5	318	4077	10	3
Atf6	372	45	361	11	1	5	8	658	5
Atf6b	248	0	0	0	118	722	150	0	205
Atf6b	356	0	10	141	13	31	33	20	0
Atf6b	253	460	23	73	0	654	5	0	0
Atf6b	423	3058	1	63	43	300	18	9	12
Atg16l1	913	158	1145	1160	2370	1647	876	1599	20
Atg16l1	620	480	418	81	1441	1184	266	6	3
Atg16l1	804	3006	497	20	492	44	386	413	1330
Atg16l1	526	3030	38	8	275	14	1	326	0
Atg9a	707	1311	66	944	39	410	118	16	19
Atg9a	80	18	0	0	0	0	2	0	0
Atg9a	497	44	64	3875	3	0	794	382	784
Atg9a	34	0	6	0	0	11	0	0	0
Atl1	436	0	80	886	114	8	255	18	151
Atl1	838	636	421	225	79	577	2335	2470	1
Atl1	474	990	0	201	203	12	38	2	494
Atl1	754	24	370	4986	309	83	681	1415	29
Atl2	274	18	16	0	1	10	0	0	3
Atl2	335	133	7	12	174	1	5	0	7
Atl2	49	0	0	0	0	0	0	0	0
Atl2	112	0	8	0	0	0	0	0	32
Atp10a	1112	125	2122	2299	278	441	12	26	4
Atp10a	296	25	2	114	33	0	0	0	0
Atp10a	754	170	12	1322	31	110	65	37	7438
Atp10a	118	508	0	0	0	0	1	0	0
Atp10b	783	293	6	65	621	4	95	1447	278
Atp10b	829	63	147	727	1120	832	74	27	3447
Atp10b	332	2813	1	368	525	35	13	1306	4
Atp10b	525	937	3	0	319	178	19	529	584
Atp10d	420	115	127	11	284	668	1118	439	36
Atp10d	376	1	5	0	310	0	1	2	2572
Atp10d	608	171	10	346	108	872	357	10	58
Atp10d	591	2598	28	63	8	5357	27	981	2
Atp11a	757	1004	109	499	0	191	12	20	33
Atp11a	697	80	735	12	157	482	119	44	514
Atp11a	570	74	389	7	262	238	1715	95	626
Atp11a	635	150	10	594	77	41	47	4	282
Atp12a	510	361	26	52	264	0	14	53	691
Atp12a	788	1127	53	931	2503	1967	502	2781	164
Atp12a	787	165	55	911	240	3586	372	2	2
Atp12a	238	0	1	89	134	9	0	268	49
Atp13a2	386	0	67	249	89	1562	3	0	0
Atp13a2	473	9	110	6	12	0	45	13	0
Atp13a2	274	4	19	170	4	1041	6	0	0
Atp13a2	285	7	15	25	5	5366	106	0	62
Atp13a3	793	2405	209	26	312	688	182	74	41
Atp13a3	835	2373	80	23	821	103	54	8	24
Atp13a3	494	798	304	21	6644	2	100	35	399
Atp13a3	821	154	106	312	6020	3047	46	91	197
Atp13a5	848	1513	7	2190	115	260	85	1579	273
Atp13a5	1302	183	178	122	596	458	1418	2810	431
Atp13a5	550	202	4779	69	24	358	303	972	745
Atp13a5	749	113	268	533	1313	239	6	389	2
Atp1a1	19	0	0	0	0	0	0	0	0
Atp1a1	139	148	0	4	70	2	0	0	0
Atp1a1	81	0	0	0	91	1	363	9466	0
Atp1a1	25	0	0	0	0	343	0	0	0
Atp1a2	509	37	0	126	67	11	545	137	4
Atp1a2	529	49	1631	9	5814	315	95	79	16
Atp1a2	361	522	110	208	172	16	5	2759	645
Atp1a2	112	2623	2	145	0	0	40	3	0
Atp1a3	874	1571	112	785	1216	13775	408	246	2198
Atp1a3	383	79	3339	0	5	690	1	8878	3
Atp1a3	577	234	232	223	7	8	57	566	408
Atp1a3	173	85	0	0	0	1346	38	0	1
Atp1a4	904	186	530	490	180	1	754	1613	0
Atp1a4	888	141	641	77	8894	376	1998	22	664
Atp1a4	472	1524	67	67	359	489	118	2	245
Atp1a4	558	9967	386	555	672	668	1976	260	1812
Atp1b1	740	335	516	105	125	107	4	28	132
Atp1b1	497	2353	5	699	706	722	70	0	3
Atp1b1	1040	379	100	105	429	2118	90	217	1132
Atp1b1	855	2169	52	1837	312	173	2840	5645	1223
Atp1b2	714	3097	1343	3214	1945	2267	1902	13397	31
Atp1b2	848	883	30	441	267	1267	278	488	110
Atp1b2	193	6	0	1	0	0	0	10	5
Atp1b2	194	0	2	12	1	0	508	0	48
Atp1b3	347	49	0	8	103	25	44	12	220
Atp1b3	304	15	197	4	121	4	6	155	0
Atp1b3	181	22	7	5	622	0	0	1	0
Atp1b3	15	0	0	0	0	0	0	0	0
Atp1b4	613	1022	334	0	99	3	149	70	0
Atp1b4	374	4	23	299	801	226	59	228	346
Atp1b4	1044	27	47	963	594	7805	265	5	4180
Atp1b4	242	2	0	749	90	1037	126	7	0
Atp2a1	658	82	18	0	592	48	3478	17	75
Atp2a1	817	540	194	397	219	2530	169	101	2539
Atp2a1	1109	1159	711	151	507	260	6	116	1263
Atp2a1	269	6	7	1755	0	40	75	515	2341
Atp2a2	81	0	35	0	0	0	34	0	0
Atp2a2	41	0	0	0	0	0	0	0	0
Atp2a2	2	0	0	0	0	0	0	0	0
Atp2a2	7	0	0	0	0	0	0	0	0
Atp2a3	776	2756	115	1	33	61	40	4696	142
Atp2a3	583	672	128	12	504	740	123	3	9
Atp2a3	1014	340	162	445	148	3	465	1401	258
Atp2a3	542	212	18	0	242	279	8	0	0
Atp2c1	154	275	1	1427	4	368	6	18	29
Atp2c1	227	328	5	22	0	18	2	54	0
Atp2c1	451	928	13	730	296	906	1594	9	1345
Atp2c1	169	133	0	38	20	312	0	0	0
Atp2c2	1169	363	354	2721	467	182	5750	4458	346
Atp2c2	1428	259	252	439	3450	55	54	1284	1261
Atp2c2	671	71	812	584	35	840	5	395	351
Atp2c2	568	703	183	495	948	57	34	804	8
Atp4a	790	337	52	1974	9	411	4886	24	1937
Atp4a	589	28	910	174	310	9	3	15	139
Atp4a	650	197	2935	61	623	105	58	174	4652
Atp4a	374	47	148	46	0	11	205	5	82
Atp4b	1194	2758	912	3041	133	488	276	323	137
Atp4b	798	120	13	2669	134	1507	490	95	4
Atp4b	765	3	110	1479	332	2258	6	9826	100
Atp4b	731	618	58	1067	163	41	2245	5	543
Atp5a1	79	0	15	0	4	0	0	0	0
Atp5a1	4	0	0	0	0	0	0	0	0
Atp5a1	4	0	2	0	10	0	0	0	0
Atp5a1	0	0	0	0	0	0	0	0	0
Atp5b	101	600	0	0	1	0	0	1477	1
Atp5b	34	0	0	0	0	0	0	0	0
Atp5b	311	6	14	44	651	90	2342	25	0
Atp5b	40	6	0	0	34	102	0	18	0
Atp5c1	242	225	13	26	0	877	9	504	13
Atp5c1	15	0	0	0	0	0	0	0	0
Atp5c1	103	0	0	0	107	648	2	8	0
Atp5c1	30	0	0	0	0	0	0	0	0
Atp5d	151	0	29	52	0	0	29	0	1
Atp5d	238	1903	8	0	259	63	4	1267	160
Atp5d	103	0	0	0	58	0	0	0	15
Atp5d	134	6	25	51	103	0	467	0	1
Atp5e	718	478	386	155	235	81	19	45	239
Atp5e	146	0	0	0	0	32	2	416	0
Atp5e	128	0	0	477	48	16	0	0	0
Atp5e	25	0	0	1	0	0	0	0	0
Atp5f1	203	0	68	0	219	0	0	9	160
Atp5f1	366	782	3	37	151	3	84	8	535
Atp5f1	198	45	3	1	0	21	3	118	414
Atp5f1	14	0	0	0	0	0	0	3	0
Atp5g1	362	0	8	138	2	0	299	24	187
Atp5g1	127	455	3	153	0	40	4	0	147
Atp5g1	1173	1699	45	2840	2426	373	1771	446	1054
Atp5g1	116	0	0	45	0	0	4	0	40
Atp5g2	854	1421	78	672	1896	2212	1	417	775
Atp5g2	354	402	2	5	10	2	420	158	0
Atp5g2	673	676	8	5	84	180	858	230	30
Atp5g2	317	326	2	15	145	37	221	13	771
Atp5g3	779	123	43	465	1166	12	810	3181	9342
Atp5g3	878	251	4	638	738	450	43	590	353
Atp5g3	803	87	882	757	257	358	4092	153	175
Atp5g3	633	447	1272	405	360	3	0	72	253
Atp5h	229	53	414	0	44	1297	5	70	174
Atp5h	33	0	0	0	0	0	0	0	0
Atp5h	98	0	3	0	15	49	0	0	0
Atp5h	33	3	0	0	205	0	0	0	0
Atp5j2	824	1774	590	3724	269	219	344	111	3742
Atp5j2	268	8	910	0	182	29	18	0	0
Atp5j2	20	0	0	0	0	0	0	0	0
Atp5j2	23	0	0	0	0	0	0	0	0
Atp5k	136	0	0	0	16	0	6	6	0
Atp5k	170	0	0	0	79	0	0	0	15
Atp5k	9	0	0	0	0	0	0	0	0
Atp5k	0	0	0	0	0	1	0	0	0
Atp5l	376	97	4	206	19	0	262	403	115
Atp5l	763	713	467	2241	268	284	1128	37	717
Atp5l	76	0	0	0	0	0	0	0	0
Atp5l	24	0	0	0	0	0	0	0	0
Atp5o	529	0	305	629	10	299	2	18	81
Atp5o	222	27	858	5	32	2	2	0	1
Atp5o	498	157	69	617	889	83	6201	101	22
Atp5o	69	0	0	0	111	0	0	0	956
Atp5s	863	90	17	1325	846	104	56	271	46
Atp5s	651	59	10	307	58	15	130	321	1
Atp5s	754	1616	195	67	113	4	15	16	11
Atp5s	590	42	105	161	1002	58	651	329	50
Atp6ap1	680	7	345	85	502	1360	18	3	1010
Atp6ap1	517	46	51	22	24	30	52	174	47
Atp6ap1	334	1	0	0	572	39	4	7	0
Atp6ap1	290	2	0	50	7	178	70	262	0
Atp6ap1l	381	282	20	0	757	6219	745	3005	78
Atp6ap1l	881	2008	724	98	342	24	5095	444	7942
Atp6ap1l	358	13	0	1099	44	23	1720	14	265
Atp6ap1l	251	10	23	0	1	16	200	0	4
Atp6ap2	510	13	1724	1286	279	127	46	47	57
Atp6ap2	427	50	11	194	14	195	0	4	318
Atp6ap2	883	168	1100	29	1786	271	2223	29	185
Atp6ap2	289	0	3	34	0	0	17	184	11
Atp6v0a1	384	118	468	13	244	2	1	851	9506
Atp6v0a1	773	84	250	365	429	0	808	147	846
Atp6v0a1	385	87	0	2	63	678	2655	453	3
Atp6v0a1	569	0	58	71	175	40	267	204	0
Atp6v0a2	980	4448	71	79	96	759	2181	231	5271
Atp6v0a2	273	445	12	9	1	12	35	281	4
Atp6v0a2	430	178	56	2151	972	1089	105	2102	248
Atp6v0a2	872	1335	2185	21	369	33	1246	376	399
Atp6v0a4	755	1540	374	1138	1621	844	1455	17	52
Atp6v0a4	505	981	3363	192	310	2739	23	120	888
Atp6v0a4	980	909	736	3130	349	925	211	1611	439
Atp6v0a4	621	454	7	13	49	6	525	11	9618
Atp6v0b	81	476	3	0	0	47	2	0	0
Atp6v0b	2	0	0	0	0	0	0	0	0
Atp6v0b	15	0	0	0	0	0	0	0	5
Atp6v0b	7	0	0	0	0	0	0	4	0
Atp6v0c	45	0	0	0	424	0	0	0	0
Atp6v0c	12	0	0	0	0	0	0	3	0
Atp6v0c	2	0	0	0	0	0	0	0	0
Atp6v0c	0	0	0	0	0	0	0	0	0
Atp6v0e	919	822	32	2523	467	71	43	65	315
Atp6v0e	291	0	79	0	0	0	5	2	145
Atp6v0e	676	3403	12629	54	200	1052	1899	441	313
Atp6v0e	536	64	3622	3	1094	569	170	1	154
Atp6v1b1	579	123	191	15	927	1595	116	93	563
Atp6v1b1	1132	64	645	1929	830	1158	919	630	357
Atp6v1b1	735	218	392	8359	1711	594	132	7533	2487
Atp6v1b1	630	68	709	841	953	8	38	200	677
Atp6v1b2	9	0	0	4	0	0	0	0	6
Atp6v1b2	48	0	0	0	0	0	0	0	0
Atp6v1b2	4	0	0	0	0	0	0	6	0
Atp6v1b2	0	0	0	0	0	0	0	0	0
Atp6v1e1	170	0	205	0	0	132	4	0	0
Atp6v1e1	160	0	103	8	3	0	1	0	4
Atp6v1e1	136	0	2	3459	3	0	2	3	0
Atp6v1e1	79	0	0	0	0	0	0	0	0
Atp8b2	794	1106	365	1381	21	1001	1403	6	8
Atp8b2	602	451	130	568	60	45	44	708	731
Atp8b2	318	192	1	1	26	682	7	0	940
Atp8b2	332	539	69	37	128	172	0	8	57
Atp8b3	315	15	88	7635	486	141	5	3	23
Atp8b3	237	0	4	222	678	0	15	1193	549
Atp8b3	383	33	293	12	305	412	156	256	2
Atp8b3	487	33	3	412	731	279	1	371	13
Atp8b4	666	50	4	7	88	543	147	285	610
Atp8b4	325	4	39	0	25	38	11	1678	0
Atp8b4	462	34	0	0	47	245	6	148	0
Atp8b4	179	0	0	0	0	99	0	2518	725
Atp9a	928	164	64	43	312	317	5709	37	966
Atp9a	324	81	11	0	0	1	3	74	0
Atp9a	888	2158	2956	430	1235	1230	886	2097	2765
Atp9a	771	809	45	4157	102	2023	40	40	3743
Atraid	362	158	7113	30	5	514	456	82	3218
Atraid	930	223	16	1297	3786	2812	106	232	6196
Atraid	598	118	877	103	74	12	27	99	87
Atraid	253	286	17	732	319	2	8	4	1
Atrn	1311	315	208	98	6953	428	788	803	525
Atrn	940	95	1153	123	1203	2469	24	127	1709
Atrn	225	44	0	36	0	370	29	0	49
Atrn	697	161	57	1008	1422	2	297	1402	386
Atrnl1	409	26	6	282	28	27	82	113	1988
Atrnl1	514	13	4	15	73	41	193	264	13
Atrnl1	1396	61	5626	5369	3931	290	4876	68	2806
Atrnl1	876	220	205	280	105	6	693	931	119
AU040320	405	4	10	19	1	21	92	102	2
AU040320	678	136	13	3	1023	9	11	4	192
AU040320	935	1443	1188	14	465	486	205	1555	8
AU040320	528	812	2371	137	70	1	10	54	4
Aup1	258	319	1	334	177	0	698	251	178
Aup1	273	10	2	0	167	118	9	3288	1
Aup1	1021	2245	50	216	858	393	960	370	60
Aup1	194	998	65	0	6	0	20	0	0
Aven	696	59	0	33	373	50	317	8969	367
Aven	387	98	0	14	2	126	28	377	0
Aven	539	67	187	26	12	191	17	0	9
Aven	818	391	297	361	2417	64	4427	340	1987
Avpr1a	600	577	102	241	105	0	193	83	5
Avpr1a	792	254	34	230	60	1012	55	703	414
Avpr1a	846	466	31	400	552	1277	8	561	11
Avpr1a	804	38	4	150	46	51	280	91	43
Avpr1b	1029	584	356	346	265	676	936	430	326
Avpr1b	439	535	2330	233	1	524	15	14	7
Avpr1b	954	6020	4318	360	1496	435	273	131	6926
Avpr1b	280	7	11	1676	299	724	61	76	70
Avpr2	1196	3122	572	981	383	2461	1586	0	871
Avpr2	451	17	10	348	275	138	10775	111	1
Avpr2	1324	462	1011	1497	463	528	2645	1126	57
Avpr2	571	106	2167	1	147	32	7	131	181
Awat1	1387	81	1572	2127	229	83	2010	149	846
Awat1	522	4	37	0	4	68	8	33	1619
Awat1	701	582	577	183	373	15	243	68	632
Awat1	1027	530	229	696	745	3892	1090	56	92
Awat2	633	6	2986	970	180	32	297	1532	0
Awat2	552	0	6	1757	992	19	51	777	79
Awat2	661	9	88	2248	120	184	2	15	100
Awat2	577	57	4808	484	1153	230	980	11	11
Axin1	415	355	5	268	7635	71	1	2488	2756
Axin1	80	451	5	0	15	76	0	0	0
Axin1	450	828	1530	1852	281	35	137	1	5
Axin1	90	0	0	0	0	9	3	4	248
Axl	374	0	256	6	159	8815	103	0	40
Axl	487	1318	13	1	4	1	1200	1502	451
Axl	985	777	42	7357	694	1517	663	294	3683
Axl	575	0	14	1210	190	214	269	1062	131
Azgp1	449	20	84	25	39	76	2651	38	1
Azgp1	503	403	23	16	729	2	68	883	90
Azgp1	650	11	31	140	540	0	281	93	229
Azgp1	378	567	4982	0	26	7	12	167	82
B2m	670	164	73	0	574	114	10	6620	20
B2m	316	245	0	39	41	95	60	0	0
B2m	1441	153	1123	364	1207	151	880	139	925
B2m	200	11	1	991	5925	2091	0	0	3
B3galnt1	579	159	588	609	58	296	182	164	128
B3galnt1	86	4	5	0	5	0	37	18	0
B3galnt1	358	47	12	2	13	172	0	17	184
B3galnt1	508	7	155	72	4	3	718	1323	0
B3galnt2	453	18	0	93	23	59	84	92	0
B3galnt2	1189	637	579	35	1207	491	874	1143	547
B3galnt2	1110	2817	52	478	2032	12	266	12	652
B3galnt2	1253	308	236	903	901	375	59	1244	665
B3galt1	826	469	102	76	353	405	247	153	158
B3galt1	490	140	221	0	453	104	166	4	73
B3galt1	516	35	977	1788	50	463	195	558	0
B3galt1	226	59	0	0	35	91	0	92	0
B3galt2	850	1148	17	19	323	165	89	12	0
B3galt2	1501	522	456	409	913	2648	39	1	2956
B3galt2	857	16	396	43	10	317	186	1245	1233
B3galt2	506	1405	273	165	38	0	45	186	0
B3galt4	481	511	1	627	1924	6646	1892	186	156
B3galt4	756	2331	64	0	280	394	99	8	43
B3galt4	642	2518	68	2465	888	10470	306	330	41
B3galt4	408	0	108	40	9	17	130	20	60
B3galt5	864	4094	9978	539	432	28	275	34	19
B3galt5	639	357	379	80	260	1576	2	90	90
B3galt5	941	619	4619	289	451	292	31	20	81
B3galt5	231	2	4	121	75	59	63	73	2
B3galt6	838	96	51	311	1011	511	266	2977	1000
B3galt6	299	821	453	0	90	18	15	163	4
B3galt6	724	1	7590	786	177	199	285	809	939
B3galt6	522	196	133	1	561	219	60	5	889
B3galtl	554	732	30	5827	583	446	15	2612	42
B3galtl	395	254	0	3	0	2327	12	859	52
B3galtl	389	885	2	85	1331	1624	8	6	803
B3galtl	408	34	29	0	70	354	149	167	552
B3gat1	525	58	1325	58	674	135	4774	83	251
B3gat1	501	486	119	136	352	89	85	1073	221
B3gat1	493	208	921	4	1008	275	19	85	208
B3gat1	628	2	711	2	10902	125	2	86	4242
B3gat2	353	105	2	7	43	59	41	2	55
B3gat2	1015	492	780	209	1302	7078	574	300	1363
B3gat2	1032	1605	86	137	4130	75	725	196	137
B3gat2	391	23	0	1450	131	2172	15	1724	472
B3gat3	895	301	87	430	644	60	372	28	745
B3gat3	209	0	3	0	0	30	3325	2	0
B3gat3	332	17	39	190	100	4	206	0	1
B3gat3	319	1118	0	6	137	15	12	115	1699
B3gnt1	830	312	61	147	68	889	187	199	618
B3gnt1	566	59	92	25	38	0	28	21	1032
B3gnt1	846	1410	82	22	8	252	8	82	254
B3gnt1	1155	1233	132	962	1173	7	8725	47	1
B3gnt2	746	197	12	216	62	1455	10	10	24
B3gnt2	472	196	11678	1464	216	595	37	20	166
B3gnt2	747	4247	272	83	735	37	130	328	93
B3gnt2	426	421	0	92	110	584	0	5	64
B3gnt3	1218	2223	330	7	990	206	136	2106	4296
B3gnt3	288	0	20	3	14	37	958	473	136
B3gnt3	788	281	477	452	1050	658	9	8	95
B3gnt3	1209	3080	265	235	3551	670	92	6336	851
B3gnt4	849	2924	5	69	547	4301	249	148	1344
B3gnt4	641	14	1	121	223	2975	479	196	23
B3gnt4	525	881	109	0	418	0	144	6	0
B3gnt4	477	3	29	216	50	31	141	3749	0
B3gnt5	476	18	2	183	61	393	0	3381	93
B3gnt5	942	1376	1844	524	965	569	288	290	1140
B3gnt5	415	0	3	2	3	0	52	68	49
B3gnt5	548	907	6	46	19	9424	144	64	64
B3gnt6	885	108	2390	3241	476	2540	1148	130	94
B3gnt6	1399	3332	206	1992	991	945	20	2010	4792
B3gnt6	325	525	14	3689	357	22	1455	18	0
B3gnt6	809	20	4	765	1409	1493	222	31	178
B3gnt7	535	7	234	668	6	35	13	84	32
B3gnt7	928	429	53	205	1020	227	4426	191	349
B3gnt7	1322	1466	1322	4758	301	3658	3103	783	1301
B3gnt7	562	268	77	13	197	9	3481	125	5
B3gnt8	1003	662	272	3516	1864	354	561	453	179
B3gnt8	493	42	0	142	294	22	856	637	38
B3gnt8	642	24	12	92	17	13	10	39	5715
B3gnt8	580	14	0	98	227	8	168	1	3708
B4galnt1	536	0	6174	369	171	44	30	653	209
B4galnt1	523	8	2720	35	117	102	1030	2259	1
B4galnt1	402	2	26	46	12	337	12	0	181
B4galnt1	356	12	1	85	885	0	2	429	80
B4galnt2	504	2	18	28	321	387	687	874	9
B4galnt2	462	85	246	541	619	0	5	1176	21
B4galnt2	957	3113	158	179	197	74	4247	2312	661
B4galnt2	399	185	3	3139	29	0	0	67	0
B4galnt3	805	549	269	29	2732	849	107	232	554
B4galnt3	745	1539	982	425	129	239	140	24	1
B4galnt3	867	2428	221	494	1128	1406	202	594	87
B4galnt3	414	7	84	0	779	221	355	3492	1
B4galt1	812	52	33	119	7	8	16	7	34
B4galt1	753	105	7	104	1	221	1771	936	191
B4galt1	546	253	17	10	816	26	3	25	347
B4galt1	916	221	75	415	14	22	28	40	2
B4galt2	586	75	0	530	16	306	31	34	0
B4galt2	822	1259	1737	8127	329	282	78	1401	854
B4galt2	422	1	164	409	0	376	90	86	34
B4galt2	570	158	43	210	2123	1352	2273	656	935
B4galt3	620	43	109	13	112	559	62	25	23
B4galt3	520	568	52	60	744	77	6403	483	633
B4galt3	998	508	271	283	52	1962	42	14	751
B4galt3	468	244	152	65	6	334	17	439	0
B4galt4	554	210	863	669	817	515	185	1803	0
B4galt4	869	224	804	1549	776	4566	28	23	40
B4galt4	951	42	121	1638	3306	928	6975	1986	740
B4galt4	465	309	88	1811	769	206	55	232	70
B4galt5	732	222	78	73	1230	1728	217	538	9
B4galt5	1106	812	433	4306	118	1550	1580	71	216
B4galt5	558	19	41	36	19	90	747	689	0
B4galt5	1095	199	29	47	1008	1911	53	407	1693
B4galt6	760	4211	29	92	814	3076	97	650	78
B4galt6	891	809	891	881	284	3	53	201	508
B4galt6	595	507	216	68	167	403	13	42	19
B4galt6	297	320	51	0	7	0	54	0	2
B4galt7	795	5	144	114	3050	11	99	459	656
B4galt7	802	474	4	5950	1136	1644	26	152	6
B4galt7	438	154	403	65	0	17	52	207	0
B4galt7	271	1081	38	0	19	149	2791	88	1368
Baalc	768	158	186	8831	474	180	46	371	400
Baalc	683	350	51	8	26	550	14	5	1210
Baalc	670	2699	828	350	149	1210	193	1324	254
Baalc	553	106	0	1530	639	147	61	14	26
Bace1	1053	3699	18	600	687	50	539	20	42
Bace1	819	762	2500	3333	252	238	75	468	36
Bace1	498	156	0	130	335	619	1383	0	281
Bace1	854	13	1830	837	230	532	653	42569	8139
Bace2	430	10	18	24	13	324	1	97	273
Bace2	1180	1757	1079	373	388	54	417	4995	69
Bace2	417	0	109	0	0	193	375	150	345
Bace2	432	34	104	0	976	7	530	1	0
Bad	199	685	0	3	0	0	4	387	385
Bad	362	171	2	3	1319	143	5	17	0
Bad	894	29	70	31	446	14	41	1569	57
Bad	531	0	28	118	42	133	180	2688	311
Bai1	1071	398	295	225	630	2725	39	66	94
Bai1	334	5	5	219	64	1	4707	133	256
Bai1	1287	402	15	48	244	275	254	21	1976
Bai1	398	24	42	22	7	212	31	0	18
Bai3	1606	920	48	732	411	1619	1606	803	1558
Bai3	603	109	179	68	45	25	146	140	10
Bai3	368	6	1009	3857	1859	695	28	1437	127
Bai3	390	98	18	2268	9	25	12	18	0
Bak1	530	991	22	509	1928	38	229	69	0
Bak1	422	13	14	0	1	1304	28	1	61
Bak1	542	106	13	40	1149	255	266	234	118
Bak1	835	1955	885	761	750	44	571	164	3
Bambi	439	258	9	2654	1931	52	132	78	157
Bambi	608	53	7	208	226	84	67	46	354
Bambi	563	681	21	671	32	37	4	108	417
Bambi	869	469	298	1888	88	38	266	305	867
Basp1	719	1556	2	153	459	535	56	841	114
Basp1	624	543	206	235	2274	288	973	25	2940
Basp1	744	0	26	548	196	92	155	67	0
Basp1	163	0	0	89	4	1017	9	69	0
Bax	427	469	11	1302	86	21	3375	2719	555
Bax	1364	573	1489	248	1185	1122	703	2918	986
Bax	218	9	0	0	693	263	141	5	347
Bax	632	41	9	28	18	566	10	2441	1
Bbs1	569	481	211	993	127	1771	748	688	764
Bbs1	646	22	19	3	70	1409	2090	2225	5496
Bbs1	406	11	865	190	1604	3324	7	1	531
Bbs1	501	2918	10	2767	325	61	292	363	8
Bbs2	243	104	12	0	12	300	400	809	1168
Bbs2	483	4	189	75	0	237	221	73	292
Bbs2	541	167	3	11	332	123	15	13	41
Bbs2	241	100	59	44	393	0	1279	6	0
Bbs4	1160	784	94	6304	81	60	139	8	413
Bbs4	1163	871	16	147	1128	87	869	1	158
Bbs4	689	155	99	482	186	0	102	53	202
Bbs4	968	185	163	246	430	511	42	1633	3911
Bbs5	1107	490	5249	318	385	712	2368	82	140
Bbs5	854	811	535	150	56	174	68	204	18
[truncated: 6,570 more rows]

## Sheet: library B raw counts
	in vitro	in vivo
Gene	cell	tumor 1	tumor 2	tumor 3	tumor 4	tumor 5	tumor 6
Gk2	2147	4372	986	1328	4617	28	4355
Gk2	1832	14	67	2035	6081	2127	930
Gk2	1112	956	314	2204	0	1450	0
Gk2	779	0	45	53	13	255	17
Gkn1	3360	75	1375	285	4473	1015	347
Gkn1	1182	187	20	749	32	1810	33
Gkn1	2078	359	115	6374	23	246	448
Gkn1	2990	2215	1965	3962	3884	953	42392
Gkn2	487	287	690	40	1	60	0
Gkn2	662	76	164	18	103	0	0
Gkn2	1858	397	46	268	39	2081	4002
Gkn2	1129	316	0	43	0	67	0
Glce	1547	40	725	830	1129	123	14
Glce	1297	44	177	264	22	10909	43
Glce	1765	1400	123	49	435	1909	95
Glce	1675	446	149	0	133	190	15
Glg1	1789	714	824	666	36	605	116
Glg1	3646	1545	848	1992	380	1546	2403
Glg1	1182	194	14	3008	6	398	93
Glg1	1996	3026	290	2432	38	2177	6
Glipr1	1130	178	146	2243	199	858	234
Glipr1	929	445	241	236	2376	162	0
Glipr1	1837	4574	9880	804	8179	53299	289
Glipr1	1815	58	244	987	3076	148	575
Glipr1l1	2376	2015	356	1603	217	6571	213
Glipr1l1	2181	646	171	2332	29	5521	424
Glipr1l1	2241	945	1806	8830	38	939	189
Glipr1l1	1673	163	198	3048	12	865	9980
Glipr1l2	1939	484	856	208	43	269	69
Glipr1l2	289	401	4	136	428	279	154
Glipr1l2	1300	821	1245	1304	252	5643	643
Glipr1l2	2819	1699	99	6805	495	3366	278
Glipr2	2666	511	357	1270	7	2125	3255
Glipr2	3471	6734	1126	1037	263	2778	980
Glipr2	2228	1726	2629	768	548	966	620
Glipr2	1551	595	944	1097	0	1876	76
Glmp	1907	48	1861	3647	1715	18348	106
Glmp	3467	2668	416	212	7157	14327	2338
Glmp	3301	1736	129	2027	919	2064	1648
Glmp	1909	1782	16	1591	9	2645	832
Glp1r	2689	6773	237	5983	1319	96396	1201
Glp1r	1090	176	247	262	36	321	0
Glp1r	2412	191	593	515	556	4729	1485
Glp1r	2789	2926	7	454	49	5249	404
Glp2r	2244	471	106	525	122	584	157
Glp2r	3345	776	1553	2332	16	440	1883
Glp2r	2102	312	64	183	116	3008	213
Glp2r	1397	1918	169	1038	247	1047	4
Glra1	4101	3293	8349	3337	80	888	136
Glra1	5434	2915	736	2408	12075	6274	2584
Glra1	2381	1329	24	684	7254	772	124
Glra1	2302	3424	156	2289	391	2104	525
Glra2	1096	658	19	232	3	801	8
Glra2	1379	3390	3	16880	1	30	4245
Glra2	4090	2264	7148	2387	1449	1888	3015
Glra2	7154	15147	13866	4119	24322	4012	516
Glra3	2094	2298	423	631	5	1189	115
Glra3	2460	2348	975	786	6492	607	48
Glra3	936	13	0	5	0	0	159
Glra3	2141	1245	4709	499	17	1895	7101
Glrb	1663	512	666	12373	726	4327	2301
Glrb	539	3	823	0	22	2634	0
Glrb	1162	177	412	31	390	138	2936
Glrb	1998	87	2674	3649	53	675	2069
Glt1d1	2858	2508	1518	3368	1600	205	171
Glt1d1	2211	2003	74	124	3	717	77
Glt1d1	2943	476	3455	1122	139	834	175
Glt1d1	2176	53	6933	923	1811	4983	865
Glt6d1	3351	1775	467	620	533	256	13129
Glt6d1	3799	2544	6135	4291	1662	923	8396
Glt6d1	2899	517	1748	5178	8333	952	140
Glt6d1	2817	1094	382	4153	9838	3167	12
Glt8d1	1423	483	808	16	25	0	1454
Glt8d1	1303	6508	86	695	1658	1329	1451
Glt8d1	3958	2829	2504	2430	7424	1808	345
Glt8d1	1458	56	12	2759	0	1508	9
Glt8d2	2543	1526	2849	2960	1344	2280	2933
Glt8d2	1582	740	493	1884	203	209	1395
Glt8d2	1546	38	1394	965	0	147	2044
Glt8d2	2519	556	51	462	1954	57	130
Gm11127	1746	53	136	298	60	198	9074
Gm11127	490	11	0	0	6	0	96
Gm11127	2098	2175	184	3326	40	1655	5041
Gm11127	2533	1216	1776	423	172	9891	9118
Gm11437	2055	6923	2395	524	33	323	5893
Gm11437	2362	462	886	578	3050	829	531
Gm11437	2045	1736	1843	1115	9546	1726	1177
Gm11437	1777	1226	270	620	343	281	1883
Gm11710	1890	327	127	1	3541	25	150
Gm11710	2663	31	135	71	598	1483	77
Gm11710	2723	2840	1480	438	1139	532	449
Gm11710	481	15	11	32	51	0	0
Gm128	2928	739	1300	449	30	434	8147
Gm128	1568	238	1138	510	8797	899	208
Gm128	1556	725	1324	3081	0	366	0
Gm128	1917	1924	12389	201	7	1016	633
Gm12942	3749	879	1390	681	26	7204	13014
Gm12942	3569	1852	6030	1135	162	94	2337
Gm12942	2890	729	195	181	0	450	254
Gm12942	1653	256	57	484	440	219	7090
Gm13306	982	845	192	160	6	4614	54
Gm13306	524	25	0	7	0	170	0
Gm13306	2242	1241	1438	670	219	175	5780
Gm13306	1013	0	495	251	151	0	1
Gm17252	1450	39	210	12	489	488	303
Gm17252	1616	1404	345	1574	22	1054	933
Gm17252	1867	1135	764	6584	493	2822	3209
Gm17252	1720	829	0	1318	296	1470	1785
Gm20219	561	112	0	0	0	82	0
Gm20219	1528	610	83	4128	310	42	117
Gm20219	2334	59	10624	123	22	2019	2
Gm20219	1727	5823	1152	418	31	376	3373
Gm2a	2687	7557	9643	1193	433	3719	90
Gm2a	1746	204	498	6756	6086	1780	21
Gm2a	2979	710	1432	1396	38	253	347
Gm2a	779	413	0	37	20	102	5
Gm3448	749	260	302	8394	0	2510	246
Gm3448	579	0	4	2191	0	56	3760
Gm3448	613	394	0	1425	0	106	66
Gm3448	1418	3190	162	1	62	1064	1
Gm5506	826	864	44	866	35	126	13
Gm5506	846	138	579	129	0	0	54
Gm5506	467	0	561	0	2	381	0
Gm5506	1314	5688	54	163	432	810	592
Gm6086	3385	2541	1835	203	388	1193	1780
Gm6086	2387	1507	2135	813	583	325	2473
Gm6086	2399	824	4726	1379	88	7959	3711
Gm6086	777	26	1	263	0	1818	18
Gm6484	1545	205	230	971	22	0	732
Gm6484	1640	15	587	386	226	9697	4
Gm6484	1538	196	4	900	13	17	621
Gm6484	2371	2137	3375	0	15	3654	0
Gm7073	2131	179	271	1380	564	2052	4693
Gm7073	2386	1781	777	2168	3951	9860	5243
Gm7073	3213	3895	3963	572	838	2197	808
Gm7073	1939	61	2241	2416	924	3481	35801
Gm7120	405	171	0	250	11	251	0
Gm7120	1124	271	59	441	9265	70	96
Gm7120	950	204	1176	23	0	1033	4
Gm7120	846	968	0	187	0	15	751
Gm94	2286	984	956	171	35	557	339
Gm94	2638	862	1876	384	87	1840	2045
Gm94	2489	820	782	579	6	42	1135
Gm94	2211	6427	14	362	8	4666	23
Gm9992	562	147	1320	1443	15	51	666
Gm9992	1321	206	110	26	16	114	71
Gm9992	819	32	0	33	2	2474	31
Gm9992	1739	737	2506	799	1	16169	362
Gml	2490	1764	8791	1561	11704	1800	2163
Gml	1201	640	680	387	2825	43	16
Gml	361	0	0	1151	0	3	25
Gml	1208	2995	9327	0	7	143	37
Gna11	1817	3750	0	523	96	973	18
Gna11	727	7	0	10	0	443	0
Gna11	1658	3385	6479	1870	1	77	23
Gna11	1138	2904	108	90	691	19	43
Gna12	2583	5792	5321	2243	468	1654	544
Gna12	2349	429	2654	224	96	3563	448
Gna12	1829	1090	1122	23	21	3284	576
Gna12	1578	4696	6320	374	403	11018	4575
Gna13	2489	8472	10796	28468	6436	55195	2913
Gna13	1316	721	1941	1071	261	919	1086
Gna13	1721	222	21	222	343	2330	74
Gna13	840	2636	92	304	14726	58	0
Gna14	2711	5602	1441	6168	1217	201	44
Gna14	1671	98	698	749	121	139	357
Gna14	2952	1869	339	555	22	2733	795
Gna14	1000	238	8	92	24	527	34
Gna15	3028	1117	1059	400	2920	1610	94
Gna15	1976	157	61148	1554	71	1773	5833
Gna15	4261	3463	5545	3820	105	8182	2513
Gna15	2040	597	201	1400	62	612	67
Gnai1	1523	710	6	141	873	1483	17
Gnai1	1681	1608	227	1422	4679	1429	92
Gnai1	1743	72	51	51	846	11	5158
Gnai1	1028	158	963	54	0	10	701
Gnai2	1447	587	1280	243	758	1152	1579
Gnai2	2830	6795	19	915	6114	13746	525
Gnai2	2778	6238	156	676	1801	3050	233
Gnai2	4797	3642	6767	1728	2174	8189	21
Gnai3	511	0	0	10	1686	0	0
Gnai3	3231	1006	4955	24162	2034	3281	8893
Gnai3	5046	8150	1789	2670	13693	6395	2829
Gnai3	5158	28366	4385	846	500	10895	6818
Gnas	2012	5808	1070	1357	0	170	77
Gnas	97	0	0	0	0	0	0
Gnas	1133	1413	71	442	55	258	2
Gnas	233	38	11	0	0	0	0
Gnat2	3214	2037	708	5278	11044	10238	1866
Gnat2	3518	468	372	1101	194	1300	326
Gnat2	3808	688	386	1463	579	831	865
Gnat2	2347	128	9974	274	28	966	189
Gnaz	1351	0	2005	803	804	449	317
Gnaz	1074	139	56	94	0	87	451
Gnaz	3056	1410	2843	3923	160	1396	1151
Gnaz	1639	511	1105	122	2481	936	9
Gnb1	6	0	0	0	0	0	0
Gnb1	8	0	0	0	0	0	0
Gnb1	130	0	0	0	0	0	4
Gnb1	106	0	0	0	0	13	0
Gnb1l	407	174	70	0	12	8	0
Gnb1l	12	0	0	0	0	0	0
Gnb1l	307	30	21	1	150	31	0
Gnb1l	4773	3916	9134	7007	9125	4495	5580
Gnb2	41	0	0	0	0	0	0
Gnb2	79	0	0	0	0	0	0
Gnb2	249	0	0	9	9	0	0
Gnb2	270	0	0	0	0	0	0
Gnb2l1	32	0	0	0	0	0	0
Gnb2l1	93	0	0	21	0	0	8
Gnb2l1	77	0	0	0	0	0	0
Gnb2l1	25	0	0	0	0	0	0
Gnb3	2504	804	1140	559	234	1782	17
Gnb3	1816	26	3023	5777	43	2420	2
Gnb3	3720	432	438	4964	591	1265	1943
Gnb3	4001	1441	199	2170	544	2585	25116
Gnb4	1524	0	3843	1205	746	1867	6629
Gnb4	2326	456	1352	1195	625	1122	13
Gnb4	1948	3429	3119	10339	38	257	720
Gnb4	1184	657	222	105	1	43	17227
Gng10	995	179	115	142	33	256	1144
Gng10	1400	315	2488	154	668	1970	490
Gng10	1577	526	3034	635	15	70	235
Gng10	625	0	184	97	0	125	960
Gng11	1877	2336	242	160	13	384	693
Gng11	4064	833	2877	926	208	896	24396
Gng11	4245	572	3232	15629	157	4125	185
Gng11	1864	1537	551	110	62	321	973
Gng12	1165	285	2	89	209	962	0
Gng12	824	5	829	269	0	5730	61
Gng12	1214	226	3106	987	9	39	31
Gng12	1490	91	273	778	3	3506	25
Gng2	3100	1093	5157	226	189	4518	670
Gng2	1802	187	2250	862	3870	93	172
Gng2	4220	1577	897	965	687	14990	7216
Gng2	1283	368	3	92	65	14	312
Gng3	1476	1761	642	112	48	117	65
Gng3	1202	28	99	9	3021	269	25
Gng3	1989	2010	3	206	2071	575	14675
Gng3	1499	317	154	48	1606	1391	543
Gng4	3605	164	2405	15972	476	974	300
Gng4	1260	1757	2388	75	13	865	742
Gng4	2202	2071	5	133	35	1834	2890
Gng4	5322	1991	4462	23782	2859	8956	2949
Gng5	217	0	1914	0	8	0	0
Gng5	221	6	0	1	237	9	0
Gng5	234	0	0	0	0	4	0
Gng5	762	4	0	0	0	0	516
Gng7	1105	167	8	182	0	58	48
Gng7	2456	903	56	516	458	1919	317
Gng7	3425	6151	901	478	17548	779	4167
Gng7	800	24	4	10	103	0	32
Gng8	1541	47	299	5	129	65	27
Gng8	2460	1372	403	191	1669	855	1740
Gng8	3239	395	2237	440	1294	1368	4802
Gng8	3126	2466	2714	24125	61086	29088	395
Gngt1	3293	4112	860	6434	146	2226	0
Gngt1	478	0	0	19	0	7	99
Gngt1	3204	493	951	2257	735	1050	716
Gngt1	1149	815	4	154	46	73	204
Gngt2	2062	8427	629	122	1	2745	704
Gngt2	1291	933	75	88	31	3744	874
Gngt2	4148	689	236	3864	6824	3545	1826
Gngt2	1221	0	774	176	108	275	0
Gnpat	2971	3742	750	2878	3843	2970	233
Gnpat	2801	745	21	168	7533	5683	391
Gnpat	2862	2307	42	128	63	993	483
Gnpat	1272	0	19	59	2	102	0
Gnpnat1	2064	416	1276	59	341	136	1463
Gnpnat1	1208	332	38	30	7	0	37
Gnpnat1	808	0	0	18	1625	568	24
Gnpnat1	1005	1370	4	96	55	1035	0
Gnptab	1664	510	37	64	2380	1172	16
Gnptab	1508	726	1074	8	5	2027	111
Gnptab	383	0	0	64	12974	5	0
Gnptab	466	1	12	0	0	0	0
Gnptg	820	273	563	973	15	186	145
Gnptg	2983	2582	133	2869	3209	1985	97
Gnptg	2039	364	4328	45	0	11648	9
Gnptg	1446	25	31	3675	109	398	0
Gnrh1	871	102	0	721	13	115	2184
Gnrh1	2964	671	216	5552	32	782	1
Gnrh1	1376	655	1089	91	44	171	9
Gnrh1	1494	218	15	618	10347	2315	137
Gnrhr	1680	558	917	3046	54	635	2027
Gnrhr	2609	705	5836	1423	12755	754	544
Gnrhr	1577	1343	544	7168	223	94	510
Gnrhr	2654	401	0	259	686	471	0
Golga1	972	2127	4	37	2874	2342	59
Golga1	2284	174	4020	3686	853	811	7
Golga1	2958	5201	1273	4087	4814	4051	90
Golga1	1042	134	0	22	505	26	59
Golga4	1133	293	0	3713	21	96	76
Golga4	1382	19	0	1308	18	55	1420
Golga4	1191	55	174	63	8	32	0
Golga4	1965	3423	85	4197	54	7013	1959
Golga7	3043	608	4165	1673	54	8651	61
Golga7	2133	1914	604	140	201	10157	213
Golga7	5729	518	1222	1148	185	315	2143
Golga7	989	598	4	1411	10	76	0
Golga7b	2518	2601	16399	424	4290	4870	630
Golga7b	2092	383	623	6189	32	693	1632
Golga7b	2411	755	183	3664	74	238	865
Golga7b	1752	843	2	2558	1267	1462	1655
Golm1	3750	2185	1802	4804	207	2478	1
Golm1	1767	727	19	546	777	45	1053
Golm1	2768	1756	0	189	173	129	6139
Golm1	3906	2169	676	342	1247	1713	1353
Golph3	3122	909	3236	3445	1065	1730	1437
Golph3	1901	437	24	47	47	200	436
Golph3	521	147	1	17	54	470	1
Golph3	3891	3715	7216	90	22345	4102	570
Golph3l	2001	485	278	962	4849	977	1993
Golph3l	489	0	5	22	0	2827	0
Golph3l	2270	3146	533	4255	3041	688	43
Golph3l	2152	187	8	95	2104	242	1080
Golt1a	4241	2553	274	2094	1968	655	1575
Golt1a	4499	1424	9937	4375	24487	10755	5456
Golt1a	2863	2047	5941	1622	497	3062	124
Golt1a	1678	665	2800	2456	19	87	168
Golt1b	597	88	42	72	0	0	428
Golt1b	185	0	0	0	0	0	1
Golt1b	218	0	0	0	0	0	0
Golt1b	280	0	0	0	101	0	0
Gopc	2236	7572	114	866	613	312	33
Gopc	3286	1583	4598	240	121	16329	498
Gopc	3130	994	9134	862	1202	305	5081
Gopc	1770	553	210	422	537	1185	1771
Gorasp1	1974	929	238	1184	2142	298	896
Gorasp1	3724	1070	1367	2237	2800	10235	2195
Gorasp1	1318	417	0	1715	509	4135	874
Gorasp1	4509	994	601	4111	1100	9888	1629
Gorasp2	1949	48	14	1306	80	148	4049
Gorasp2	1063	42	303	31	1705	124	17
Gorasp2	3272	713	543	3184	23	10557	1537
Gorasp2	1394	514	1865	2876	21	1323	15
Gosr1	2121	562	51	38	73	147	269
Gosr1	1419	114	0	1302	13	5349	3331
Gosr1	1749	8	323	1474	388	1298	87
Gosr1	2526	561	701	738	11	60	1853
Gosr2	564	25	5	88	4	4	0
Gosr2	2043	807	7519	2327	1709	5441	15
Gosr2	636	1566	150	51	0	894	0
Gosr2	238	1086	313	1	0	15	232
Got2	1540	306	1968	4	840	222	4
Got2	1470	218	2362	151	441	125	78
Got2	1611	819	9	121	0	309	20
Got2	2381	3165	985	2310	62	4117	2534
Gp1ba	3967	2853	605	7008	1268	2480	7386
Gp1ba	2017	1783	5561	2093	56	717	20
Gp1ba	4154	7656	1722	2371	368	26218	307
Gp1ba	2628	3272	277	11590	532	1234	4551
Gp1bb	562	56	0	22	15	0	0
Gp1bb	3991	4838	2531	6381	11429	3527	938
Gp1bb	3869	4042	1565	1997	400	6373	897
Gp1bb	3590	702	622	293	2174	84	70
Gp2	4724	714	9961	5137	275	8318	925
Gp2	1668	1800	2560	801	15	4419	3856
Gp2	2664	1326	181	2399	2032	475	584
Gp2	7330	4533	13119	9215	2121	4037	2353
Gp5	1935	1738	228	1632	16	5055	399
Gp5	2249	341	705	237	1103	461	492
Gp5	1702	249	424	26	0	1919	1842
Gp5	1303	1642	509	1721	91	457	1773
Gp6	1710	169	955	2001	371	0	170
Gp6	1780	1513	0	1868	2756	5848	516
Gp6	2294	468	14	6058	38	1440	10
Gp6	3060	13077	619	1002	1034	15239	178
Gp9	2373	175	2349	3406	69	164	12
Gp9	4506	6280	2399	754	15575	686	186
Gp9	3568	2592	3418	5123	43492	620	261
Gp9	3554	11628	2798	2029	4363	774	3510
Gpa33	4285	5818	110	5174	27265	5829	2611
Gpa33	1222	1684	4760	40	721	617	170
Gpa33	2420	605	22	685	3744	152	334
Gpa33	2730	89	794	269	831	18	234
Gpaa1	3228	1925	215	203	318	286	316
Gpaa1	3329	144	2080	1072	3251	638	1497
Gpaa1	3976	2741	8261	283	92	101	3744
Gpaa1	2544	1519	30	3095	4	3601	225
Gpam	1902	421	1519	344	202	420	1062
Gpam	2809	406	10636	1928	1309	2051	4439
Gpam	1924	879	35	1691	50	1907	195
Gpam	3559	663	14186	1562	215	2225	42
Gpbar1	1449	695	1952	5047	1511	282	1383
Gpbar1	2054	2967	4	1574	31	2450	601
Gpbar1	1999	1052	286	83	18406	763	0
Gpbar1	2842	561	879	5739	7454	4072	2860
Gpc1	3634	968	339	41	189	93	99
Gpc1	4610	4144	2440	15505	10150	18230	51
Gpc1	1191	123	21	235	20	39	170
Gpc1	5819	2922	2289	477	1542	9272	1750
Gpc2	1273	475	131	1065	2305	66	11
Gpc2	3046	4853	64	1098	1277	121	1106
Gpc2	4639	2572	2722	702	240	4815	86
Gpc2	1933	1292	1832	3433	1835	4467	185
Gpc3	868	2	1876	2214	9	1410	16
Gpc3	1423	120	590	2525	15	4581	498
Gpc3	1650	225	0	601	3	1039	0
Gpc3	1239	0	9	726	210	392	55
Gpc4	1378	1548	4814	698	5	150	478
Gpc4	2036	202	9	775	31	68	48
Gpc4	2109	1399	13165	114	1982	2062	2050
Gpc4	2122	1051	42	4703	180	5030	15365
Gpc5	1587	7120	999	1274	6093	2	693
Gpc5	1142	73	104	231	1352	197	53
Gpc5	2036	490	1652	90	27	150	474
Gpc5	1274	13	0	2218	0	1845	0
Gpc6	1231	25	58	4485	10	196	4
Gpc6	1693	104	611	277	602	16	2978
Gpc6	2029	755	472	1602	37	6021	559
Gpc6	4654	4921	65142	4592	258	4380	1172
Gper1	811	72	82	7	4832	4820	7
Gper1	4718	3613	1373	2523	6	6141	2471
Gper1	6589	14365	6342	10685	1705	2101	28138
Gper1	1720	63	1329	921	13	269	186
Gpha2	3379	3692	758	1827	4292	1320	515
Gpha2	1602	440	9751	77	101	273	0
Gpha2	2545	243	815	1549	524	1107	1
Gpha2	2226	4777	3	86	15819	904	2935
Gphn	3242	4133	32	519	1527	1909	86
Gphn	1470	16	1581	76	8	23	7
Gphn	4183	13919	25977	1165	450	539	191
Gphn	4673	2098	4314	3944	1603	410	1198
Gpi1	639	60	11776	57	71	538	263
Gpi1	261	4	26	0	0	0	0
Gpi1	929	80	7	152	81	308	706
Gpi1	444	235	0	38	45	2	7019
Gpihbp1	4408	8497	2439	4219	936	1427	4405
Gpihbp1	3937	14979	7805	3589	270	2323	314
Gpihbp1	1816	63	600	178	23	1922	107
Gpihbp1	1810	1474	65	3408	89	396	55
Gpld1	780	700	0	0	1	109	3
Gpld1	1538	444	1527	797	0	1097	8
Gpld1	3536	3344	610	324	4555	6886	26764
Gpld1	1084	1893	17	25	45	135	375
Gpm6a	1661	70	0	491	13	902	556
Gpm6a	1391	169	9183	305	1097	1	112
Gpm6a	1765	592	2453	13504	566	1252	1009
Gpm6a	1617	19	498	787	8	4167	590
Gpm6b	4010	1366	265	6579	580	1665	1243
Gpm6b	3667	13351	2638	974	75	1035	73
Gpm6b	6348	7119	2947	4471	1461	4706	1328
Gpm6b	3655	2253	4141	2226	119	4041	3127
Gpnmb	3140	3420	1106	1299	9289	547	6382
Gpnmb	1710	213	382	170	2996	478	10
Gpnmb	4023	38	1930	3562	2297	891	1541
Gpnmb	3061	964	821	4799	11	71	239
Gpr1	2426	2457	2088	1585	40	1111	319
Gpr1	1021	118	71	18	1189	1028	0
Gpr1	2294	334	86	3673	819	538	10
Gpr1	1574	99	283	581	698	21	15364
Gpr101	2521	12123	66	316	84	4042	352
Gpr101	1710	99	12	104	1408	466	575
Gpr101	1692	2857	28	106	1067	1003	1
Gpr101	4409	7992	939	9157	43062	815	483
Gpr107	2222	3142	650	1982	54	48	1121
Gpr107	1209	735	690	2914	8	2347	0
Gpr107	2281	231	555	157	90	536	0
Gpr107	1843	19	745	41	61	2079	1
Gpr110	3268	661	1273	580	14666	1757	1
Gpr110	2227	3471	6844	1121	33	17048	226
Gpr110	4056	804	6852	3216	23717	892	76
Gpr110	2838	5750	2300	636	3471	7897	1353
Gpr113	3278	16520	2818	12746	308	3119	3143
Gpr113	2059	64	386	155	1823	52	554
Gpr113	3031	4343	1052	4434	599	2534	3833
Gpr113	2461	2527	1131	1861	7489	4780	131
Gpr114	2231	1609	118	3132	120	1731	2147
Gpr114	1504	392	7876	530	1	4634	152
Gpr114	2073	528	266	516	13189	2390	2541
Gpr114	3002	4478	751	550	36	2117	250
Gpr115	2843	474	647	2658	445	7294	523
Gpr115	1806	2328	7195	7092	31	4209	4870
Gpr115	3154	352	3762	945	79	4418	0
Gpr115	4046	392	9113	5932	2162	1459	16
Gpr116	2330	1134	1221	133	98	484	3
Gpr116	2383	5784	2	6073	20	597	2912
Gpr116	881	259	0	20	58	268	640
Gpr116	1729	1767	1970	205	679	204	548
Gpr119	3620	2694	625	5121	2860	1881	582
Gpr119	947	0	7	0	0	377	57
Gpr119	1416	1533	853	2340	15	2154	0
Gpr119	2699	2156	132	0	2252	611	28
Gpr12	2165	2083	307	2261	46	1446	115
Gpr12	3232	16839	643	1326	1669	5065	987
Gpr12	2377	2089	1598	344	13857	2899	0
Gpr12	3215	723	884	567	2700	1071	403
Gpr125	3579	3843	1203	1518	135	520	761
Gpr125	2294	4	2401	176	104	2840	9
Gpr125	3120	3556	397	130	54	6536	340
Gpr125	1218	4769	24	4050	556	1338	39
Gpr126	3283	1483	0	3334	5538	798	5996
Gpr126	1967	4831	26	238	2480	27	744
Gpr126	3841	1169	1384	41077	4831	5073	4518
Gpr126	2748	2772	100	2743	5390	161	261
Gpr132	1460	410	1170	766	2587	495	31
Gpr132	3173	789	794	1149	34	2357	24778
Gpr132	3656	412	3996	3405	19	1884	623
Gpr132	3247	728	127	1460	46	98	335
Gpr135	1545	718	3501	3122	50	1082	3
Gpr135	2126	430	7	115	8	889	1936
Gpr135	1307	101	162	16	20	203	0
Gpr135	2110	1525	294	247	857	3219	25023
Gpr137b	1117	34	20	363	0	368	0
Gpr137b	1307	5461	715	1347	9	2408	612
Gpr137b	2221	550	52	2333	2	1044	874
Gpr137b	1682	584	6	31	0	50	17
Gpr137c	2094	6184	18	1829	0	610	29
Gpr137c	2641	3018	1127	4328	1181	229	41
Gpr137c	1603	1550	15189	1107	98929	652	6649
Gpr137c	1504	65	1297	3	19	835	17405
Gpr139	1361	864	1	782	73	2541	79
Gpr139	3198	2932	15457	421	870	12069	481
Gpr139	2814	647	1281	10109	4643	769	15585
Gpr139	1068	82	21	497	10005	1141	0
Gpr141	2374	2158	8053	5548	66	1704	944
Gpr141	3856	3859	5550	3562	684	16482	3335
Gpr141	4341	1251	862	2063	2794	2064	2724
Gpr141	1942	41	336	717	62	1618	8600
Gpr142	1907	29	744	324	717	7724	739
Gpr142	1018	2076	6	876	12	275	34
Gpr142	999	1148	7	0	0	301	134
Gpr142	2881	2261	1013	3852	508	788	45
Gpr146	2446	2431	3665	2643	16854	7379	448
Gpr146	2046	277	19	728	21	1428	6259
Gpr146	1869	535	61	3689	4228	133	3223
Gpr146	2746	925	1615	10360	203	6960	5826
Gpr149	1064	766	5557	31	17	2823	12288
Gpr149	2626	99	9405	992	639	5108	1415
Gpr149	2126	889	308	3989	0	499	68
Gpr149	1257	352	231	372	2828	1313	1475
Gpr15	1253	42	518	2	2047	5081	60
Gpr15	2405	872	1901	531	39	313	61
Gpr15	3579	1198	15520	971	451	2633	131782
Gpr15	1567	702	4	591	81	119	0
Gpr150	1784	6586	792	44	87	539	160
Gpr150	2939	4263	3553	934	4103	2342	2221
Gpr150	430	22	0	0	36	51	24
Gpr150	3273	4672	3247	331	22	4943	4496
Gpr151	2882	4246	37102	289	447	305	292
Gpr151	1241	685	28	860	947	3058	19
Gpr151	3949	25466	1347	117	151	6381	7052
Gpr151	2992	3309	341	2181	1477	1055	2419
Gpr152	3491	1190	1624	382	4929	1745	87
Gpr152	3346	1380	134	3303	1268	655	931
Gpr152	1658	302	138	58	143	121	3063
Gpr152	2811	2036	264	382	9	2232	2
Gpr153	1391	290	1103	2878	1714	4135	0
Gpr153	1093	91	106	3689	61	367	361
Gpr153	3206	244	1482	3212	110	3342	257
Gpr153	2439	1678	832	14	1624	69	164
Gpr155	1555	896	43	137	51	165	8460
Gpr155	3590	1560	2420	1580	19032	4594	15
Gpr155	2205	323	175	54	14	5107	113
Gpr155	2979	809	618	435	9	609	570
Gpr156	1966	418	13729	338	0	384	5
Gpr156	2627	9032	301	2215	446	633	0
Gpr156	5256	2298	4586	1667	1680	4782	858
Gpr156	3711	5210	433	528	1040	7939	2080
Gpr157	2785	419	810	3435	6	154	136
Gpr157	2753	2731	190	2568	96	1629	507
Gpr157	3409	12322	3006	4635	146888	1651	3756
Gpr157	2844	2966	1999	968	236	3548	18759
Gpr158	1444	58	3339	135	62	2063	0
Gpr158	1428	1091	6204	2153	49	32	359
Gpr158	2214	1552	66	1049	2616	39	6439
Gpr158	2429	4788	154	183	883	2777	612
Gpr160	1555	856	293	970	212	120	0
Gpr160	2664	1299	3068	624	3886	3055	1234
Gpr160	2216	915	814	653	641	6371	1
Gpr160	1226	209	1475	44	73	10	83
Gpr161	4151	5026	512	2884	3437	6979	3472
Gpr161	1933	1885	492	1480	369	223	868
Gpr161	4475	3310	1253	818	1988	4616	11612
Gpr161	3197	34022	4	4568	551	1411	0
Gpr162	2084	369	12	14542	3761	4033	196
Gpr162	1398	216	8	342	57	385	136
Gpr162	2375	391	9	1587	51	580	334
Gpr162	1509	579	1589	1245	10	130	0
Gpr17	1282	1422	64	183	265	0	492
Gpr17	3977	4355	1647	4571	8461	17224	0
Gpr17	2294	1004	76	132	32806	724	31
Gpr17	3901	6897	4208	431	446	1778	3652
Gpr171	1439	554	10525	218	69291	320	53
Gpr171	1554	2229	48	7970	154	3333	0
Gpr171	1808	118	145	3	12455	711	1426
Gpr171	2695	1362	57	185	395	990	396
Gpr173	2179	2551	11272	9888	108	3179	1226
Gpr173	4285	13253	5071	7480	4936	2603	534
Gpr173	1869	826	7	111	2141	403	11
Gpr173	1341	830	0	507	108	151	639
Gpr174	3996	2986	2046	2831	2515	1393	9593
Gpr174	2479	171	68	1662	5409	6008	6398
Gpr174	832	837	292	91	1	85	0
Gpr174	1561	192	46	228	384	6724	5601
Gpr176	2314	1833	213	306	629	659	185
Gpr176	3287	154	482	6974	4931	288	1553
Gpr176	3368	1694	3948	3801	44	509	2291
Gpr176	2162	8003	17	7540	100	2039	81
Gpr18	1787	1074	135	6875	29	2420	683
Gpr18	1996	1043	6453	2844	42583	27662	255
Gpr18	2115	5915	24	12	4	71	13610
Gpr18	2612	1495	679	2301	141	2300	92
Gpr180	3642	3101	25573	822	16196	1913	25302
Gpr180	2357	646	312	1258	123	2592	143
Gpr180	2151	5302	29	1078	755	631	1627
Gpr180	1753	209	1099	550	125	555	829
Gpr182	2336	1214	2353	1044	812	3437	83
Gpr182	2317	157	1807	438	1148	1413	644
Gpr182	6311	6411	5420	587	6338	878	2999
Gpr182	3561	11776	1887	12171	1261	2059	1079
Gpr183	3155	3287	3328	597	25	3246	11
Gpr183	3248	1725	6186	1056	103	19705	1841
Gpr183	3876	15269	207	2495	615	580	0
Gpr183	3341	35	1002	3453	297	3840	3
Gpr19	1653	514	145	1123	828	346	256
Gpr19	2263	3039	142	375	10	2116	1732
Gpr19	3614	4165	7234	1345	249	17957	4440
Gpr19	5095	3526	2872	1105	1920	3319	4466
Gpr20	2146	2511	16	193	29	2052	135
Gpr20	1972	28	443	51	425	934	1365
Gpr20	1764	1097	6034	2096	2509	15791	54
Gpr20	4069	1896	3301	2416	17596	877	255
Gpr21	834	550	0	0	13	0	244
Gpr21	1056	601	0	692	2	45	0
Gpr21	1846	37	1568	3123	490	121	919
Gpr21	1810	197	2315	231	1147	6369	187
Gpr22	3233	2617	26871	754	5046	1295	3658
Gpr22	5774	8274	853	11032	273	5373	1894
Gpr22	2676	1194	7017	4399	335	1400	1860
Gpr22	2249	5892	2789	663	238	2236	316
Gpr26	6611	7209	8250	2486	9823	11793	23529
Gpr26	2113	401	519	1820	0	1382	1684
Gpr26	1286	22	728	579	342	8846	0
Gpr26	2124	390	65	674	1348	301	2945
Gpr27	1445	109	16	114	0	5	1
Gpr27	2129	459	6056	238	97	2519	64
Gpr27	2034	258	0	396	5537	1105	107
Gpr27	3393	4584	1432	1737	2543	7216	118
Gpr3	2407	1063	7	360	235	49	1242
Gpr3	3604	5692	2643	9503	43	6953	1900
Gpr3	2347	3074	389	1004	368	5123	7859
Gpr3	3640	1306	1068	848	587	1951	302
Gpr31b	926	736	30	1971	0	559	2053
Gpr31b	1160	98	85	47	0	683	80
Gpr31b	2202	1847	456	631	2791	317	1454
Gpr31b	2713	1336	482	635	2755	1937	19
Gpr34	4492	918	63	7855	3340	16047	842
Gpr34	759	3	436	0	3175	28	998
Gpr34	920	2983	1	1689	2523	259	2
Gpr34	1612	3619	38	1296	21725	715	1
Gpr35	2185	210	30	695	139	424	878
Gpr35	3424	6172	11092	9586	1612	1484	2036
Gpr35	1180	250	497	1850	281	2024	1746
Gpr35	2898	1883	892	3258	466	2825	289
Gpr37	2659	2289	16148	3506	241	915	686
Gpr37	1744	27	2540	1042	2287	348	1273
Gpr37	2593	1184	77	1776	13	14846	1050
Gpr37	3086	300	10897	8038	916	4237	93
Gpr37l1	1832	2017	512	191	76	550	766
Gpr37l1	2106	1095	3336	347	261	2175	0
Gpr37l1	2002	868	353	2806	376	561	232
Gpr37l1	5233	3126	1664	3553	14185	11810	3592
Gpr39	2320	2378	5812	2052	238	802	9657
Gpr39	2827	1943	184	928	80	3614	49
Gpr39	4628	979	498	1942	1552	1199	9628
Gpr39	2108	1650	1366	7373	11417	9728	2558
Gpr4	1554	143	31	430	15	435	273
Gpr4	4002	1770	5654	3023	67	13323	1273
Gpr4	3739	3214	1028	2078	127	112	95
Gpr4	3107	3429	290	1742	4141	3194	19003
Gpr44	3696	2180	703	613	13452	7077	4121
Gpr44	2187	1214	0	1376	204	583	132
Gpr44	3528	825	4659	761	1190	4195	1543
Gpr44	3370	284	537	12695	5015	951	205
Gpr45	1891	262	413	22049	17	4549	1763
Gpr45	3213	1667	3175	1567	325	515	15355
Gpr45	1039	298	1537	661	112	23	2439
Gpr45	2454	1173	29	3802	0	442	5929
Gpr52	6786	2123	982	13872	29120	7052	2546
Gpr52	1686	379	0	3898	2546	3228	2638
Gpr52	3205	713	822	8300	1058	20020	1888
Gpr52	4012	4072	938	3281	2725	7408	1331
Gpr55	2902	2266	135	4973	0	896	35
Gpr55	2755	3871	2118	3865	487	25041	22
Gpr55	3697	260	5573	1594	804	6925	65
Gpr55	5391	27742	5699	19958	4414	11058	577
Gpr56	3679	5402	1504	25257	12414	13279	45416
Gpr56	3321	7182	3817	278	2017	6430	526
Gpr56	1237	2278	316	641	3389	1837	18
Gpr56	2450	1150	9613	3906	1316	2553	8662
Gpr6	1990	2332	4934	13225	14	3013	4160
Gpr6	3175	1969	488	59	243	4758	2727
Gpr6	5145	7483	5078	3629	1935	6252	1411
Gpr6	4454	1287	6011	1090	42	2723	89
Gpr61	1653	21	466	241	1738	1352	435
Gpr61	6260	13040	2432	4200	2507	6041	892
Gpr61	2513	285	836	7797	3306	10430	9546
Gpr61	2062	2207	3748	40	2068	253	273
Gpr62	2128	311	1275	7220	2376	746	4261
Gpr62	2280	1322	8099	5226	130	947	4670
Gpr62	1807	2053	1020	6571	1948	1055	59
Gpr62	804	389	0	0	0	23	49
Gpr63	1604	2015	182	652	3815	1990	101
Gpr63	347	1406	17	0	9	1	3069
Gpr63	4525	1967	3426	1373	3743	11245	3119
Gpr63	1497	249	1468	12244	141	6790	54
Gpr64	2522	256	4107	3225	4773	14005	52
Gpr64	1322	252	34	19	405	683	0
Gpr64	1748	395	0	442	278	3140	57
Gpr64	885	0	151	99	3	2834	665
Gpr65	957	120	74	871	3	15	1457
Gpr65	1224	570	4392	4349	52	53	26270
Gpr65	2795	4798	2822	1820	22553	3637	102
Gpr65	442	24	0	0	0	42	0
Gpr68	2641	1309	31	2099	14	2729	3988
Gpr68	3286	3091	7802	136	22	7890	562
Gpr68	3178	2257	392	2775	2359	696	9467
Gpr68	842	0	0	885	238	1779	0
Gpr75	1352	11625	0	85	37	72	49
Gpr75	1780	3049	210	4289	7447	472	0
Gpr75	4579	18323	20676	19244	1676	12975	197
Gpr75	2043	340	347	80	0	2588	2509
Gpr81	1535	1200	474	208	515	92	244
Gpr81	2078	1244	8369	5068	17	4401	1364
Gpr81	3694	1322	12302	242	1804	2073	25236
Gpr81	4582	6093	637	7201	11548	7194	813
Gpr82	1623	1478	1896	2180	19	51	33
Gpr82	1521	0	38	5412	0	192	20
Gpr82	2059	519	227	2181	57	142	0
Gpr82	2593	575	954	971	235	2830	848
Gpr83	3048	1650	1900	513	72	5291	21775
Gpr83	2058	4678	3593	863	958	244	45
Gpr83	3005	3165	1462	1436	222	9428	7544
Gpr83	1679	517	45	2911	37	529	1
Gpr84	1858	396	180	39	9310	376	10582
Gpr84	1596	336	168	173	2	857	334
Gpr84	1757	957	2748	154	3	191	578
Gpr84	1779	2122	622	255	70	385	56
Gpr85	3227	448	336	1983	1025	1788	54
Gpr85	1243	106	30	122	81	5159	66
Gpr85	1557	1003	392	141	67	1855	23
Gpr85	980	2626	0	969	0	529	20
Gpr87	847	0	84	15	3892	12	0
Gpr87	1526	486	341	467	23560	551	47
Gpr87	2513	852	89	2933	373	835	164
Gpr87	1607	4771	20	678	288	206	1171
Gpr89	343	0	845	0	0	89	0
Gpr89	477	456	0	0	6	0	0
Gpr89	1463	1035	6782	621	1143	0	7
Gpr89	3041	411	1534	618	2959	562	22
Gpr97	4553	533	3756	414	1151	3649	3016
Gpr97	4196	9758	2769	2057	24	5627	9564
Gpr97	4473	3614	11134	6895	48098	1620	111
Gpr97	2054	151	477	254	2751	2631	392
Gprc5a	2016	343	812	24373	75	463	722
Gprc5a	2302	1606	94	47	4	1920	0
Gprc5a	3916	4929	73	319	63	3885	1878
Gprc5a	1643	19	173	1410	4	1777	38
Gprc5b	2506	208	2394	125	2	608	3822
Gprc5b	3552	1765	3450	882	239	1073	3735
Gprc5b	2119	1116	371	1106	313	197	7196
Gprc5b	2906	496	431	1271	4672	6312	104
Gprc5c	2182	5564	148	3341	1528	1517	4149
Gprc5c	5401	7118	13367	2245	582	5741	1225
Gprc5c	3501	1560	318	1019	136	461	154
Gprc5c	2179	623	1506	193	7	395	116
Gprc5d	4085	1289	78	2597	239	7388	634
Gprc5d	4222	2946	6627	11522	350	566	231
Gprc5d	1844	190	787	209	47	83	128
Gprc5d	4804	1550	3194	13990	703	1405	12213
Gprc6a	2699	4017	9738	8516	425	1175	96
Gprc6a	1422	176	260	1388	23	601	2504
Gprc6a	2258	1847	702	881	680	2312	185
Gprc6a	2643	1057	192	237	2929	161	744
Gprin1	2388	623	269	30	4130	2648	2070
Gprin1	2914	992	1150	6419	4736	1561	1822
Gprin1	659	0	0	0	4265	95	0
Gprin1	3150	3712	101	1426	28	1022	1838
Gpsm1	2680	421	102	445	6299	6968	1744
Gpsm1	4718	1508	14213	3312	16009	6041	70
Gpsm1	1475	2694	1	27	9	152	694
Gpsm1	4514	1825	3657	1677	1153	4160	196
Gpx6	5172	2327	7194	7320	9	9101	9370
Gpx6	4031	2720	923	41655	4284	4863	381
Gpx6	596	478	34	30	243	152	11
Gpx6	3267	1601	1887	1323	44	516	1336
Gpx7	1650	440	2274	44	33	212	1532
Gpx7	4891	6706	415	502	16919	5673	10656
Gpx7	3160	721	1713	549	225	5772	281
Gpx7	1782	4446	38	819	5	377	0
Gpx8	1218	32	359	6556	53	1079	459
Gpx8	3565	1370	791	6673	326	4685	4590
Gpx8	2150	88	382	351	217	468	4761
Gpx8	2812	1511	283	880	346	3097	9907
Gramd1a	945	550	163	0	1667	420	439
Gramd1a	2224	4304	1259	897	356	5012	7046
Gramd1a	1386	798	270	122	0	253	302
Gramd1a	1568	5007	1	15	1799	371	7
Gramd1b	2444	16828	1382	3197	202	336	707
Gramd1b	2869	1344	1531	1740	37	5271	63
Gramd1b	2371	904	3688	2677	508	252	3428
Gramd1b	1857	71	1180	472	9778	438	110
Gramd1c	4138	968	2153	5938	2393	1492	300
Gramd1c	3422	4598	235	702	71	3618	6195
Gramd1c	2156	394	517	7808	54	305	339
Gramd1c	3043	67	2123	115	224	2262	678
Gramd2	1786	817	1109	2075	1680	973	0
Gramd2	955	35	0	1059	347	225	5
Gramd2	1394	27	191	255	124	38	1151
Gramd2	1351	104	0	1097	261	631	596
Gramd4	2014	245	149	2010	32	216	23
Gramd4	1071	1034	53	60	5545	380	30
Gramd4	2739	8488	50	3113	125	3046	23
Gramd4	3037	5141	3888	4285	937	1286	6379
Grasp	3302	8828	762	2835	32030	8938	1245
Grasp	2392	1501	5816	24388	1713	8937	6506
Grasp	3267	2978	1263	12807	441	2012	22906
Grasp	2152	12383	64	2181	95	1016	7124
Grb10	3155	4338	3936	5488	2676	4966	10115
Grb10	2407	197	358	188	284	392	7572
Grb10	141	47	0	0	129	0	0
Grb10	2478	2132	3441	153	598	2109	4
Grb14	3708	552	8449	1248	5239	5730	25763
Grb14	2281	2670	117	612	168	2373	1133
Grb14	1149	39	1418	191	803	156	187
Grb14	3949	358	5301	1373	1186	8932	1301
Grb7	1258	310	618	12095	15	18531	45113
Grb7	1526	183	478	2914	19	998	17
Grb7	952	2912	3	910	0	11	220
Grb7	3220	1271	2246	3285	32281	1776	1041
Greb1	3019	1823	35839	1416	514	93	6061
Greb1	2140	2256	61	181	30966	1801	928
Greb1	3547	3877	3738	1065	73	1496	1852
Greb1	3213	46	2014	440	16	547	958
Grem1	706	288	248	54	580	0	4
Grem1	4929	3033	354	2009	15442	6672	2594
Grem1	3758	1353	487	886	1	3900	5620
Grem1	1473	635	1079	1066	36	461	1
Grem2	1087	389	7	104	0	14	0
Grem2	1187	265	14	821	72	41	0
Grem2	4007	3526	836	395	3351	5683	835
Grem2	3321	6929	2815	3239	2323	1668	157
Gria1	1588	72	105	66	1620	829	2195
Gria1	3341	801	342	931	195	2394	122
Gria1	2795	27667	8949	7227	6	6919	372
Gria1	1323	725	44	162	75	175	386
Gria2	3422	12427	6202	23577	10762	463	11296
Gria2	4032	4839	1615	3231	932	3124	468
Gria2	1443	614	61	414	150	812	10
Gria2	1656	2736	8717	6721	22366	299	1561
Gria3	1629	773	36	1796	586	5	148
Gria3	476	1	0	84	0	50	0
Gria3	1973	1053	296	238	151	1560	114
Gria3	1855	4614	21	2018	241	2682	19
Gria4	2470	353	2087	325	2731	2160	1
Gria4	1643	0	253	423	27	998	2695
Gria4	710	522	0	108	11	17	0
Gria4	1993	273	0	202	219	2448	2131
Grid1	2283	1113	719	913	1546	2183	111
Grid1	2059	125	324	338	177	430	157
Grid1	937	21	11	218	15	25	16
Grid1	1152	74	4457	3871	0	256	185
Grik1	2119	310	317	11427	1448	1141	223
Grik1	802	0	0	6458	693	89	0
Grik1	5528	14686	297	2078	9285	3254	7595
Grik1	3474	1241	4340	905	530	347	3308
Grik2	4121	4453	675	7705	5897	4144	466
Grik2	1599	530	0	742	24	38	1472
Grik2	1047	972	794	1121	17	3191	201
Grik2	814	974	394	17342	37	604	0
Grik3	1546	684	402	0	344	1577	20
Grik3	2208	2316	14790	58	1801	743	800
Grik3	4749	1628	16770	158	7023	2221	4922
Grik3	1775	257	550	646	12739	1130	64
Grin1	3503	1028	4194	4244	4997	300	17
Grin1	865	354	51	0	32	0	952
Grin1	1469	128	0	17	0	57	207
Grin1	1946	2685	23	463	157	576	1
Grin2a	2725	768	3417	9240	2344	9814	572
Grin2a	1891	1854	360	2616	899	99	1727
Grin2a	1343	879	6080	5007	3298	4116	94
Grin2a	2844	2248	2714	113	1067	1724	817
Grin2b	1102	183	3162	1153	35	37	0
Grin2b	1066	187	14	1282	80	155	160
Grin2b	3317	870	5327	128	1190	637	647
Grin2b	3826	825	386	959	1847	1116	2146
Grina	1765	1024	141	1543	6	2466	64
Grina	1882	200	2332	223	5	181	28
Grina	3626	7293	1095	3542	6564	8139	15682
Grina	988	11	2165	294	0	534	0
Grip1	2421	128	764	507	131	1318	299
Grip1	1968	103	113	154	29	7511	1340
Grip1	2475	5575	2082	2130	27	7	0
Grip1	1719	5840	305	6726	5315	1093	339
Grk1	1684	6136	1001	66245	4498	2164	33
Grk1	4881	2320	26751	464	8296	6806	10081
Grk1	3268	1718	2452	6240	155	214	0
Grk1	3648	5134	2160	1531	637	5788	592
Grk5	1551	1431	2713	0	56	39	276
Grk5	2446	9908	1723	746	886	2148	1256
Grk5	2023	3813	100	2018	35	2322	2612
Grk5	2831	1112	15093	1542	3219	256	6262
Grk6	3768	855	6242	671	472	5633	32
Grk6	3113	767	239	4377	30	1193	294
Grk6	1517	7	0	2074	35	409	0
Grk6	4057	661	1047	105	4927	1212	437
Grm1	2241	1403	412	307	0	1353	290
Grm1	1023	0	0	1098	42	440	435
Grm1	5431	3820	459	2447	179	418	377
Grm1	2877	3817	5406	1858	2380	3228	0
Grm2	4952	7562	721	1659	159	6527	190
Grm2	1212	3009	258	2439	11	92	41
Grm2	2657	56	95	747	1346	2138	519
Grm2	3004	382	8023	10927	45	3985	2972
Grm4	1106	0	611	6	21	391	1367
Grm4	2359	546	214	2719	15	2188	1796
Grm4	2092	555	46	168	360	4421	98
Grm4	3429	2920	582	225	2231	744	202
Grm5	838	94	0	961	284	70	0
Grm5	2485	2081	358	2161	597	2542	55
Grm5	2488	1523	148	3046	13	543	1135
Grm5	3109	1745	131	2024	2600	2182	2336
Grm6	3474	883	131	63	53	22	147
Grm6	2424	384	23	1417	130	893	3329
Grm6	1339	75	4418	260	31	2389	909
Grm6	2909	1671	3646	943	117	1750	50688
Grm7	1702	4010	218	262	1830	1069	809
Grm7	771	56	13	66	8	0	921
Grm7	3018	222	4519	328	3825	2775	93
Grm7	3353	74	962	387	16	527	1507
Grn	2264	433	393	17505	0	963	7
Grn	4550	3985	1319	7068	6406	13730	2448
Grn	3799	2344	9403	377	95	1387	57
Grn	2144	362	1	929	0	2189	0
Grp	1720	175	928	2792	509	1227	0
Grp	3775	2414	1215	940	4795	1546	8103
Grp	2664	1297	780	839	2286	1531	430
Grp	1544	25	234	113	38	677	0
Grpr	1042	515	112	203	27	192	0
Grpr	3672	976	789	445	213	3255	26
Grpr	1273	120	198	881	453	1503	33
Grpr	3210	1238	4941	2204	358	709	734
Gsg1	1896	1737	16	1156	279	273	37
Gsg1	1684	682	1268	1118	89	124	1600
Gsg1	2599	1658	6419	3491	116	409	3661
Gsg1	4975	5877	1620	3216	5360	6582	486
Gsg1l	3206	402	236	1063	33	961	12774
Gsg1l	2788	1259	1380	1023	376	164	1099
Gsg1l	3286	78	26	1118	2737	5959	13
Gsg1l	2140	0	1445	2634	406	767	2046
Gsk3b	3714	1616	2525	1911	8882	1133	437
Gsk3b	2284	692	486	120	7640	1922	80
Gsk3b	1896	242	1381	905	708	1174	4488
Gsk3b	3218	4432	2591	2100	12	528	673
Gsn	3234	4227	5234	1006	958	1794	161
Gsn	2085	190	3284	1121	1349	2846	381
Gsn	1277	421	6	40	349	1665	1790
Gsn	1851	863	1483	2241	224	2974	2163
Guca1a	1048	7094	137	8	234	572	745
Guca1a	2749	10203	1296	501	4390	6726	3716
Guca1a	3216	3610	1027	7322	5967	2472	104
Guca1a	2231	1913	272	1598	39	8533	341
Guca1b	1426	138	980	385	2183	929	8
Guca1b	4048	2071	3014	6662	3245	8241	810
Guca1b	1584	1350	2611	4410	285	497	65
Guca1b	3587	2567	1605	714	1539	3855	11970
Guca2a	1732	4955	143	111	178	419	31
Guca2a	1926	3626	270	1220	123	1556	19
Guca2a	793	481	0	41	9	0	0
Guca2a	3795	1552	67	381	9468	2472	21593
Guca2b	2974	172	1101	134	897	3581	49
Guca2b	4054	327	349	6473	2548	3747	2260
Guca2b	1469	1232	347	3280	1	3698	0
Guca2b	3531	2216	2	4909	30	4269	16413
Gucy2c	1105	699	3	3	269	199	1
Gucy2c	3587	2167	839	787	229	4320	7187
Gucy2c	3224	6547	2626	887	17	205	27
Gucy2c	2377	1237	0	315	204	75	8
Gucy2e	1946	351	18	607	1215	62	0
Gucy2e	1269	1068	1307	3401	330	0	1133
Gucy2e	6035	5386	3482	8855	5642	2727	1110
Gucy2e	1749	1045	997	438	0	230	1090
Gucy2f	2402	152	5131	12730	5423	1956	4
Gucy2f	1420	464	0	751	57	20	0
Gucy2f	2559	389	2521	72	1493	216	28
Gucy2f	3730	541	448	7790	274	3089	57
Guf1	766	26	5	0	2398	35	5
Guf1	2771	99	411	4226	692	1058	1448
Guf1	2580	21776	1424	1299	208	413	42
Guf1	1734	916	1344	325	0	440	44
Gusb	1775	2108	1272	3392	273	414	0
Gusb	1309	430	491	9	3	86	36821
Gusb	2310	3515	2181	3633	37	3592	139
Gusb	1364	19	608	3140	26	3352	11
Gxylt1	1284	2015	25	79	8205	47	1
Gxylt1	2879	79	16	1147	3082	3096	20944
Gxylt1	1935	5288	3222	2150	2286	2519	11260
Gxylt1	2144	111	3161	37	2098	81	2125
Gykl1	1411	25	0	1328	12	449	686
Gykl1	2182	1613	1708	511	16	2682	21
Gykl1	1806	813	3659	82	90	4095	1251
Gykl1	5792	3492	1769	4598	4174	2023	5497
Gyltl1b	2622	6573	17044	7699	4538	4234	3728
Gyltl1b	1666	86	3365	269	2	300	110
Gyltl1b	998	437	100	263	0	122	0
Gyltl1b	4450	1105	408	3085	96	2872	641
Gypa	2967	499	312	3921	2320	1838	244
Gypa	4716	1510	3889	3507	7688	1630	467
Gypa	2034	1597	109	972	938	615	278
Gypa	4309	941	13003	7404	120	9015	9
Gypc	2344	6864	12	1841	24706	14914	5
Gypc	3876	400	5425	192	816	1777	103
Gypc	2907	1743	762	8888	4651	2346	1367
Gypc	2573	573	916	1075	1125	3542	217
Gzma	1871	2517	708	345	870	1130	0
Gzma	1481	486	32	1818	7241	285	1519
Gzma	1574	102	5983	454	11	933	549
Gzma	1669	387	1067	3205	0	2445	182
Gzmb	3445	4294	10077	8280	105	4878	93
Gzmb	3431	3591	1455	1782	117	5276	2404
Gzmb	687	1	8787	893	57	24	860
Gzmb	2624	2900	11283	2229	618	10643	7
Gzmk	1315	135	1869	1498	524	1246	4174
Gzmk	2262	399	10768	1738	31	379	149
Gzmk	2472	2832	5601	141	206	1583	2657
Gzmk	1760	2523	1826	32	1776	210	970
Gzmm	2382	949	12152	905	311	880	222
Gzmm	958	146	276	1146	70	61	106
Gzmm	1834	2037	986	1523	10	0	5945
Gzmm	1012	19	568	515	159	786	56
H13	1822	40	79	115	71	11	334
H13	4251	3160	985	6753	225	494	4766
H13	670	1641	0	77	0	340	0
H13	2229	539	807	185	46	156	441
H2_Aa	4074	2279	2965	5846	367	5342	209
H2_Aa	1021	40	6	25	4	1034	2155
H2_Aa	2562	126	227	1581	2693	921	2048
H2_Aa	2614	1724	300	427	2541	3976	598
H2_Ab1	1165	19	14043	165	16	67	3324
H2_Ab1	1920	1066	171	2097	0	1900	459
H2_Ab1	3142	171	1886	1252	620	204	1149
H2_Ab1	1609	1796	839	40	75	1332	120
H2_DMa	1772	96	9	37	6654	1013	52
H2_DMa	2229	916	603	5647	427	1698	13
H2_DMa	2638	128	388	1142	3160	995	1318
H2_DMa	1717	4104	5176	281	2736	728	53
H2_DMb2	2290	1042	0	1090	682	2539	16
H2_DMb2	2628	5773	1613	8780	14437	2248	26
H2_DMb2	3690	2380	2887	1714	177	472	379
H2_DMb2	2708	1157	2555	52	9240	4227	996
H2_Ea_ps	1473	482	1557	3266	10338	522	626
H2_Ea_ps	4865	16535	6511	6476	10749	1434	6175
H2_Ea_ps	2260	136	3057	961	869	89	965
H2_Ea_ps	3436	4421	5727	2202	22334	11644	2525
H2_Eb1	4170	680	17212	3612	1078	4778	369
H2_Eb1	362	0	0	0	3	0	0
H2_Eb1	2425	4513	18	2101	210	3459	6629
H2_Eb1	1556	228	6	1343	116	934	335
H2_K1	5257	18774	7884	4298	8929	15197	9139
H2_K1	2416	69	50	3477	19	283	3098
H2_K1	1053	1160	7	2606	0	5	149
H2_K1	1655	2229	239	1979	162	338	14
H2_M3	1132	11136	204	366	40	0	965
H2_M3	2349	1424	124	747	51	933	276
H2_M3	2659	272	626	2456	2343	1147	99
H2_M3	1714	2237	375	306	170	182	34
H2_Oa	2354	2977	604	182	198	6302	0
H2_Oa	1977	382	1166	201	15	124	1045
H2_Oa	2858	2013	2565	5265	3223	2072	20438
H2_Oa	1793	1326	1990	480	1723	450	47
H2_Ob	1305	745	44	24	623	2167	17
H2_Ob	2960	289	3138	384	908	1089	9
H2_Ob	2350	101	326	1067	34	607	6
H2_Ob	3570	712	17	1354	134	1148	1014
H2_T23	2333	2328	7655	9454	27	6657	235
H2_T23	2433	210	1889	267	116	174	4804
H2_T23	2430	159	108	224	213	4	71
H2_T23	1315	0	15	412	253	13	20
Habp2	2174	136	1326	1512	335	4324	115
Habp2	1047	1290	160	172	11	1071	340
Habp2	3162	730	4315	3521	534	2213	4756
Habp2	1412	129	1000	185	9	1295	72
Hace1	1912	225	165	154	379	527	0
Hace1	2059	7121	0	159	6	10223	2073
Hace1	1932	5620	1401	33	506	2070	4947
Hace1	2086	53	421	481	16	4237	123
Hamp	1879	385	5	1670	15308	697	894
Hamp	2555	2095	3366	2933	29	1064	0
Hamp	3355	407	942	1617	60	381	28866
Hamp	2398	196	35	2015	1209	3971	3770
Hapln1	5393	2631	6392	16078	9265	6070	2405
Hapln1	1138	7	152	12	943	0	38
Hapln1	2236	900	43	6647	4342	4283	391
Hapln1	1289	1017	1207	39	59	98	8130
Hapln2	1853	1133	324	249	491	350	0
Hapln2	3245	7438	11980	449	122	4469	3757
Hapln2	1886	1841	337	37	921	11335	416
Hapln2	2114	45	270	1202	1096	833	2417
Hapln3	2166	595	465	355	33	252	25
Hapln3	1998	2640	157	171	1019	1236	416
Hapln3	2496	3476	1383	202	15	1061	258
Hapln3	1289	1361	61	655	139	2286	0
Has1	2261	363	1559	1256	251	1480	173
Has1	1701	543	24	4366	68	270	13
Has1	3611	1596	1682	556	379	1036	3383
Has1	4389	13209	15392	1607	397	1384	1010
Has2	1635	1270	578	1108	51	25	98
Has2	3572	1626	2327	971	31	5063	89
Has2	2440	1499	90	944	1050	1224	750
Has2	2416	401	1220	1659	494	4414	1691
Has3	2653	3434	350	328	176	494	96
Has3	1620	72	28	41	679	53	332
Has3	858	8	197	2657	196	194	0
Has3	2664	1247	13533	1522	1067	1006	9
Havcr1	1755	190	42	894	2437	33	8621
Havcr1	3364	2678	1361	375	3411	6663	2067
Havcr1	3449	52	1428	5097	100	2649	515
Havcr1	2410	1253	205	1438	94	84	25
Havcr2	2363	171	419	671	115	855	10
Havcr2	2514	2695	0	654	5245	5441	380
Havcr2	1014	1243	1405	226	862	1	0
Havcr2	1137	352	1421	2815	0	156	0
Hax1	2205	383	642	609	158	301	5390
Hax1	1916	40	7245	1767	61	61	2278
Hax1	1070	330	507	1774	1642	19	5725
Hax1	1515	309	479	110	383	6708	0
Hbegf	4272	2382	5743	2190	273	1493	245
Hbegf	1925	204	476	4009	84	145	1619
Hbegf	3119	452	1017	7001	2	2213	2043
Hbegf	2553	373	75	11176	111	269	1024
Hc	1752	2727	0	3228	93	2433	495
Hc	2311	1685	36	3211	1344	92	422
Hc	1220	78	364	13	0	214	0
Hc	2689	1509	1723	1167	66	905	110
Hcar2	1305	14327	1596	653	2692	77	128
Hcar2	1307	22	153	1660	751	2966	2566
Hcar2	912	24	5	21	10	8	110
Hcar2	2472	2001	9987	6928	6429	4806	286
Hccs	11	0	0	0	0	0	0
Hccs	713	14	5166	0	12	401	0
Hccs	190	232	0	0	5	2	0
Hccs	30	0	0	0	0	0	0
Hck	2603	3174	1949	727	998	3523	171
Hck	1035	554	82	132	1653	0	1173
Hck	2602	2473	459	368	60	2942	7674
Hck	2545	1832	306	529	833	5207	962
Hcls1	2814	513	690	151	611	456	190
Hcls1	3999	2258	712	10322	25288	2900	226
Hcls1	2993	287	4641	336	2169	4228	2422
Hcls1	3097	1172	2528	714	935	3495	5253
Hcn1	1413	21	18	751	83	663	372
Hcn1	3416	1939	4096	2902	18	1126	335
Hcn1	2070	5052	153	5239	920	361	176
Hcn1	8677	1505	2869	1333	11628	10056	2225
Hcn2	1826	1281	4826	2220	2	3137	10416
Hcn2	203	0	45	0	6	0	0
Hcn2	2242	9264	327	437	13	373	0
Hcn2	1334	262	200	35	172	366	1638
Hcn3	2495	1867	2371	124	1915	1968	1306
Hcn3	1980	40	29	65	11	202	33
Hcn3	1464	0	880	129	550	315	0
Hcn3	1032	456	0	13	1083	766	4
Hcn4	896	38	0	156	0	7	2455
Hcn4	1231	6	844	92	100	2083	968
Hcn4	3504	6602	153	13338	452	6970	2164
Hcn4	2640	1924	236	597	1561	2925	272
Hcrtr1	2124	215	141	3225	63	1069	0
Hcrtr1	1677	1372	5083	201	110	3160	38
Hcrtr1	1252	50	7	611	40	25	20
Hcrtr1	2035	98	740	346	1043	313	79
Hcrtr2	2268	9009	13371	1093	3	7904	751
Hcrtr2	1302	0	331	17	12	0	108
Hcrtr2	3085	2045	610	2260	2478	3489	478
Hcrtr2	4044	3678	598	6613	18	4761	1955
Hcst	1578	325	108	39	117	442	507
Hcst	2996	695	2519	222	1182	1904	0
Hcst	3613	680	2282	228	63	1914	305
Hcst	2938	1196	3793	2963	500	7240	8134
Hdac11	1674	75	1507	7490	9536	4232	402
Hdac11	3564	1044	6674	2528	92	2100	569
Hdac11	4079	1224	10625	2414	17070	4686	9297
Hdac11	2163	603	3412	86	339	326	2203
Hdlbp	1402	32	0	53	98	856	108
Hdlbp	2791	2182	476	1173	28	515	7
Hdlbp	1125	0	267	0	1170	297	77
Hdlbp	3116	165	6	281	533	4600	3733
Heg1	2763	1508	315	4575	164	13241	8938
Heg1	3641	553	518	1186	1207	1569	3385
Heg1	2060	1059	888	116	1	1348	8153
Heg1	5765	2420	2804	1317	1469	12663	10284
Hepacam	4492	2687	2265	3155	7198	355	998
Hepacam	3251	777	2672	2134	16886	4701	372
Hepacam	2015	420	89	54	18	493	0
Hepacam	3723	1216	5291	232	1930	6810	7360
Hepacam2	2041	1126	859	25	957	833	945
Hepacam2	1961	1346	1161	1297	2023	3296	116
Hepacam2	1731	1810	0	1667	1266	307	30
Hepacam2	282	0	274	0	7	0	0
Heph	1792	959	115	32	6	21	151
Heph	2728	320	458	957	369	1514	8
Heph	1472	258	15	738	38	522	526
Heph	1714	959	261	1033	5698	3619	32
Herpud1	2316	5245	3071	15110	3940	5930	1453
Herpud1	1827	268	130	4197	0	1484	159
Herpud1	2411	375	2182	21	57	1439	1300
Herpud1	2283	251	42	31	48	59	2724
Herpud2	2036	2074	1021	1460	26962	954	11674
Herpud2	3152	2658	1656	3528	16	5687	125
Herpud2	2546	175	1044	594	3202	5389	65
Herpud2	1614	4447	53	230	28	3674	1
Hfe	5405	2506	2721	4849	4291	8939	1219
Hfe	6037	4513	3394	5750	4965	17579	1207
Hfe	4310	4617	8838	5575	600	17114	4983
Hfe	2569	321	3943	10268	274	202	3588
Hfe2	2482	4776	21	54	26	3976	227
Hfe2	1601	63	194	271	0	717	528
Hfe2	2007	1801	3625	1206	1761	486	478
Hfe2	1940	3024	22579	279	18764	5627	22
Hgfac	1039	45	74	2009	9	158	891
Hgfac	1688	1144	207	194	93	1876	92
Hgfac	1439	558	326	157	8	1528	48
Hgfac	4826	31	492	1919	12685	5157	43669
Hgs	1536	680	219	137	39	91	15
Hgs	2181	832	1911	752	9754	2153	30
Hgs	992	3107	0	188	9	16	123
Hgs	1324	90	12	863	2794	29	7
Hgsnat	1422	959	11347	188	153	14	140
Hgsnat	1097	36	0	910	1303	109	154
Hgsnat	1313	715	168	82	23	9764	1961
Hgsnat	3580	246	2819	8421	3286	3121	4048
Hhat	3594	5054	9561	313	7753	1038	1974
Hhat	2052	1464	224	3844	31	510	154
Hhat	1665	1969	179	219	11	40	16944
Hhat	3993	4004	457	2237	14477	3352	2703
Hhatl	2767	2758	504	2238	112	2433	64
Hhatl	1746	980	143	109	15	290	2015
Hhatl	2064	670	179	392	15176	1298	1575
Hhatl	5565	2425	422	102	338	2602	5761
Hhip	2478	1575	1504	622	45	106	921
Hhip	354	349	161	0	0	7	69
Hhip	3504	3824	2649	4169	1606	4162	1567
Hhip	918	54	2191	121	3105	349	5130
Hid1	3777	1335	180	996	1609	233	7711
Hid1	3032	1192	1627	424	619	229	742
Hid1	2189	1684	0	94	12	1871	0
Hid1	1509	131	84	1834	37	7	5479
Higd1a	3864	8094	499	7861	863	1290	748
Higd1a	1689	372	1624	138	264	1012	78
Higd1a	2461	53	1885	590	173	923	435
Higd1a	2647	1358	6731	3901	307	5383	3922
Higd1b	1323	132	194	66	93	11	0
Higd1b	2661	7160	5813	577	17733	6304	949
Higd1b	3412	4321	199	1714	275	1741	143
Higd1b	1137	120	5	447	0	896	177
Higd2a	1689	704	1081	2070	15	1487	1503
Higd2a	2413	989	243	41	768	1859	0
Higd2a	2468	5857	17	1541	107	1105	544
Higd2a	1798	140	1279	17	1779	3973	768
Hilpda	3953	1176	6319	1256	769	7534	2811
Hilpda	1289	181	28	11	57	163	83
Hilpda	2481	7478	26	443	323	1647	206
Hilpda	2279	7153	12776	3158	16	5056	44
Hip1	2244	3809	6014	4075	65	412	5
Hip1	1814	144	4090	147	616	953	1
Hip1	1918	9358	2567	385	5504	959	965
Hip1	2860	838	402	79	59	3092	15080
Hk1	1445	1132	274	4513	2376	176	1339
Hk1	2521	1602	1432	520	14	703	81
Hk1	1791	4630	143	6214	3	188	733
Hk1	826	948	60	491	2	0	3396
Hk2	1312	30	0	146	11	801	10
Hk2	1497	311	8915	45	30	34	580
Hk2	1656	894	215	217	22	127	5
Hk2	1202	835	154	197	454	248	99
Hmgcr	2317	665	333	180	179	632	25311
Hmgcr	864	0	0	472	2	1522	130
Hmgcr	3461	2914	12374	544	1172	3601	3870
Hmgcr	1326	189	52	135	655	1254	341
Hmox1	1561	431	815	138	1153	1936	12819
Hmox1	3808	396	531	1614	1372	334	0
Hmox1	1513	54	10	193	88	39	53
Hmox1	3165	1024	491	383	740	224	81
Hmox2	1496	496	14	752	8149	23	2289
Hmox2	2560	184	2350	402	545	1040	1500
Hmox2	1763	328	5	525	3573	1095	112
Hmox2	692	0	429	1002	80	238	0
Hnrnpd	1770	1240	12	337	442	505	2317
Hnrnpd	2263	407	8909	13	1688	465	1056
Hnrnpd	600	282	1	46	3	0	45
Hnrnpd	1451	3515	16	30	10	1061	126
Hnrnpm	3020	4820	1051	6463	23337	7413	11775
Hnrnpm	1349	2107	0	728	65	149	668
Hnrnpm	4942	956	2147	8289	3956	2326	386
Hnrnpm	969	1854	1	211	161	325	0
Homer1	2041	1113	315	114	453	172	38
Homer1	2933	9882	1978	31	1902	2566	893
Homer1	4005	4333	21	16446	11374	6905	163
Homer1	3063	1589	2707	931	1414	977	240
Homer2	1608	1058	6	356	271	10	2304
Homer2	820	62	113	0	70	0	28
Homer2	2033	565	601	1688	92	1311	12
Homer2	1895	946	1713	1026	15839	1277	0
Homer3	1613	5	1346	4650	258	2418	11
Homer3	1739	1778	384	3461	1241	2369	261
Homer3	1682	2022	9196	4914	0	1094	0
Homer3	977	36	366	5	27	9	0
Hp	1578	268	355	0	84	3474	0
Hp	3141	75	589	1856	21	121	33
Hp	2164	1445	1955	11245	136	1679	17
Hp	5127	3441	22885	5557	1929	7112	36864
Hpn	2218	5114	779	746	1251	219	150
Hpn	1794	1269	408	11766	110	22	33
Hpn	1667	1782	2722	220	4	26	139
Hpn	3902	824	7643	4215	1894	410	8571
Hps1	3471	605	752	659	1354	2768	103
Hps1	5045	6591	1293	1461	45	6406	20691
Hps1	3242	1261	680	349	107	869	4864
Hps1	2748	99	298	756	615	816	1420
Hps6	1990	165	35	135	3	777	3201
Hps6	2883	464	444	1795	989	2084	2137
Hps6	1005	14	407	23	372	1572	74
Hps6	854	256	473	92	27305	337	2198
Hpse	2093	642	41	2029	18	9879	4201
Hpse	935	257	0	0	164	0	15
Hpse	3336	1378	5136	7651	1085	905	2520
Hpse	3544	1408	13447	9311	4111	2364	195
Hpse2	1098	7	203	470	657	636	1092
Hpse2	2184	1356	45	1510	516	1321	6
Hpse2	1690	265	121	30	30	781	2717
Hpse2	3160	2026	301	258	36165	516	47
Hpx	3903	8609	247	2776	40	2870	540
Hpx	4238	5273	10626	1657	19037	344	1332
Hpx	1114	583	107	1397	89	0	800
Hpx	2278	5501	866	1573	9	6	36
Hras	1611	443	1676	425	246	159	8329
Hras	2273	414	1262	6393	10	679	652
Hras	1346	84	3130	72	819	3944	0
Hras	4200	3181	9663	2297	2620	553	455
Hrg	4031	3849	1374	1603	1355	2919	63
Hrg	1539	126	1186	178	244	61	972
Hrg	1959	3386	1040	5008	1	781	117
Hrg	3941	251	6543	2872	1159	6939	9348
Hrh1	1850	1363	44	2161	212	815	182
Hrh1	3163	3978	2150	5887	241	704	1946
Hrh1	1250	7178	146	96	61	1185	35
Hrh1	4382	818	4644	4392	3873	6468	1106
Hrh2	1223	675	2974	2970	44	29	1
Hrh2	2934	4900	1226	2626	387	1178	0
Hrh2	5458	5883	3465	3057	108	3944	37
Hrh2	1490	898	17019	2413	26	2008	2210
Hrh3	3973	1282	470	4575	1674	1259	23399
Hrh3	2557	298	2787	1243	401	114	546
Hrh3	3794	9599	3390	4364	6410	899	130
Hrh3	1358	3152	168	1638	45	462	23
Hrh4	1736	245	32	528	14	359	69
Hrh4	3369	79	604	255	120	13727	284
Hrh4	988	103	263	261	58	193	1153
Hrh4	1404	0	2703	39	43	210	0
Hrk	1561	69	305	148	2755	48	0
Hrk	2187	2266	15311	138	786	511	0
Hrk	3722	2417	2115	10839	1336	5783	154
Hrk	2609	1360	545	204	51	1339	123
Hs2st1	1629	545	15	841	5	1115	1064
Hs2st1	2103	105	905	6256	258	773	3021
Hs2st1	607	65	69	166	9	489	1
Hs2st1	2352	1618	1228	600	347	6840	1566
Hs3st2	3296	2616	4507	2338	720	4818	1900
Hs3st2	2278	1331	362	1767	7	454	1636
Hs3st2	5926	5087	3531	5178	9222	19307	341
Hs3st2	1501	1730	8404	1109	9	863	104
Hs3st3a1	3137	154	114	2533	960	13784	17418
Hs3st3a1	3088	5139	1665	1187	255	4921	330
Hs3st3a1	683	1912	55	321	150	844	0
Hs3st3a1	1021	265	7	0	338	1186	391
Hs3st3b1	2287	659	39	2757	624	2593	1242
Hs3st3b1	5462	3960	7134	8740	6191	11585	2840
Hs3st3b1	1849	762	7487	125	91	127	2
Hs3st3b1	1446	79	3787	2352	15	403	5
Hs3st5	1799	486	273	191	61	2171	0
Hs3st5	3779	1792	2209	2375	75	918	13866
Hs3st5	1291	745	14	575	1765	3262	1152
Hs3st5	1667	900	3840	311	2636	5839	1822
Hs6st1	1312	95	177	0	61	1246	0
Hs6st1	1322	0	25	44	4	3	151
Hs6st1	579	31	70	0	65	77	0
Hs6st1	1344	18	905	123	4349	1011	46
Hs6st2	2503	1670	5673	847	521	127	2238
Hs6st2	1706	4742	681	3515	165	5151	16
Hs6st2	1653	296	1	317	4	163	45
Hs6st2	3413	4550	191	2435	88	12063	16803
Hsd11b1	2571	492	1391	2384	14	618	199
Hsd11b1	1896	2663	627	332	16	1074	212
Hsd11b1	1273	302	2448	221	283	4194	28
Hsd11b1	2322	481	5136	4090	170	140	28
Hsd17b10	484	0	0	13	0	79	21
Hsd17b10	16	0	71	0	0	0	0
Hsd17b10	0	0	0	0	0	0	0
Hsd17b10	12	0	0	0	0	0	0
Hsd17b11	1839	1130	1218	726	1054	95	57
Hsd17b11	2376	3145	725	612	3313	7085	8
Hsd17b11	1448	243	421	2369	110	3411	3363
Hsd17b11	4225	3311	6256	1458	1453	2358	40668
Hsd17b12	88	0	0	0	0	0	0
Hsd17b12	237	111	0	366	0	0	0
Hsd17b12	1227	89	90	233	441	3385	1249
Hsd17b12	364	0	0	22	0	9	74
Hsd17b2	5993	1606	5049	2241	1259	6101	7429
Hsd17b2	2492	897	121	2736	338	6055	3552
Hsd17b2	3950	4040	9463	4810	2106	2677	4678
Hsd17b2	4168	7062	2265	2010	40	7799	2865
Hsd17b6	4027	4228	2298	1487	1701	1008	220
Hsd17b6	1712	1927	3981	1467	39	121	111
Hsd17b6	3886	678	6255	2632	156	627	21
Hsd17b6	2646	6841	5813	8533	5464	453	2449
Hsd17b7	3122	3884	479	777	1912	259	316
Hsd17b7	1880	2896	12	2117	556	1454	515
Hsd17b7	2666	439	168	1714	29	847	2246
Hsd17b7	2645	7959	18598	539	4069	1274	325
Hsd3b1	1894	190	670	274	7	225	8
Hsd3b1	2530	785	318	3079	205	2737	61
Hsd3b1	2349	156	649	562	648	6444	5208
Hsd3b1	2043	303	71	6866	28	1593	58
Hsd3b2	2849	515	1338	374	4657	4521	780
Hsd3b2	1760	764	34	276	21	76	68
Hsd3b2	828	34	7	65	3	451	3205
Hsd3b2	399	39	574	135	0	13	1
Hsd3b7	1958	460	162	12	1269	562	249
Hsd3b7	2407	394	8908	4483	534	4424	43
Hsd3b7	3743	925	1391	1136	157	818	457
Hsd3b7	2469	530	37	4942	45	141	132
Hsp90b1	281	0	0	100	405	110	0
Hsp90b1	763	238	109	34	0	576	37
Hsp90b1	547	330	1	9	11	2	0
Hsp90b1	448	95	0	1221	0	0	0
Hspa13	1939	272	102	1573	179	961	8338
Hspa13	1462	57	682	0	980	24	0
Hspa13	4089	3397	274	1817	305	89	2088
Hspa13	3298	147	1354	477	4052	7417	956
Htr1a	2578	714	482	377	19	376	972
Htr1a	1711	143	1	243	8017	718	2810
Htr1a	2244	870	958	6490	3	2991	8
Htr1a	2827	1106	603	77	157	6304	7183
Htr1b	1122	12	287	965	24	917	0
Htr1b	1401	18	162	26	534	1399	1667
Htr1b	2072	2124	1405	1047	13838	1953	59
Htr1b	845	129	53	3	23	59	149
Htr1d	4117	4396	2056	1702	28770	2848	262
Htr1d	3305	3613	5546	5206	561	2053	2094
Htr1d	3515	7605	5719	43830	885	2492	240
Htr1d	1468	118	22	20	17	59	0
Htr1f	963	139	282	627	1227	655	0
Htr1f	2135	2872	427	758	25702	924	7219
Htr1f	1846	770	101	4208	688	27	31
Htr1f	995	284	0	122	21	9	0
Htr2a	1657	287	23709	1287	16	10734	3
Htr2a	4489	1238	4810	18566	646	18706	100
Htr2a	4251	1878	473	6346	651	2038	32
Htr2a	2844	31814	12385	14085	2657	12241	30910
Htr2b	1127	1556	143	1018	86	883	52
Htr2b	6412	3846	9508	2105	5393	2197	15180
Htr2b	1867	2229	3	223	416	43	71
Htr2b	2043	1630	473	1561	2915	193	435
Htr2c	2138	357	7842	1895	57	4360	775
Htr2c	2013	121	4	639	808	1022	3369
Htr2c	3801	1314	754	4433	202	1106	830
Htr2c	914	224	22	73	296	203	0
Htr3a	2533	441	1599	103	13	1284	122
Htr3a	2585	1946	2152	2379	7631	1845	7
Htr3a	4131	8760	2924	2188	24520	2975	15712
Htr3a	4690	219	357	10139	278	781	5393
Htr3b	2561	3849	12107	10930	15	8997	82
Htr3b	656	8	106	0	0	0	160
Htr3b	3357	860	29101	4327	203	2190	439
Htr3b	4860	3090	5086	1436	2587	8527	12517
Htr5a	3928	3662	2070	2199	625	23348	18176
Htr5a	1719	202	2742	111	20	11560	923
Htr5a	2227	4902	390	448	11370	4958	7725
Htr5a	3102	7794	5033	3004	5889	21624	36753
Htr6	4461	12631	13187	617	2209	1959	1078
Htr6	2187	11867	2476	4731	590	3830	127
Htr6	5573	3124	706	20148	2697	1286	612
Htr6	2280	1088	25	4177	88	1308	0
Htr7	815	16	84	127	44	0	966
Htr7	3428	1258	99	1552	972	24	478
Htr7	3242	7185	1880	5154	2276	6124	26661
Htr7	4607	1445	1547	927	13440	1214	945
Htra1	1998	1178	735	14	22	139	0
Htra1	3361	1539	7258	2397	8487	1917	1044
Htra1	2583	184	2318	1174	382	971	296
Htra1	4923	32966	41910	1033	150	639	19363
Htra2	1787	150	737	0	2897	1166	4335
Htra2	1739	6431	15	1188	5321	3092	2261
Htra2	1017	0	787	16	49	825	1052
Htra2	3292	2644	10088	6230	145	1764	1115
Htra3	5817	4653	1084	10335	1014	1012	12012
Htra3	2910	187	574	920	472	476	121
Htra3	2023	1475	1347	3277	14259	85	23
Htra3	1048	37	1806	237	2158	94	854
Htra4	1599	1447	26	3588	82	1652	1546
Htra4	989	191	402	1341	30	0	0
Htra4	1640	312	477	508	17	333	1357
Htra4	2977	6054	11341	793	2416	813	5983
Hvcn1	1404	61	2368	554	6	756	269
Hvcn1	1808	192	0	71	162	281	201
Hvcn1	1400	2182	2376	101	59	1595	652
Hvcn1	4393	840	1300	8044	8829	3065	6478
Hyal1	1715	206	11529	33173	2429	503	369
Hyal1	1730	84	558	290	38	1110	113
Hyal1	1649	1993	528	455	277	1363	2841
Hyal1	1979	279	732	342	1050	435	4247
Hyal2	2034	135	0	387	1321	4359	120
Hyal2	2032	1460	2585	6633	7111	942	1226
Hyal2	2922	4890	1539	4799	20692	1170	799
Hyal2	2328	1595	686	630	53	24	2355
Hyal3	1122	11	30	23	55	80	1681
Hyal3	3152	1014	91	1806	3559	312	4529
Hyal3	243	623	1	11610	0	23	0
Hyal3	3994	3619	23630	11670	11516	5856	3744
Hyal4	655	851	5	290	30	3717	6648
Hyal4	1617	11	30	425	22	875	6
Hyal4	846	2044	0	9	3	648	0
Hyal4	5246	4339	3852	1271	16050	4788	17083
Hyal5	1312	151	219	119	18	176	202
Hyal5	1900	7080	598	3019	5785	265	4147
Hyal5	2266	2065	326	2208	33	1210	223
Hyal5	2229	76	834	103	3631	1531	3679
Iapp	2021	1148	1304	1164	182	290	13
Iapp	2366	871	557	84	9671	1062	79
Iapp	1961	12066	284	7050	95	1312	560
Iapp	2354	1603	1596	5	387	5605	6964
Ibtk	2692	563	619	800	1486	2798	668
Ibtk	2175	10	2085	28	9	377	38
Ibtk	2164	3110	6121	273	575	902	51
Ibtk	2028	1738	1237	53	1515	4749	494
Ica1	1763	5096	563	1367	49	3593	4023
Ica1	1716	322	11235	2577	1015	2473	792
Ica1	3271	14604	636	1999	154	1309	663
Ica1	2673	190	754	110	24	2275	2596
Icam1	2206	520	196	4505	11	3798	25
Icam1	3773	6996	1031	1255	579	17750	183
Icam1	3096	934	2778	3936	6702	1930	7708
Icam1	3257	1247	3512	336	710	594	3598
Icam2	926	105	22	20	29	108	55
Icam2	1951	433	321	394	21	227	112
Icam2	3106	585	6897	6667	22159	185	462
Icam2	3060	2957	1808	1691	3	6238	5133
Icam4	570	84	0	0	3	126	0
Icam4	1906	520	75	105	59	4084	261
Icam4	3701	4275	1427	4070	91	1081	34230
Icam4	1324	2628	0	14	1039	786	11716
Icam5	1753	8073	3563	422	628	2454	3197
Icam5	2370	4655	22	3974	17	7992	39
Icam5	426	59	9	27	0	0	93
Icam5	1253	29	1612	5597	102	1957	11
Icmt	1002	146	55	0	99	485	1282
Icmt	517	0	0	5	3848	0	1087
Icmt	1662	824	80	1155	0	145	315
Icmt	260	92	0	0	1610	95	58
Icos	2495	1124	101	858	11	959	674
Icos	2766	1122	299	151	115	703	1964
Icos	1584	865	140	2224	18	3106	0
Icos	596	643	5	233	0	0	0
Icosl	1542	775	248	1000	980	1062	2749
Icosl	1452	279	147	109	11	1745	0
Icosl	2376	340	2274	6000	2160	1498	1040
Icosl	3116	3922	390	912	16	1789	1014
Ide	417	264	0	421	0	1180	6
Ide	2603	1760	8915	1027	2658	514	24
Ide	2745	219	629	1025	3553	3396	1845
Ide	3078	3863	6318	263	1533	12499	366
Ier3	1202	461	338	404	721	3027	18
Ier3	4000	1807	28	4304	17176	279	110
Ier3	1556	5100	1890	221	6158	5310	246
Ier3	2755	440	5027	3124	173	4926	228
Ier3ip1	967	1057	5	828	81	14908	4
Ier3ip1	687	0	0	0	0	11	0
Ier3ip1	3371	1494	5120	1412	1206	3213	20
Ier3ip1	4552	236	22715	1395	377	507	1991
Ifi27	2327	947	5956	914	8320	905	1118
Ifi27	922	0	7738	1	800	31	0
Ifi27	1057	19	1128	62	433	131	937
Ifi27	1775	1682	170	217	126	3031	1232
Ifi30	2923	4882	347	640	2653	5827	5450
Ifi30	1597	963	1536	178	433	298	0
Ifi30	3441	5322	267	1489	918	3327	8539
Ifi30	3469	3358	336	1589	9123	5514	1593
Ifitm1	2650	2065	0	1701	14	3230	89
Ifitm1	2290	2208	655	1902	677	4083	1676
Ifitm1	985	179	34	41	0	73	5955
Ifitm1	1639	44	62	737	9974	1278	1
Ifitm2	280	798	241	0	8	197	0
Ifitm2	3403	1995	0	843	345	803	55
Ifitm2	1479	6495	10	1339	6	1227	473
Ifitm2	426	1	0	0	23	1997	0
Ifitm3	2151	0	11	3114	4894	273	327
Ifitm3	1143	1997	172	476	570	630	27
Ifitm3	1676	3398	1463	1340	3	525	0
Ifitm3	179	0	0	5	0	0	0
Ifna11	945	18	0	833	233	22	78
Ifna11	2791	778	137	2012	60	2646	1844
Ifna11	1511	432	14	61	942	1856	7
Ifna11	924	159	0	6	15	440	2326
Ifna14	3507	1128	1033	4064	271	12625	2826
Ifna14	1876	1405	446	467	188	489	3044
Ifna14	2380	643	450	2787	35	89	3676
Ifna14	6721	5413	3198	1052	6554	15657	1614
Ifna16	1990	691	3338	603	8	2914	408
Ifna16	316	0	0	43	0	0	0
Ifna16	2102	82	187	515	11198	5025	18
Ifna16	91	2989	3	0	0	0	372
Ifna2	1186	82	7730	181	2789	22	13
Ifna2	599	507	281	2003	7095	105	0
Ifna2	2145	455	74	512	1024	2786	1034
Ifna2	2323	183	79	328	36	187	1242
Ifna5	4846	2467	9882	2814	9	1709	2181
Ifna5	2123	1400	42	1418	18	10776	17551
Ifna5	327	0	15	0	0	204	57
Ifna5	1050	61	0	0	5	299	0
Ifna6	2968	1145	439	1377	18514	2794	91
Ifna6	251	242	0	0	0	0	0
Ifna6	4167	3704	20100	15118	16554	5505	1288
Ifna6	684	18	1027	165	25	6535	1026
Ifnar1	2195	392	586	9	14	1048	1272
Ifnar1	1170	11	44	1122	90	94	545
Ifnar1	2802	904	81	2579	854	770	109
Ifnar1	2011	2057	1260	226	0	160	286
Ifnar2	2182	732	152	5509	908	1324	356
Ifnar2	2898	392	15459	970	149	712	2202
Ifnar2	1202	140	731	655	15	1358	156
Ifnar2	1998	789	824	543	15	42	880
Ifnb1	2079	640	28	1674	11	6486	502
Ifnb1	1099	54	2	3002	16	32	2273
Ifnb1	1285	291	2023	1831	117	98	1157
Ifnb1	1371	227	8	9	144	1363	1618
Ifne	4584	2037	56	4206	1738	1819	706
Ifne	2943	15016	6791	1017	48	4978	1809
Ifne	674	12	78	639	316	569	1022
Ifne	1064	104	1813	61	0	0	2899
Ifng	2561	2482	147	388	2274	278	8768
Ifng	1649	1284	2239	51	56	1398	1665
Ifng	1370	1109	112	296	4	371	0
Ifng	2151	1716	1313	2702	4053	622	46
Ifngr1	1975	1659	116	243	15	84	2442
Ifngr1	1823	54	43	1	36	16	546
Ifngr1	2550	0	176	7	12	52	15
Ifngr1	2434	1335	13698	215	317	2420	573
Ifngr2	1286	222	418	24	907	19	113
Ifngr2	2156	467	20863	44	305	1117	8994
Ifngr2	2786	1927	1036	7140	1282	5029	0
Ifngr2	625	59	659	0	8	23	27
Ifnk	1069	5	5	156	784	8217	71
Ifnk	2665	1126	766	758	7064	252	98
Ifnk	2705	453	93	682	366	977	922
Ifnk	1282	229	855	38	0	282	5243
Ifnl2	1551	192	2181	16	197	496	6269
Ifnl2	866	626	19775	15	2	250	1292
Ifnl2	2914	357	1583	7879	158	178	168
Ifnl2	3824	467	13418	3109	3946	2103	536
Ifnlr1	1271	8	0	40	16	1166	1407
Ifnlr1	4509	2374	4670	3968	1533	3894	354
Ifnlr1	642	0	0	200	8	0	0
Ifnlr1	748	581	0	54	19	0	122
Ift140	6216	4991	11546	4128	921	3170	1053
Ift140	1848	1218	18	97	463	19	3424
Ift140	1154	33	7	148	273	1302	1615
Ift140	2700	162	1954	6817	22	2355	52
Igdcc3	3157	3305	2795	3258	823	3627	17257
Igdcc3	4817	545	2741	3012	33179	5240	2553
Igdcc3	3201	2006	1460	2283	2498	7484	767
Igdcc3	3130	18475	303	104	202	9055	70
Igdcc4	2458	4015	18011	847	167	3478	55698
Igdcc4	1167	182	1149	0	140	69	3987
Igdcc4	1877	2855	2	155	879	4525	9
Igdcc4	2548	2570	527	676	47	1487	1357
Igf1	2424	2128	4008	256	207	4287	0
Igf1	3414	706	623	2721	7310	11250	1533
Igf1	2760	508	228	181	100	1449	2990
Igf1	2581	2489	80	1655	592	713	445
Igf1r	2912	1617	4085	3382	1326	9693	2569
Igf1r	1485	765	5	75	9	4704	9
Igf1r	1286	1588	0	2188	357	5186	0
Igf1r	1008	37	410	1518	9	3135	26
Igf2	6057	13231	778	4403	2641	3756	1665
Igf2	2233	793	206	977	12	745	646
Igf2	1614	438	0	19	1260	771	287
Igf2	4388	2080	2028	7729	3729	816	433
Igfals	943	711	4	167	130	273	15677
Igfals	2306	992	1173	859	4	409	3813
Igfals	3431	384	6101	1096	236	710	51
Igfals	2273	1528	383	15	108	570	182
Igfbp1	1831	1	28	14390	80	3257	9855
Igfbp1	2139	475	7	161	19	339	396
Igfbp1	2037	666	351	2100	36	173	114
Igfbp1	4519	9352	5385	23747	16208	3372	1972
Igfbp2	1956	276	37	1928	24	4394	26790
Igfbp2	724	468	0	82	7	27	0
Igfbp2	5835	4105	3329	5411	725	3472	950
Igfbp2	3292	2102	18821	761	4716	4527	6640
Igfbp3	1166	92	0	64	344	351	57
Igfbp3	3954	3108	1002	3035	15	734	407
Igfbp3	1472	47	239	0	58	225	49
Igfbp3	3306	4401	5249	485	4706	27628	343
Igfbp4	3023	2026	77	172	1172	9588	1654
Igfbp4	1450	1402	701	48	279	1018	0
Igfbp4	1776	2324	27	143	209	270	1166
Igfbp4	3042	4784	5737	3881	247	612	314
Igfbp5	1504	252	0	4070	909	518	199
Igfbp5	3231	2598	1406	753	8506	783	160
Igfbp5	1868	2027	525	1123	8356	373	10
Igfbp5	3212	761	713	517	120	4576	28
Igfbp6	3172	2149	3065	7434	747	4256	2448
Igfbp6	1420	4885	21	3206	27	1080	265
Igfbp6	1246	117	71	26	111	28	53
Igfbp6	1822	25	66	34	655	33	13987
Igfbp7	1984	486	542	67704	3565	707	1117
Igfbp7	2944	1908	620	648	1729	2071	1830
Igfbp7	2351	907	1789	4635	32024	530	349
Igfbp7	2485	137	297	234	228	111	216
Igflr1	2843	1386	2177	1097	72	10725	257
Igflr1	1166	971	0	24	5	428	0
Igflr1	605	0	32	797	10462	2407	109
Igflr1	2374	197	4	479	113	2800	155
Igip	1263	2954	430	688	1214	364	5
Igip	2295	62	1150	1092	415	3964	91
Igip	2267	1730	9922	1006	74	2277	2899
Igip	1000	84	0	1127	1911	268	296
Igj	1367	488	221	1105	356	1405	1
Igj	1774	1433	6931	711	1566	456	17
Igj	3276	156	2694	2350	5153	3864	15982
Igj	2749	911	2020	5085	0	3782	108
Igll1	5860	11332	5456	5075	762	9803	6247
Igll1	2163	3919	29	3250	1977	593	39
Igll1	2868	169	94	1935	1872	1827	1942
Igll1	2649	243	785	490	17182	481	6201
Igsf1	3738	2395	1797	5812	3528	779	825
Igsf1	1706	589	9	868	20	747	199
Igsf1	2784	2423	14234	1144	94	1985	28
Igsf1	2427	2936	1222	2082	1622	679	2482
Igsf11	645	0	80	39	0	685	7
Igsf11	1634	4221	160	113	574	1145	776
Igsf11	2644	243	1817	160	413	1874	389
Igsf11	639	0	70	49	5	46	91
Igsf21	1526	73	1167	212	671	127	107
Igsf21	997	262	44	15	0	59	1148
Igsf21	1481	567	916	792	106	280	53
Igsf21	1457	1555	159	89	483	46	2169
Igsf23	2309	1233	60989	54074	5782	9663	1613
Igsf23	4470	3822	2871	5126	5	1975	17064
Igsf23	3900	616	5178	2821	421	1493	2180
Igsf23	3162	375	2729	3329	4526	929	7222
Igsf3	2620	2933	6155	1845	1921	1380	840
Igsf3	4132	2230	2793	1535	2016	1773	5127
Igsf3	3481	5730	1706	3876	649	10344	1164
Igsf3	1992	18	3879	266	226	454	158
Igsf5	1221	374	77	17	602	1287	19
Igsf5	1503	1393	549	3696	6153	216	0
Igsf5	3723	21328	20511	12932	414	6553	894
Igsf5	3064	792	1335	2760	1051	1508	1883
Igsf6	2059	2471	209	4437	19	4419	1997
Igsf6	3114	378	860	2555	1549	263	514
Igsf6	1551	359	1133	155	665	109	153
Igsf6	1908	1690	366	3040	102	1390	16
Igsf8	4483	4570	1796	120	1159	8926	5367
Igsf8	1939	556	1051	1779	247	343	9754
Igsf8	2822	1343	177	18191	675	872	10649
Igsf8	3775	8899	2820	5881	3497	16698	307
Igsf9	3431	1441	3966	272	2369	1745	33
Igsf9	1541	1177	9520	874	64804	39	0
Igsf9	2672	2891	57	912	64	539	2060
Igsf9	973	2195	0	19	17	129	0
Ihh	2152	563	1285	465	115	42	103
Ihh	1095	1373	1717	26	1943	1376	35
Ihh	1365	1048	39	684	261	53	119
Ihh	2546	169	35622	3943	1320	10771	51855
Ikbip	1251	4	0	23237	39	3738	383
Ikbip	1206	5	0	958	0	427	4498
Ikbip	2227	2751	35	5077	1632	526	145
Ikbip	2642	439	827	2652	2513	934	13538
Ikbkb	1306	990	6	112	5	5	215
Ikbkb	2364	563	257	891	5563	269	34
Ikbkb	2409	8334	692	2925	11853	619	46
Ikbkb	1965	683	1186	493	5894	337	983
Il10	2375	1065	30	188	255	8068	435
Il10	4683	4534	21770	3777	641	9933	2595
Il10	3629	4096	1563	2039	1538	2522	679
Il10	2141	1003	7	214	1	748	121
Il10ra	1964	655	6072	415	92	2091	5108
Il10ra	2664	1428	7	38	10544	429	851
Il10ra	1221	1615	971	427	48	426	846
Il10ra	1672	19660	43	7619	54	1459	473
Il10rb	2433	169	1294	664	1342	2365	512
Il10rb	1908	1139	82	901	436	20759	1493
Il10rb	1259	8	0	11	38	292	763
Il10rb	2919	1137	9156	1373	718	1731	728
Il11	1884	8152	188	22321	80	2121	535
Il11	1040	67	952	1168	466	2830	20
Il11	5162	5270	2661	1997	137	5361	2123
Il11	1425	174	5514	355	110	304	0
Il11ra1	920	8398	1	282	12	1011	1
Il11ra1	4021	3818	2556	16339	157	3486	209
Il11ra1	967	502	940	2353	7	820	0
Il11ra1	1071	482	6	1937	76	652	755
Il12a	2509	62	908	3328	145	641	5640
Il12a	1197	934	9	651	0	2665	585
Il12a	3604	912	2749	3911	937	722	8487
Il12a	2952	804	1668	1544	282	7745	682
Il12b	2249	153	392	154	11	2567	9
Il12b	6776	5616	6010	2296	1390	28432	6026
Il12b	3227	1841	2277	1069	790	1717	1024
Il12b	2414	8814	163	164	74	10	18
Il12rb1	4415	3117	6215	4183	2891	4205	7846
Il12rb1	2479	384	536	2681	43	128	2173
Il12rb1	2878	1618	25	2982	46	435	21
Il12rb1	3449	1696	61	1481	1588	151	1293
Il12rb2	3339	818	7548	2501	1316	826	378
Il12rb2	1639	126	209	432	0	2106	133
Il12rb2	2072	1424	0	3529	1275	645	0
Il12rb2	2381	2178	492	1055	7	25	320
Il13	3737	3820	372	1384	52	7014	1386
Il13	1572	166	13655	583	0	68	127
Il13	797	29	1096	1	24	238	39
Il13	1340	1	3750	460	32	508	12
Il13ra1	1926	460	10	517	18	1019	0
Il13ra1	1727	1968	5660	7262	168	5983	356
Il13ra1	478	0	0	116	257	8	8
Il13ra1	1102	9886	36	108	24	1133	32
Il13ra2	2131	714	7	2768	488	3176	17
Il13ra2	2015	637	1356	2034	95	723	1430
Il13ra2	1510	547	63	1111	45	1691	53
Il13ra2	2212	1735	721	3789	87	432	1177
Il15	573	198	0	607	1666	4	4
Il15	2608	493	375	660	171	3428	28
Il15	2790	394	16117	1601	270	3634	6516
Il15	1710	490	7920	2534	40	164	51
Il15ra	1881	561	408	308	3057	90	2140
Il15ra	2515	1768	19041	394	2828	539	3017
Il15ra	2255	587	9	5997	1629	5191	8726
Il15ra	2685	225	498	1487	35	850	10
Il17a	2905	631	1614	940	11001	222	6166
Il17a	2706	250	38	287	465	331	75
Il17a	1337	439	1545	0	45	1712	5126
Il17a	2160	134	24	6468	1818	177	13
Il17b	2810	2537	758	582	4718	300	12
Il17b	3531	5378	7639	3608	1089	7394	745
Il17b	2421	378	5036	13539	13911	4198	511
Il17b	2037	442	5022	277	7260	6187	144
Il17c	3308	1388	1322	1361	465	1791	0
Il17c	2636	4287	683	2613	73	2610	181
Il17c	1928	343	7565	330	9	482	79
Il17c	3271	4871	637	1256	8590	1290	6397
Il17d	2770	957	357	127	431	1741	7
Il17d	2415	3349	242	8776	1	659	2508
Il17d	2035	2843	1642	51	7850	2436	33
Il17d	3355	1802	3789	447	241	877	127
Il17ra	1483	61	1942	423	201	58	3112
Il17ra	2561	534	377	1036	6859	65	940
Il17ra	2441	2771	18756	937	66	5697	1027
Il17ra	2937	186	583	1931	705	1287	450
Il17rb	1739	73	691	6017	1609	317	3282
Il17rb	5682	9626	1646	12843	9554	7415	1890
Il17rb	1550	498	134	327	165	581	308
Il17rb	1603	1945	105	165	12	1080	2
Il17rc	3076	473	156	2860	476	1253	4463
Il17rc	2555	439	1677	211	560	1008	136
Il17rc	1033	301	59	0	3	9	15
Il17rc	1663	830	15	651	718	5142	578
Il17rd	1922	1066	4153	2200	1389	251	3054
Il17rd	766	69	15	5	19	0	224
Il17rd	3172	482	1785	2066	2383	911	2709
Il17rd	2678	5072	6065	3637	6409	838	966
Il18	1279	361	1038	393	15	842	76
Il18	349	669	0	84	7	15	0
Il18	1578	408	612	1375	77	996	0
Il18	1264	1577	0	78	17	13	895
Il18bp	3443	491	20351	6786	2503	1184	3524
Il18bp	3180	4936	3347	16	34	142	14608
Il18bp	1296	210	947	686	54	11	0
Il18bp	3601	635	741	693	2378	2124	157
Il18r1	2021	395	40	1731	29	1078	196
Il18r1	1909	206	968	899	19	62	6166
Il18r1	1558	142	1042	2741	16	2099	2428
Il18r1	1657	192	0	994	7	121	82
Il18rap	1314	1562	6713	225	0	9	0
Il18rap	1670	696	9	78	664	2922	29
Il18rap	3075	976	4561	3884	12429	7838	106
Il18rap	3077	4933	32	1780	7316	1283	830
Il19	3897	315	2985	1107	351	1809	1661
Il19	2737	251	2770	1264	35	2327	10073
Il19	1893	147	3298	2481	216	7135	21
Il19	2089	550	359	214	893	1024	117
Il1a	2218	1702	413	1573	140	1010	12
Il1a	2830	646	1009	493	29209	397	1827
Il1a	3126	463	7443	873	449	7647	1321
Il1a	1853	6193	2548	2720	5	970	1345
Il1b	4379	8705	4045	10128	1833	8695	11
Il1b	4890	5770	990	673	232	1425	168
Il1b	1507	330	369	43	4541	1978	2928
Il1b	2577	2281	1479	8088	3722	642	34
Il1f5	3557	5721	11	11908	4982	13239	67
Il1f5	2652	1682	174	17	1763	276	50
Il1f5	2395	750	477	5395	980	5719	250
Il1f5	2438	3791	18522	34	1408	59	13
Il1f6	1563	201	1352	211	8440	257	4
Il1f6	2939	911	4071	3827	779	2087	2682
Il1f6	2588	951	1876	672	4049	2078	104
Il1f6	1726	571	446	662	36	133	1047
Il1f9	2265	2112	335	679	29	1661	3027
Il1f9	1333	5	27	292	240	962	0
Il1f9	4221	1402	10031	524	5641	1793	1810
Il1f9	2747	1444	9861	2202	605	3175	3937
Il1r1	1033	703	0	28	4	53	150
Il1r1	3254	424	4702	5570	759	3584	655
Il1r1	1543	746	14	1320	777	259	1
Il1r1	2533	590	718	5196	5	1024	8
Il1r2	6804	1315	265	3880	4114	4138	6080
Il1r2	1463	431	375	11	12	48	130
Il1r2	1460	123	228	15	0	13	295
Il1r2	1672	108	1895	1554	9	894	44
Il1rap	2191	2067	3034	321	6156	3909	975
Il1rap	1165	571	2170	44	24	4671	49
Il1rap	3047	2769	2207	1535	545	3094	482
Il1rap	1802	173	442	484	14	270	21
Il1rapl1	1704	454	1633	118	0	1807	163
Il1rapl1	2018	17025	3469	233	75	17809	1596
Il1rapl1	1940	268	0	3309	211	541	15
Il1rapl1	2294	996	17	7037	983	545	286
Il1rapl2	2087	308	838	440	171	10523	203
Il1rapl2	2040	2875	3660	201	1694	1779	480
Il1rapl2	3209	3584	1383	500	1338	2244	1085
Il1rapl2	4189	808	79	487	513	9448	245
Il1rl1	2058	846	155	339	534	3007	374
Il1rl1	1126	116	31	834	1425	367	0
Il1rl1	2219	434	418	28	30	13	379
Il1rl1	2446	121	2877	225	5582	2195	1016
Il1rl2	1390	345	464	286	1669	0	23
Il1rl2	1845	60	654	471	297	804	50
Il1rl2	2602	403	1586	219	3698	2081	305
Il1rl2	840	320	483	625	149	3	0
Il1rn	1912	1120	96	968	15	4040	4917
Il1rn	2318	764	1213	6606	5285	790	2035
Il1rn	2546	5986	148	1819	11216	1441	167
Il1rn	1535	97	3353	773	4750	153	288
Il2	2440	393	6954	818	37	353	2157
Il2	1696	192	121	16	501	1213	145
Il2	2377	856	130	807	5	1495	3048
Il2	2029	21	797	975	23	3468	147
Il20	2441	2515	536	600	24	2037	7280
Il20	2603	16196	12	6017	1714	274	725
Il20	1294	1130	134	1498	0	171	0
Il20	1261	343	38	287	1032	1290	135
Il20ra	2541	2899	6693	451	2605	695	5987
Il20ra	2082	40	1776	1209	696	45	0
Il20ra	2273	944	26	8004	2932	9239	56
Il20ra	2060	2106	9831	5476	385	1220	116
Il20rb	1973	2269	1	404	603	136	7
Il20rb	2214	1327	4725	5938	65	612	585
Il20rb	2420	230	528	6234	2304	124	4306
Il20rb	2592	1458	2436	1681	38	3857	956
Il21	1980	6247	437	6246	24	7329	7233
Il21	14	3	0	0	0	1	8
Il21	1922	4324	201	529	16738	6792	134
Il21	1734	658	17	1018	117	2412	155
Il21r	2745	3348	8688	2395	17255	4723	885
Il21r	2373	5951	1733	106	5396	137	8813
Il21r	4768	681	5448	13237	2429	6077	1348
Il21r	1264	25	1558	622	39	546	0
Il22	3696	6365	3029	3157	8035	4157	23523
Il22	1056	2370	233	331	0	65	1
Il22	4572	1356	2579	370	1621	2985	4204
Il22	1146	105	35	881	181	182	1007
Il22ra1	2720	869	350	1452	1186	478	1004
Il22ra1	1480	65	178	713	285	444	471
Il22ra1	5680	6322	419	8247	1126	3133	7341
Il22ra1	3127	484	4503	312	360	7840	2079
Il23a	3090	3744	206	1793	414	1320	26268
Il23a	2377	14	322	345	2620	1317	0
Il23a	2490	766	1062	3596	340	245	460
Il23a	3020	338	914	562	29	46	6745
Il23r	733	41	1551	0	163	376	11
Il23r	1215	139	2	16	122	88	444
Il23r	1326	3555	226	0	931	21	1052
Il23r	3018	518	14373	386	100	2040	145
Il24	3192	761	953	2894	10	6647	641
Il24	1814	1614	580	1	70	293	410
Il24	2291	4448	378	0	169	2371	63
Il24	3992	1688	6452	3007	130	2159	1779
Il25	1990	1169	13	275	302	100	39
Il25	2880	3075	250	3571	1284	5638	137
Il25	3617	1772	864	1372	53	2272	12345
Il25	1707	729	0	6320	0	2477	5096
Il27	3172	1954	1284	310	1641	1111	566
Il27	1379	274	0	439	18	406	53
Il27	2204	2449	39	165	56	3690	419
Il27	2003	0	75	1844	297	386	0
Il27ra	2429	1661	14	212	10647	11632	1331
Il27ra	3067	922	47	460	986	1207	181
[truncated: 6,572 more rows]

## Sheet: library C raw counts
	in vitro	in vivo
Gene	cell	tumor 1	tumor 2	tumor 3	tumor 4	tumor 5	tumor 6	tumor 7
Prelp	1012	207	18	23	37	442	1415	6
Prelp	547	618	1	3	471	26	561	7
Prelp	1212	1740	6	282	261	1471	212	419
Prelp	1093	187	36	79	264	1494	1374	59
Prex1	1211	920	5382	30	103	926	257	338
Prex1	710	547	0	17	231	39	86	130
Prex1	704	707	2	20	2379	170	1445	13
Prex1	1500	698	47	219	404	105	972	766
Prf1	1066	1384	445	93	9859	1368	392	1448
Prf1	1715	1142	665	340	857	525	397	94
Prf1	665	664	17	38	78	62	82	231
Prf1	1540	510	10200	542	141	1442	1591	3986
Prg2	884	916	259	12	0	778	445	0
Prg2	2298	8374	11478	2040	2381	808	1329	43797
Prg2	1807	405	7250	53014	12714	89	2464	1185
Prg2	1593	309	632	399	394	1099	390	16341
Prh1	1433	5146	174	645	479	3827	1086	284
Prh1	1243	597	137	15	319	149	27	43
Prh1	2384	695	8535	187	3460	859	795	414
Prh1	1547	1530	1292	146	247	37	2301	1456
Prickle2	1203	638	84	15	6276	68	383	537
Prickle2	1359	1507	181	40096	679	1304	11301	746
Prickle2	1052	1514	571	78	356	1781	597	14
Prickle2	517	2957	3314	909	15	6290	33	5
Prkaca	2595	1031	339	65	502	6110	5476	1899
Prkaca	881	17	3727	160	334	325	12	40
Prkaca	639	33	161	8	4	1236	1185	548
Prkaca	422	931	7	11	0	154	136	0
Prkacb	1109	1181	0	156	88	3134	2861	366
Prkacb	941	339	64	99	460	3120	33	5
Prkacb	1134	644	13	85	2529	207	36	79
Prkacb	719	21	303	0	51	257	1594	650
Prkar2a	1096	367	352	1621	1226	370	98	1551
Prkar2a	369	170	0	0	0	359	89	0
Prkar2a	834	632	221	44	126	81	127	655
Prkar2a	681	1	16	1113	5	204	1249	4
Prkar2b	1367	1641	57	786	5607	79	310	3197
Prkar2b	354	0	574	4	15	86	187	0
Prkar2b	632	1319	0	1205	0	16	3111	5
Prkar2b	956	2940	1324	138	525	4016	162	646
Prkca	1197	2539	144	29	58	9833	1076	36
Prkca	1147	1024	746	12039	39	13	147	50
Prkca	585	53	1382	45	229	27	10	39
Prkca	1850	931	369	618	1443	369	542	413
Prkcb	1235	2734	206	117	200	5963	1198	27122
Prkcb	1471	3012	12	49	476	71	107	108
Prkcb	1298	992	22	5	121	4176	1806	0
Prkcb	1138	2093	2	1722	40	164	1603	241
Prkcd	708	12	11	2	117	164	731	2578
Prkcd	546	66	7	0	157	19	88	828
Prkcd	681	199	582	7	21	1	745	125
Prkcd	617	677	9	4331	1931	679	109	41
Prkce	283	193	396	6	0	459	88	0
Prkce	381	216	32	6	25	898	49	7
Prkce	1286	868	335	3762	2243	14	1662	1026
Prkce	1185	1195	966	69	760	156	635	465
Prkcg	704	803	9	3078	1013	71	142	18
Prkcg	1108	26	25	508	91	293	1368	85
Prkcg	1386	1151	81	221	68	699	330	1901
Prkcg	918	191	0	517	45	225	133	71
Prkci	684	83	38	46	773	2289	231	7
Prkci	675	151	2	78	379	79	24	148
Prkci	490	29	0	8	16	8	77	7
Prkci	968	583	10	249	1682	561	228	955
Prkcq	961	4	0	95	7	918	1974	38
Prkcq	738	376	1	738	0	2560	2170	33
Prkcq	557	30	1681	6	1816	92	57	319
Prkcq	1213	457	3	351	1399	322	541	1129
Prkcz	997	0	484	106	346	1054	472	9
Prkcz	1525	10583	557	6861	3656	2125	1854	136
Prkcz	1177	1112	981	1511	253	147	2033	49
Prkcz	523	13	0	49	577	47	61	1196
Prkd1	443	234	35	6	86	492	174	0
Prkd1	906	66	254	517	9	8133	216	653
Prkd1	1313	483	4	112	1969	1031	1138	938
Prkd1	985	212	4	0	5	434	806	2109
Prkd2	925	1351	4	552	20	386	30	86
Prkd2	538	497	0	0	243	12	3584	195
Prkd2	528	137	329	60	108	0	129	0
Prkd2	690	295	2829	39	145	43	2783	831
Prkd3	698	693	41	2828	2328	25	238	7
Prkd3	1385	533	1747	217	3706	365	75	540
Prkd3	1888	2172	1349	2004	4931	12188	181	3494
Prkd3	1084	420	40	627	2308	932	304	3496
Prl	1306	79	913	356	3220	38	796	1093
Prl	950	840	0	288	1052	2645	1002	4
Prl	703	78	6	7	93	471	96	3
Prl	824	1975	0	13	80	1550	503	615
Prl3b1	993	14	58	2671	1803	764	121	19
Prl3b1	737	125	8	73	28	15	53	37
Prl3b1	921	118	10	10825	131	29	1029	632
Prl3b1	1753	2784	13505	8095	17	396	3092	35
Prl3d1	946	40	560	16	169	368	447	703
Prl3d1	1242	410	1029	7	607	4237	1675	12815
Prl3d1	1247	2106	356	4975	180	119	703	44
Prl3d1	1025	82	1685	569	148	6002	1479	3506
Prlh	1411	855	62	15467	1106	2728	2356	9126
Prlh	863	238	10	100	2252	6784	0	8
Prlh	1244	2364	835	41	2149	2004	54	2205
Prlh	288	0	10	10	46	1264	4159	433
Prlr	214	454	1284	0	0	11	8	6
Prlr	613	5	2	284	426	3684	402	570
Prlr	1492	276	250	15	153	243	522	925
Prlr	443	295	247	878	438	2	275	354
Prmt7	704	12	563	248	44	4663	763	658
Prmt7	202	159	0	0	8	38	126	0
Prmt7	462	0	9	5	0	0	515	7
Prmt7	1163	104	217	254	46	1293	4379	136
Prmt8	2807	1408	2198	677	709	241	1135	614
Prmt8	1646	1996	1294	624	2539	344	574	3000
Prmt8	1846	2142	3860	639	6677	1366	3048	2958
Prmt8	1062	1000	3279	2563	499	80	256	28
Prn	1342	3196	252	7339	16	4838	1505	18255
Prn	1102	2130	23	5071	430	156	1411	22
Prn	710	263	247	0	512	107	559	434
Prn	1541	4788	13	4	82	311	318	10
Prnp	1694	3736	297	1038	90	2776	1309	1379
Prnp	717	298	139	50	31	116	68	59
Prnp	651	267	189	1185	106	174	364	19
Prnp	773	143	544	8	1090	959	996	85
Proc	494	27	8	5	29	5	744	1017
Proc	1254	50	101	12	560	228	1051	408
Proc	1099	327	2633	198	85	678	179	1319
Proc	819	281	0	7	4	526	38	114
Procr	1571	462	763	12	159	645	587	2955
Procr	779	3313	503	16389	301	260	1330	57
Procr	1549	266	186	370	161	165	133	644
Procr	2860	1689	2384	161	4126	4400	2775	1538
Prok1	2046	1960	648	212	227	686	1621	211
Prok1	673	136	14	8	744	1866	48	0
Prok1	1035	55	0	70	270	78	110	11
Prok1	835	105	0	32	920	3399	456	520
Prok2	606	176	0	1	52	1293	117	2
Prok2	467	967	56	4	511	6	223	0
Prok2	867	459	264	361	1129	24	402	335
Prok2	570	15	8	58	285	129	5	5
Prokr1	1363	3585	380	484	13595	251	140	9353
Prokr1	2522	3557	10709	2120	4009	2913	8400	4297
Prokr1	694	213	2305	5	5	703	155	1
Prokr1	547	5	50	13	234	1	2680	275
Prokr2	1270	1427	24	30	3244	1504	2798	1122
Prokr2	1110	303	2	24	737	356	381	311
Prokr2	632	131	9	1264	156	160	195	3
Prokr2	690	58	1765	183	10	3	149	44
Prol1	761	3231	37	1964	6943	5590	1885	1949
Prol1	493	39	1743	54	145	0	149	8
Prol1	1093	1154	102	17	578	4	254	8
Prol1	404	35	176	52	991	24	424	424
Prom1	1113	1989	14749	10	0	121	71	6935
Prom1	1195	1026	595	5298	129	59	796	5460
Prom1	1144	2	5	106	1603	115	274	63
Prom1	780	2749	880	0	0	382	1718	3852
Pros1	514	20	8	17	0	16	83	78
Pros1	1631	264	198	889	4035	1751	305	533
Pros1	502	11	0	82	155	197	55	1007
Pros1	178	1937	1	2	0	53	239	5158
Prpf40b	372	3	0	0	0	226	45	15
Prpf40b	833	115	138	4	1348	930	822	9258
Prpf40b	575	430	428	200	385	9	53	1261
Prpf40b	1090	280	2053	175	5276	7212	1896	75
Prph2	1573	753	112	57	169	227	613	28
Prph2	1416	100	343	505	117	277	395	576
Prph2	923	755	403	294	441	1045	2011	31
Prph2	995	1883	33	2190	33	968	398	104
Prr24	1325	3050	34	515	377	773	366	1216
Prr24	926	50	48	9	1333	552	264	45
Prr24	919	1931	95	128	1583	146	67	66
Prr24	955	328	431	0	586	43	1683	3513
Prr7	531	73	22	0	102	0	187	209
Prr7	716	164	0	1	116	254	62	365
Prr7	1406	1283	929	2254	1025	105	7654	2090
Prr7	1044	2019	1	1498	282	30	505	375
Prrg1	723	38	67	12	71	97	270	197
Prrg1	1912	3235	2276	41800	275	229	209	7925
Prrg1	294	0	0	0	0	0	0	0
Prrg1	1469	827	2066	2882	316	743	139	2232
Prrg3	1606	394	206	28231	3474	1396	936	17
Prrg3	1644	1053	1247	253	1456	59	600	96
Prrg3	2124	3429	1485	2662	2920	336	2974	856
Prrg3	1029	2706	90	14	112	688	88	770
Prrg4	1950	2411	172	3584	834	5167	321	1222
Prrg4	1401	551	63	1570	196	639	948	53
Prrg4	577	818	0	0	0	259	58	0
Prrg4	1847	563	22	83	1068	431	384	78
Prrt1	1423	217	171	91	56	35	21	5367
Prrt1	562	26	0	1839	36	1066	44	4752
Prrt1	1176	494	144	474	41	4897	555	0
Prrt1	826	354	1	1211	934	2052	1893	138
Prrt2	1948	525	6038	199	1300	636	1193	229
Prrt2	674	101	0	13	448	477	0	15
Prrt2	687	251	10	79	532	571	565	123
Prrt2	632	646	975	28	16	282	39	86
Prrt3	798	292	2098	6	0	41	2090	143
Prrt3	1861	817	16113	441	2399	1509	484	14142
Prrt3	672	526	31	2	56	63	527	13
Prrt3	1811	442	1717	70	957	3978	554	396
Prss12	974	590	2593	79	276	28	1128	1860
Prss12	937	172	1	7257	0	109	1358	607
Prss12	658	750	9	51	14	6	2199	81
Prss12	870	130	0	36	582	26	8056	108
Prss2	397	6	0	0	222	0	0	0
Prss2	1343	401	6	47	166	2855	707	2033
Prss2	3214	4247	1559	1716	7945	315	1837	206
Prss2	650	523	1	22	39	8084	243	5
Prss21	1226	663	207	29	1030	1164	315	11085
Prss21	1039	1912	60	546	1087	2	615	326
Prss21	828	113	13	13	1687	488	56	1
Prss21	1415	170	1387	35	180	697	1331	556
Prss22	927	326	19	20	258	6	2742	2
Prss22	779	177	41	21	180	81	38	553
Prss22	1470	245	1512	102	14	486	2698	4182
Prss22	1336	1027	252	29	4165	1263	139	52
Prss27	709	85	40	824	774	572	699	30
Prss27	1199	1090	128	170	130	758	546	57
Prss27	915	196	77	2480	601	1443	6272	7521
Prss27	2094	401	16865	2634	1460	1821	3529	220
Prss33	1389	1906	117	548	2932	1417	6996	482
Prss33	963	641	55	214	485	116	1426	1508
Prss33	1651	1697	16	723	302	1873	585	84
Prss33	1838	603	296	199	171	1280	154	1669
Prss35	1692	1427	27	6845	425	6314	3706	4788
Prss35	1008	378	370	27	1016	1794	363	29
Prss35	1060	1464	98	459	2186	227	787	228
Prss35	2111	249	283	651	105	79	523	712
Prss53	1218	390	62	293	2016	1	244	7421
Prss53	630	204	9	26	1986	1123	275	0
Prss53	845	454	4	238	200	235	33	402
Prss53	1901	3396	3618	348	551	1486	11842	1707
Prss57	515	12	194	0	37	0	19	0
Prss57	173	951	1	6	5	0	0	1
Prss57	773	510	91	61	16	30	411	4735
Prss57	1072	334	30418	3731	457	1	120	423
Prss58	1300	1018	111	298	211	511	938	437
Prss58	752	347	4360	13	2829	17	239	0
Prss58	972	385	0	1171	312	284	192	1690
Prss58	1381	399	937	757	940	2047	3569	1478
Prss8	1080	90	6	51	293	152	146	2617
Prss8	1451	1234	25	2178	56	361	1133	94
Prss8	1400	1645	22	786	80	304	2683	205
Prss8	640	15	0	0	195	1774	61	11
Prtg	951	130	3750	11	17	38	194	115
Prtg	814	3438	148	111	78	124	20	167
Prtg	596	94	0	75	719	23	325	0
Prtg	1312	2659	677	82	6522	458	7579	0
Prtn3	958	91	873	124	246	9	172	396
Prtn3	1917	3046	5477	3612	9491	2522	2910	162
Prtn3	1238	242	7	27	98	1468	693	5121
Prtn3	816	337	703	164	24	52	5115	123
Prx	1302	869	35	31	238	3518	191	10
Prx	984	863	182	18	43	25	1519	88
Prx	1743	793	1507	459	1537	336	2411	1096
Prx	994	2295	5422	726	409	9	1563	779
Prxl2a	844	152	553	129	296	63	1100	449
Prxl2a	1543	70	1823	517	1157	341	2158	1456
Prxl2a	1529	2591	2491	7883	212	857	836	936
Prxl2a	1841	8109	37	2759	31167	232	1099	911
Psap	1792	461	1159	353	6209	2846	5575	194
Psap	1286	429	765	914	1052	53	652	35
Psap	1472	1504	21	948	4839	3934	3686	1051
Psap	980	1792	15	1554	1078	484	839	336
Psca	1287	2479	197	27	507	167	7217	749
Psca	412	247	3093	138	147	869	1030	0
Psca	1519	235	523	3662	1537	578	2629	2370
Psca	1694	169	89	70	441	950	711	421
Psd2	609	2753	2	426	580	96	28	5
Psd2	577	408	1131	0	179	603	388	80
Psd2	992	1407	29	28	60	2859	9816	0
Psd2	869	1967	486	1076	24	53	361	165
Psd4	1910	1253	2	10991	3382	1184	205	552
Psd4	2247	4825	17907	488	3711	921	1740	9718
Psd4	1739	787	1161	153	3405	10923	2383	205
Psd4	661	281	9470	16	209	174	54	97
Psen1	881	260	86	3880	6	218	534	5
Psen1	387	13	53	0	0	5	62	77
Psen1	1050	564	70	41	1632	142	209	551
Psen1	700	5266	1750	172	1944	1429	3744	93
Psen2	996	1477	80	33	20	314	536	7
Psen2	1182	46	0	393	8	826	76	80
Psen2	583	16	1787	1618	51	168	2628	89
Psen2	529	142	0	0	0	0	55	3531
Psenen	248	7	0	3	0	7	29	2
Psenen	288	19	125	5	0	5	14	7
Psenen	92	0	24	0	0	0	0	0
Psenen	52	39	0	0	0	0	0	0
Pskh1	818	292	12	0	6	20	215	286
Pskh1	825	107	203	93	314	132	10	81
Pskh1	1596	2212	134	1560	942	7709	1408	692
Pskh1	1017	3267	25	218	1233	26	37	105
Psmc4	0	0	0	0	0	0	0	0
Psmc4	7	0	0	0	0	0	0	0
Psmc4	1	0	0	0	0	0	0	0
Psmc4	118	2	0	0	0	7	0	5
Psmd9	870	1441	150	275	414	101	798	175
Psmd9	480	37	40	18	76	13	26	139
Psmd9	691	119	2269	11	4	0	600	0
Psmd9	722	257	114	0	1	0	681	149
Psmg1	310	36	0	9	30	4	52	1960
Psmg1	75	59	0	0	0	0	0	3
Psmg1	246	192	148	0	0	72	0	3
Psmg1	844	760	8	126	145	84	273	0
Psors1c2	1879	507	2756	611	102	22	475	382
Psors1c2	667	142	0	6	129	18	154	6
Psors1c2	2408	3322	1536	18230	3767	9800	790	228
Psors1c2	1040	574	1138	42	384	1711	672	133
Pspn	925	254	3	1878	40	220	267	8
Pspn	683	10	18	56	94	11	259	1191
Pspn	1318	1893	7022	1234	1144	118	946	1540
Pspn	590	155	8	3653	886	20	1233	305
Ptafr	1306	1644	507	13	1532	817	863	182
Ptafr	1378	275	431	169	216	134	1962	186
Ptafr	1497	368	274	32	2516	342	4526	442
Ptafr	1469	910	2493	3312	571	10635	2324	22637
Ptch1	713	1109	1	7	6	8	226	820
Ptch1	1452	603	3	61	435	6129	8554	1784
Ptch1	1476	914	88	78	1278	353	304	377
Ptch1	625	751	3446	8412	14544	779	218	21
Ptch2	743	567	341	9	222	135	142	30
Ptch2	878	114	8	286	0	1675	1089	492
Ptch2	1780	447	42	198	560	932	925	504
Ptch2	1930	512	96	75	2151	2732	1832	58
Ptchd3	988	2789	2318	48	199	2458	557	284
Ptchd3	2140	4773	4644	144	1733	150	1000	156
Ptchd3	1992	494	449	6972	4159	9670	785	11702
Ptchd3	1196	886	274	43	551	1008	2507	96
Ptcra	2175	712	1515	4258	872	12649	4693	2605
Ptcra	1083	627	3527	14	377	219	3846	248
Ptcra	1218	628	849	888	1331	13	308	3432
Ptcra	815	9	150	3248	329	3470	263	283
Ptdss1	286	0	0	2	58	9	0	0
Ptdss1	430	8	128	3	27	0	6	340
Ptdss1	974	325	252	1103	434	13	338	346
Ptdss1	1216	1850	383	34	1705	547	863	833
Ptdss2	987	118	16	1727	29007	1455	135	4708
Ptdss2	957	230	0	406	128	1644	72	1682
Ptdss2	1056	1569	593	3128	1990	360	318	15
Ptdss2	2188	747	24	3449	326	190	720	124
Pten	1360	1181	305	165	12	8	527	8
Pten	1029	214	227	67	18	1052	664	17
Pten	339	1554	1443	10	0	63	1823	1
Pten	502	491	46	46	3984	6489	2578	506
Pter	1318	553	1622	183	1146	179	755	277
Pter	940	694	4	12690	19	3	65	8
Pter	1174	708	224	1702	460	221	578	737
Pter	1224	423	2624	602	45	330	294	148
Ptgdr	2659	1392	609	2397	1269	1915	4308	23854
Ptgdr	1076	1521	85	1843	291	765	185	1777
Ptgdr	1195	1387	632	2205	58	5321	308	133
Ptgdr	324	417	0	15	2927	2	307	4
Ptgds	769	472	23	5	152	0	33	4
Ptgds	1351	434	1	495	2779	548	379	255
Ptgds	1502	418	196	153	35	412	116	18
Ptgds	885	126	3	394	16	105	583	6
Ptger1	1720	3951	2224	4324	18418	3501	480	39320
Ptger1	1174	137	266	60	21	7629	778	920
Ptger1	1119	438	158	904	650	442	195	239
Ptger1	1275	661	454	3	108	1039	2421	117
Ptger2	2234	1825	13083	8606	1070	3111	2355	3188
Ptger2	1906	215	2795	2104	995	1061	664	120
Ptger2	355	4	85	1	46	305	87	0
Ptger2	795	41	74	556	169	0	94	283
Ptger3	2202	754	6815	435	647	415	2961	8990
Ptger3	834	1113	315	21	98	287	2279	46
Ptger3	1055	1066	2653	15	22	15694	10576	309
Ptger3	1131	768	808	54	414	567	9	309
Ptger4	733	1993	5	179	3584	87	2132	775
Ptger4	1843	2156	590	1115	2239	1016	5158	656
Ptger4	605	662	0	0	2843	4817	1	11
Ptger4	1903	2210	3353	1279	231	1196	4650	20
Ptges	1171	713	153	139	408	477	710	1662
Ptges	801	2156	872	16	4	15	618	474
Ptges	659	2	580	0	18	4	0	16
Ptges	1677	1446	450	3071	529	3125	1223	2521
Ptges2	1290	275	59	339	1125	399	141	0
Ptges2	392	481	51	10	70	1	1959	0
Ptges2	1333	2947	1	92	37	1642	4383	880
Ptges2	1196	868	30	5726	3561	10	887	432
Ptgfr	1355	174	47	1421	4989	674	390	110
Ptgfr	1412	236	55	35	325	616	572	17
Ptgfr	819	209	1034	787	9	4477	1059	345
Ptgfr	1227	492	192	228	35	7690	189	399
Ptgfrn	1075	3379	6852	16	420	241	345	593
Ptgfrn	674	119	655	5175	23	25	640	4
Ptgfrn	1504	896	1437	863	834	115	338	846
Ptgfrn	831	42	58	49	0	333	500	317
Ptgir	1010	1183	276	130	2817	220	6398	161
Ptgir	633	27	0	1398	140	2	25	236
Ptgir	551	964	0	57	356	19	110	12671
Ptgir	1617	208	1857	112	4328	2187	1521	2414
Ptgis	1281	475	6	263	333	970	29	1529
Ptgis	1024	1205	7376	106	10105	30	2033	21419
Ptgis	761	4462	3	6	126	5	119	5
Ptgis	310	401	0	4	4748	378	174	603
Ptgs1	1881	2228	1131	241	399	526	776	7970
Ptgs1	2130	3117	946	358	270	2871	839	88
Ptgs1	1331	2095	9389	4664	757	4229	514	9491
Ptgs1	1091	1735	2359	396	201	1765	4430	1873
Ptgs2	762	580	5010	908	51	533	362	313
Ptgs2	1289	316	17	50	1671	8	19	313
Ptgs2	1388	1206	1583	1268	262	141	1463	158
Ptgs2	1159	1165	4	3722	125	273	1262	293
Pth	536	225	0	1	629	22	25	723
Pth	1218	869	336	841	7082	4966	257	785
Pth	679	46	0	0	57	163	284	19
Pth	1048	1541	6575	172	1397	882	2903	875
Pth1r	452	922	13	2	91	53	26	0
Pth1r	620	279	24	11	86	54	76	2
Pth1r	1077	1077	323	5931	9621	2492	4789	52
Pth1r	1491	271	174	401	183	215	1047	2569
Pth2r	1213	138	2	713	128	153	1806	5
Pth2r	1035	4251	274	2260	280	188	1630	317
Pth2r	750	5	13	3879	391	152	21	70
Pth2r	1048	2063	250	209	1745	1956	161	48
Pthlh	1297	613	720	14735	1631	201	3013	19
Pthlh	2222	1651	277	2272	6018	6010	103	997
Pthlh	1417	1386	160	519	523	128	1109	7732
Pthlh	1410	73	7926	28	3065	1309	732	159
Ptk2	625	148	6	3244	4405	12	14	90
Ptk2	136	0	0	0	0	0	0	0
Ptk2	594	1968	148	194	117	470	264	3562
Ptk2	146	0	0	0	0	0	6	0
Ptk2b	840	1328	453	996	115	242	288	145
Ptk2b	871	338	6	1339	2407	354	1242	483
Ptk2b	769	295	113	453	519	1084	684	243
Ptk2b	785	853	26	18	638	206	281	2745
Ptk6	1173	1893	821	1593	1791	4053	219	3
Ptk6	1062	660	804	4367	1052	19	815	1289
Ptk6	1233	101	122	9	73	307	292	132
Ptk6	479	4385	250	10	1814	24	2329	654
Ptk7	367	0	7	3	22	555	705	6
Ptk7	987	468	0	45	2	3329	183	59
Ptk7	821	1161	22	1467	1	7254	20	701
Ptk7	687	0	0	8	7	13	83	44
Ptn	1239	1170	197	1350	292	1081	1501	261
Ptn	456	2	20	0	0	108	118	4
Ptn	1027	70	938	13739	101	1907	643	2095
Ptn	697	632	1834	0	0	105	738	22
Ptov1	48	6	0	0	100	0	0	0
Ptov1	495	980	0	9	9	14223	1499	36262
Ptov1	428	9	0	6	86	1849	52	3147
Ptov1	190	7	0	4	0	0	4	0
Ptp4a1	1259	252	0	26	709	762	881	45
Ptp4a1	162	0	0	0	0	0	65	66
Ptp4a1	209	10	226	271	8184	0	0	755
Ptp4a1	313	108	0	0	222	0	418	0
Ptp4a2	1388	285	466	78	103	533	538	282
Ptp4a2	808	132	257	563	17	1	139	788
Ptp4a2	1379	4512	732	1750	162	3355	1122	229
Ptp4a2	1369	3846	410	1506	1184	2465	1478	3330
Ptp4a3	1863	2097	295	93	10391	173	400	3240
Ptp4a3	1105	94	8	25	1720	414	116	3
Ptp4a3	1754	635	336	933	633	372	1337	11701
Ptp4a3	1154	1155	117	0	1500	8211	141	39
Ptpla	1507	3458	3058	3201	356	321	1084	394
Ptpla	1034	1134	226	394	3833	56	301	238
Ptpla	1198	149	509	91	1821	38	2360	13
Ptpla	94	42	0	0	0	1732	0	0
Ptplad2	652	3380	3	8	45	12	55	84
Ptplad2	1408	327	66	655	300	2692	834	563
Ptplad2	1382	907	508	116	2078	658	353	16978
Ptplad2	1409	187	0	1411	5084	459	1339	14919
Ptplb	403	122	69	24	3287	238	446	23
Ptplb	762	24	7	21	7	23	217	2444
Ptplb	1398	1485	188	10253	6033	1754	1223	624
Ptplb	557	392	30	291	15	558	81	335
Ptpmt1	42	0	0	0	0	296	169	0
Ptpmt1	936	502	65	494	7	109	137	497
Ptpmt1	19	0	0	0	0	0	35	0
Ptpmt1	455	2805	1875	39	412	48	322	7
Ptpn1	801	1326	79	28	1	1804	915	400
Ptpn1	1140	2678	633	466	326	1888	828	4
Ptpn1	881	565	18	26	703	558	565	30
Ptpn1	1211	121	247	705	402	1158	70	2921
Ptpn2	629	155	0	1	41	4	26	0
Ptpn2	699	105	0	0	11	9	2	300
Ptpn2	699	108	100	1	36	126	0	3
Ptpn2	1414	11	53	92	85	5	90	27
Ptpn3	504	314	0	169	1916	682	327	1001
Ptpn3	1308	457	138	3273	1966	37	232	114
Ptpn3	1500	4329	73	1316	2063	817	2189	819
Ptpn3	649	187	186	11496	4429	5	292	16
Ptpn4	753	204	8	43	5	2	123	131
Ptpn4	1070	193	351	85	124	121	71	5120
Ptpn4	924	413	0	746	2760	52	607	0
Ptpn4	371	48	0	1	0	6	114	60
Ptpn5	61	7	0	6	5	0	0	0
Ptpn5	784	166	0	6	73	129	229	687
Ptpn5	2076	1112	41	42	2297	345	303	31
Ptpn5	1146	411	307	39	2576	1579	751	1373
Ptpra	1215	1444	239	790	205	344	30	132
Ptpra	697	89	140	16	4	71	404	7
Ptpra	686	286	15	20	3	41	0	2
Ptpra	1673	2070	78	70	511	646	404	3938
Ptprb	1146	1122	1012	52	6	11300	216	99
Ptprb	1001	1289	658	7015	3322	40	21	129
Ptprb	509	182	89	0	0	1577	1722	16
Ptprb	817	341	2	2876	3877	180	198	56
Ptprc	318	563	0	163	41	0	252	23
Ptprc	2380	285	446	1855	690	646	548	6755
Ptprc	963	194	1851	1255	166	252	38	3061
Ptprc	2334	2078	306	103	111	1360	7247	70
Ptprcap	780	5843	0	777	2897	2	885	10
Ptprcap	571	87	170	1	34	359	21401	0
Ptprcap	1518	218	482	29	2139	1467	2332	371
Ptprcap	1767	401	94	681	6046	223	658	118
Ptprd	415	0	5	157	0	573	98	12
Ptprd	692	35	4	116	1800	511	82	4708
Ptprd	939	1740	233	11	983	549	786	2448
Ptprd	1194	631	134	441	87	789	249	250
Ptpre	725	111	112	36	1411	350	305	0
Ptpre	1788	376	134	1284	14	1197	72	1824
Ptpre	996	21	1403	100	74	1842	389	165
Ptpre	623	416	0	0	157	9	92	0
Ptprf	829	1584	3290	396	76	17	239	6
Ptprf	888	557	131	1507	5834	9	5662	10828
Ptprf	1163	276	1392	34	1009	3041	499	28
Ptprf	1801	5318	764	137	1769	4712	1888	5565
Ptprh	527	331	0	0	27	66	36	1069
Ptprh	1223	268	180	223	1320	5480	2026	1920
Ptprh	1457	154	491	33	110	143	106	75
Ptprh	1302	3715	41	53	681	1301	299	8
Ptprj	416	352	8	293	0	10	57	38
Ptprj	883	80	2839	2440	80	177	304	368
Ptprj	700	79	13	2568	2	225	37	3225
Ptprj	559	111	247	3	97	187	403	374
Ptprk	876	2138	229	0	8091	109	235	133
Ptprk	1243	7700	273	2889	74	12	274	26
Ptprk	776	51	0	63	176	19	100	8
Ptprk	885	1107	148	278	78	786	1040	40
Ptprn	976	197	20	1570	23	95	290	3727
Ptprn	742	497	9	123	168	44	11	3
Ptprn	948	75	28	15	85	76	27	16
Ptprn	1624	1838	23	551	1163	67	1599	644
Ptprn2	2248	1547	1039	686	742	2695	8251	2278
Ptprn2	1200	4985	424	2192	312	2946	6434	2463
Ptprn2	931	25	3244	949	9	912	300	2
Ptprn2	1483	1333	1805	387	986	453	3228	382
Ptpro	475	0	267	95	23	14	19	0
Ptpro	1001	152	8	0	194	69	559	6
Ptpro	1803	366	48	1110	690	247	1801	3428
Ptpro	1080	98	5	37	215	64	116	618
Ptprr	866	76	12	20	242	222	482	372
Ptprr	672	244	1345	128	442	45	292	57
Ptprr	947	1329	25	2897	2540	77	114	67
Ptprr	1673	709	47	5914	728	343	238	1873
Ptprt	897	546	476	24	248	265	224	8
Ptprt	997	1062	0	59	112	325	2180	20
Ptprt	1049	107	88	2304	176	13	218	20
Ptprt	532	1526	3	991	205	1030	430	115
Ptpru	939	778	213	23	1209	46	7	71
Ptpru	698	138	9	4	1041	306	232	12
Ptpru	1490	5281	1784	128	9715	3307	613	466
Ptpru	496	763	5	53	417	96	39	0
Ptprz1	955	808	7	1965	213	234	245	2178
Ptprz1	1216	370	31	809	203	13	490	80
Ptprz1	1965	673	1344	68	959	217	3928	729
Ptprz1	493	521	75	1454	28	47	640	3371
Ptrf	740	80	0	276	16	321	512	263
Ptrf	614	0	3	18	0	44	106	126
Ptrf	1073	2300	1541	304	117	36	1418	346
Ptrf	462	26	2365	2388	702	20	887	7792
Pttg1ip	445	4	941	9	26	1838	84	892
Pttg1ip	620	593	54	0	256	250	108	80
Pttg1ip	1644	483	190	1709	676	704	308	98
Pttg1ip	857	372	2907	1610	397	992	4916	7677
Ptx3	895	63	24	309	1426	872	713	0
Ptx3	1208	4160	48	24	1518	1280	265	5741
Ptx3	791	4076	4230	349	416	13	4002	3757
Ptx3	1174	443	8336	996	423	14	344	7457
Ptx4	892	277	157	199	2057	1088	29	119
Ptx4	988	293	4	17	436	7	311	7
Ptx4	816	341	8	1	36	261	1494	15
Ptx4	1927	762	111	82	233	1929	7846	598
Pvr	327	101	0	1	368	0	0	21
Pvr	463	533	528	1612	79	1106	87	1168
Pvr	924	2277	219	602	0	3310	2483	0
Pvr	1123	990	183	172	129	194	345	773
Pvrl1	968	1864	50	1425	801	122	262	773
Pvrl1	845	1733	69	4163	475	35	1007	1682
Pvrl1	900	187	2230	12639	22	8442	159	18748
Pvrl1	1283	1742	11	324	1914	2221	5829	594
Pvrl2	1005	195	888	40	51	66	448	2075
Pvrl2	669	51	148	1127	124	108	727	762
Pvrl2	644	61	1302	74	1543	843	526	1019
Pvrl2	1159	795	1440	20	297	352	1066	151
Pvrl3	906	54	2179	1013	3448	1001	10990	3815
Pvrl3	1779	4497	136	104	613	3064	1065	4492
Pvrl3	1068	1644	2707	4830	709	9462	685	2137
Pvrl3	2169	2513	76	1907	882	1562	1196	8860
Pvrl4	950	2800	8	1016	276	1040	582	5
Pvrl4	545	35	39	1576	171	2199	37	311
Pvrl4	1048	19	307	30011	84	1	80	110
Pvrl4	1156	426	456	9074	13	50	830	1077
Pxdn	1338	981	6271	124	911	8874	1402	11
Pxdn	615	204	5	35	2624	50	1314	37
Pxdn	876	1479	25	41	20	370	381	2990
Pxdn	913	338	645	1572	559	1726	312	9
Pxk	872	75	4	7	0	283	1726	19276
Pxk	892	106	5	8	341	133	240	65
Pxk	986	668	129	6576	570	3221	329	626
Pxk	1640	1415	679	167	1164	4232	1895	1099
Pxmp4	802	38	526	420	7279	639	198	41
Pxmp4	2409	4164	2084	249	747	5388	1901	20076
Pxmp4	933	3571	19	155	7	8236	110	936
Pxmp4	1550	107	16	4089	3874	171	2675	777
Qpct	1058	1903	4133	31	2035	448	324	1285
Qpct	714	1883	29529	2913	2154	1240	53	2740
Qpct	1271	1187	105	195	1913	4324	523	54
Qpct	1356	2374	1646	2841	1249	1167	562	76
Qpctl	426	33	0	0	9	0	0	11
Qpctl	228	0	0	0	0	0	0	0
Qpctl	636	88	118	8	13	131	723	2800
Qpctl	896	32	145	62	198	966	1521	998
Qrfp	1481	424	85	17	628	455	263	831
Qrfp	1243	605	2706	39	329	42	661	238
Qrfp	1154	1142	972	79	516	2564	124	1710
Qrfp	1741	357	146	214	692	3013	1235	1639
Qsox1	1297	5663	377	120	239	870	324	491
Qsox1	743	143	24	267	980	710	127	393
Qsox1	2416	3964	8913	10016	7849	2280	1422	167
Qsox1	840	691	105	14397	1214	6793	3139	444
Rab10	177	0	0	18	0	36	0	11
Rab10	1057	436	10	44	5	3500	15	19
Rab10	855	11	15	10	125	24	114	35
Rab10	518	8	932	10	90	35	82	544
Rab11a	326	406	5	0	1	270	63	0
Rab11a	393	156	0	0	12	2	28	65
Rab11a	897	1119	0	9	58	56	95	8
Rab11a	1428	726	282	84	223	292	1183	1380
Rab11b	1759	5822	781	317	657	1702	2031	10326
Rab11b	1297	3486	3017	594	9507	48	7715	610
Rab11b	360	97	0	0	75	15	0	1116
Rab11b	1128	1363	99	27574	7791	1483	7264	1393
Rab11fip1	1392	390	49	28	338	527	511	15
Rab11fip1	699	234	10	93	0	46	518	37
Rab11fip1	1622	225	165	340	829	1885	1067	306
Rab11fip1	584	3	1	12	55	290	7	0
Rab11fip2	1050	82	85	14	4354	32	4279	1405
Rab11fip2	639	52	272	463	441	0	17	4
Rab11fip2	1727	3599	15	115	390	5697	1297	205
Rab11fip2	1029	2407	95	1488	61	1982	4991	14
Rab11fip4	764	958	8	9	1056	347	400	242
Rab11fip4	807	1	265	26	130	10	9	323
Rab11fip4	860	2913	11	66	704	80	204	0
Rab11fip4	1772	530	3685	1460	47	88	956	600
Rab13	894	527	1168	16	145	6830	1055	161
Rab13	1110	42	350	205	1238	441	72	3
Rab13	541	189	40	2	35	0	65	114
Rab13	495	624	54	14	4773	3	1	1
Rab14	397	0	188	16	224	2	2	6
Rab14	420	523	3	4	0	237	161	0
Rab14	213	0	16	41	0	2572	575	47
Rab14	124	0	0	0	0	6	2	4
Rab15	1019	469	18	221	463	0	2767	178
Rab15	1764	1827	192	292	274	1123	4167	43
Rab15	634	843	355	79	106	889	76	528
Rab15	479	22	800	81	58	215	55	965
Rab17	1072	426	1952	36	249	889	53	3216
Rab17	560	178	129	951	19	120	113	3
Rab17	1111	4580	428	12005	2615	56	400	2400
Rab17	1107	12	3560	28	296	646	399	12
Rab18	423	1549	2389	92	3	115	152	59
Rab18	529	93	608	111	919	55	43	482
Rab18	508	34	7	7	14	663	243	793
Rab18	839	949	3712	1568	796	497	156	616
Rab1b	1749	1642	213	96	107	68	1905	130
Rab1b	1145	591	10546	1861	994	786	281	515
Rab1b	1484	126	182	448	496	3100	692	133
Rab1b	1714	1158	5232	1237	2322	2460	253	702
Rab21	678	22	802	198	367	379	32	293
Rab21	1373	10515	1	13	1804	280	2318	79
Rab21	1243	79	94	127	219	724	532	983
Rab21	465	35	13	7	169	237	50	4
Rab22a	1108	200	651	1628	30	258	41	55
Rab22a	595	0	0	29	0	89	235	36
Rab22a	693	111	464	63	95	155	941	241
Rab22a	944	549	1538	0	32	0	26	19
Rab23	343	0	0	53	7939	0	6	10
Rab23	299	29	0	0	99	146	81	149
Rab23	1167	1190	159	760	23	2189	1264	100
Rab23	740	1638	9	38	1138	39	5757	270
Rab24	1306	575	172	3739	1317	604	5217	71
Rab24	2696	5151	2191	1125	1607	1430	3511	895
Rab24	291	247	176	125	1	545	12	6
Rab24	1505	4184	811	4757	2354	2531	803	1320
Rab25	1030	679	156	66	202	116	2018	464
Rab25	296	12	0	53	0	0	13	16
Rab25	680	421	1	587	2867	779	230	0
Rab25	770	654	120	745	1551	1174	6687	48
Rab26	258	69	0	38	234	1573	59	156
Rab26	846	1328	2057	6074	4247	1358	114	4214
Rab26	780	217	5	25	526	321	288	12
Rab26	419	2	1221	6	11	0	4872	163
Rab27a	659	226	0	12	61	508	1354	4
Rab27a	952	855	71	86	32	58	1306	1374
Rab27a	723	3635	253	10104	4	1854	80	371
Rab27a	1025	286	0	38	224	646	99	0
Rab27b	1517	514	28	63	1497	659	748	1626
Rab27b	751	617	0	498	312	25	24	0
Rab27b	926	24	402	364	176	66	1113	948
Rab27b	761	48	1065	0	1637	43	855	96
Rab28	737	114	41	3	646	4495	5	161
Rab28	1817	472	359	100	656	1518	1278	1000
Rab28	759	379	134	69	596	229	26	45
Rab28	487	373	13	13	5245	1451	763	65
Rab2a	1239	555	56	266	1274	513	2057	6990
Rab2a	675	237	35	0	562	361	24	4
Rab2a	566	1079	0	14	111	106	1309	288
Rab2a	459	1589	136	1141	3033	0	24	3
Rab2b	1075	1917	698	313	378	318	243	16815
Rab2b	1774	1855	2790	3541	176	984	1780	926
Rab2b	1977	1593	7523	852	232	505	1873	1193
Rab2b	1057	881	130	22	0	18	3299	10
Rab30	1027	3492	1101	56	26	2181	901	217
Rab30	719	1	17	12	365	0	909	841
Rab30	607	632	21	14	0	3	36	18
Rab30	1400	647	12	1295	2544	294	221	1687
Rab31	1350	2447	1499	17	69	4068	267	0
Rab31	732	39	12	48	669	41	54	457
Rab31	1238	1337	2689	14270	9581	101	792	45393
Rab31	986	51	97	704	125	550	1032	5662
Rab33a	437	676	0	29	22	0	276	0
Rab33a	1543	475	1	50	6	607	1256	336
Rab33a	911	19	157	217	1	735	265	305
Rab33a	1146	251	496	1315	16	317	159	10
Rab33b	1154	324	74	5123	112	1079	192	90
Rab33b	1677	252	18	1257	2458	912	394	1565
Rab33b	1137	120	3890	60	14	1101	572	21
Rab33b	697	1357	596	27555	1429	60	740	12836
Rab35	529	480	0	962	0	6792	81	4
Rab35	1083	475	1	653	360	1230	1403	262
Rab35	428	12	11	3	15	17	17	387
Rab35	1267	2225	5232	413	4223	476	4345	1405
Rab36	1958	2033	1255	278	617	124	1184	168
Rab36	806	2295	18	77	423	1251	1649	4
Rab36	1076	291	18	19	993	727	219	53
Rab36	648	497	0	112	45	2	37	7
Rab38	838	181	1260	52	1278	17	438	45
Rab38	1297	2532	1765	35	2669	132	5635	62
Rab38	1152	815	88	260	178	186	2691	594
Rab38	805	290	205	115	1606	24	1174	2415
Rab39	423	42	1881	40	0	363	29	94
Rab39	1248	1270	1220	42	740	294	1231	47
Rab39	1149	1085	89	116	50	364	2460	51
Rab39	1430	895	1062	102	544	2279	550	237
Rab39b	766	328	48	136	2674	2873	92	17
Rab39b	964	1059	3163	22142	192	329	573	1405
Rab39b	1023	296	878	162	194	531	728	199
Rab39b	436	0	0	0	14	7	6	0
Rab3a	1376	132	4306	331	1556	4196	1420	4110
Rab3a	1510	724	434	158	504	9473	1212	145
Rab3a	1133	243	1	637	195	10	1496	169
Rab3a	860	13	474	137	6919	4201	837	0
Rab3b	1863	1365	127	4139	7475	300	3226	27676
Rab3b	1035	1084	159	2790	288	36	15	114
Rab3b	1967	4228	520	2582	5090	8252	2527	56
Rab3b	512	1159	0	3	64	36	697	2
Rab3c	846	45	13	245	192	268	226	814
Rab3c	471	82	0	12	159	4468	78	83
Rab3c	1154	703	425	2980	318	133	355	667
Rab3c	737	3	0	58	280	6	189	23
Rab3d	960	147	804	2	978	93	728	547
Rab3d	655	13	19	12	858	29	83	29
Rab3d	797	676	0	5020	98	123	164	167
Rab3d	1535	3293	7823	2524	5886	517	2706	35
Rab40b	1019	1122	281	81	7	597	843	281
Rab40b	982	1419	6	595	8	197	44	183
Rab40b	875	2171	908	334	233	14	2261	5
Rab40b	2676	1273	5992	139	3931	903	5619	577
Rab40c	900	219	1464	6211	1711	1030	2095	325
Rab40c	620	8	207	60	1497	184	705	36
Rab40c	1455	7055	161	591	5276	614	1155	2138
Rab40c	801	1734	1	577	303	70	245	1266
Rab42	1106	10168	219	15	30	419	809	3
Rab42	1258	307	141	261	7247	6416	537	197
Rab42	1029	368	2415	43	1140	37	208	62
Rab42	805	112	15	16	2840	50	16	10093
Rab43	931	206	99	3047	516	2207	666	3
Rab43	1296	5282	187	14	1523	138	3141	62
Rab43	744	1312	13	2566	0	15	100	0
Rab43	1140	1019	6	283	445	288	1000	86
Rab4a	912	174	78	235	16	279	38	3303
Rab4a	1000	175	14	41	165	4	957	485
Rab4a	655	1	6295	12	1666	12	165	0
Rab4a	1016	221	68	736	25	1516	431	1549
Rab4b	1300	158	190	184	33	53	17	42
Rab4b	783	425	574	407	2218	396	5380	827
Rab4b	578	69	4	0	6	125	479	3
Rab4b	653	402	2	5	0	80	36	75
Rab5a	1022	1420	2038	86	13	1224	1600	5126
Rab5a	675	5	3	315	33	58	102	533
Rab5a	322	430	5	4	821	6	8619	323
Rab5a	933	1622	0	80	1738	451	125	11426
Rab5b	777	484	57	207	384	102	78	118
Rab5b	1035	1067	1248	490	88	116	639	210
Rab5b	456	934	14	457	552	9893	386	46
Rab5b	455	118	168	4543	4568	17	231	7
Rab5c	371	90	26	25	2012	6	2687	67
Rab5c	230	0	166	2	21	64	0	0
Rab5c	279	0	30	73	18	0	37	1136
Rab5c	690	340	0	27	49	253	65	393
Rab6a	1528	2531	785	119	5000	136	3228	7
Rab6a	329	0	0	57	24	2930	32	32
Rab6a	400	0	2043	12	0	758	230	254
Rab6a	629	0	47	0	70	77	1613	12
Rab6b	1348	7436	43	2008	3	344	2548	4064
Rab6b	1129	3386	24	455	475	779	43	2
Rab6b	1316	1735	6732	1786	139	3764	37	228
Rab6b	868	121	15502	28	16	2248	2720	9
Rab7l1	402	0	1	28	13	0	887	223
Rab7l1	724	49	2	97	0	73	275	8
Rab7l1	909	1204	228	69	196	1329	3660	964
Rab7l1	737	2251	388	504	686	68	1045	133
Rab8a	1925	1592	739	147	2432	1967	648	56
Rab8a	780	265	2569	2	832	8	148	8
Rab8a	522	508	70	135	419	3835	185	2745
Rab8a	1011	1703	506	273	528	36	4305	940
Rab8b	1305	409	25	488	1587	1139	511	1731
Rab8b	1018	718	25	333	116	156	1446	11657
Rab8b	521	21	0	16	15	667	35	10
Rab8b	539	1495	0	150	2288	938	699	111
Rab9	1276	809	441	3955	448	510	1256	341
Rab9	1604	1911	269	44	427	119	8721	11907
Rab9	1186	1296	475	248	3601	1825	1370	662
Rab9	569	15	18	21	118	0	17	5
Rab9b	461	0	1	2	0	1634	71	47
Rab9b	1102	2943	14455	215	2891	1507	706	47
Rab9b	722	624	3	1777	8	1166	553	310
Rab9b	886	126	275	158	168	172	396	21
Rabac1	1187	567	31	69	1814	118	1320	3201
Rabac1	1584	278	26	98	1116	26	737	386
Rabac1	2060	7096	1558	215	2488	1520	2376	383
Rabac1	1181	4506	407	400	182	81	1070	8291
Rabepk	649	9	231	8	19	132	79	167
Rabepk	1478	3234	407	791	1362	7574	668	487
Rabepk	1121	715	2246	611	334	2604	1177	217
Rabepk	817	1490	382	49	278	5	167	74
Rac1	32	0	0	0	5	0	0	0
Rac1	0	0	0	0	0	0	0	0
Rac1	0	0	0	0	0	0	0	0
Rac1	1153	573	93	10	251	1533	618	1306
Rac3	466	77	0	57	20	26	20	63
Rac3	869	605	906	96	206	14	97	4827
Rac3	1341	297	4947	134	1948	663	3153	5716
Rac3	667	253	3317	115	486	37	419	3
Raet1e	1638	1926	1036	356	391	1382	1549	4870
Raet1e	1814	1141	2888	570	445	2632	2852	173
Raet1e	1590	3800	129	167	1235	444	787	7565
Raet1e	617	1875	1664	75	99	72	57	2509
Raf1	611	195	1609	705	18	364	26	5221
Raf1	221	380	0	0	0	8	0	25
Raf1	468	2	184	0	115	77	12	0
Raf1	426	478	0	0	45	0	440	0
Rala	356	406	0	14	7	419	149	1676
Rala	664	2281	1	3	591	294	110	247
Rala	1437	1041	42	190	83	1606	178	223
Rala	409	239	0	25	0	24	245	1431
Ralb	410	31	0	25	159	59	55	509
Ralb	323	10	0	91	0	6903	6	10
Ralb	2524	2527	48	329	199	347	1063	4016
Ralb	1500	1424	69	67	4251	5229	2049	6062
Ralbp1	607	424	1806	426	219	1	236	60
Ralbp1	820	415	6	667	771	283	90	489
Ralbp1	429	19	150	0	1601	18	106	0
Ralbp1	937	4043	124	664	2564	510	610	23
Ralgps1	300	0	0	0	0	74	585	4
Ralgps1	779	1645	10	9	4	7	232	8
Ralgps1	2492	602	237	44	7556	3119	390	509
Ralgps1	1697	3789	1130	411	1479	1934	294	705
Ralgps2	904	1	39254	47	1061	193	316	2528
Ralgps2	1517	580	166	143	35	418	8479	7018
Ralgps2	1741	684	169	152	23	2789	1564	2223
Ralgps2	1770	1787	456	290	260	1430	411	1179
Ramp1	1119	1686	185	32	806	5867	172	1343
Ramp1	759	443	2643	937	22	522	193	1
Ramp1	822	32	16	7	23	7	1499	272
Ramp1	841	285	11	144	5239	3666	2114	12097
Ramp2	2076	1991	455	8834	914	412	2750	1860
Ramp2	639	39	0	1535	12	398	0	0
Ramp2	797	15	4	67	1201	0	26	12
Ramp2	698	276	89	12352	29	68	1059	106
Ramp3	1088	1145	218	1	343	2803	1120	38
Ramp3	1637	1263	3972	477	54	734	569	111
Ramp3	772	1685	4	16	484	979	612	413
Ramp3	494	1489	48	642	97	71	155	136
Rangap1	93	0	0	0	4	0	0	0
Rangap1	53	0	0	0	0	0	0	1
Rangap1	15	0	0	0	0	0	0	0
Rangap1	38	326	0	0	0	0	1306	0
Rap1a	1725	1318	72	1121	547	11439	1798	13
Rap1a	1671	1245	281	1100	779	234	908	106
Rap1a	454	0	0	9	16	40	23	36
Rap1a	815	630	4	215	1312	65	785	1129
Rap1b	750	293	321	130	426	1	994	1383
Rap1b	1467	916	435	93	239	888	2491	8770
Rap1b	684	204	30	529	11	616	1044	0
Rap1b	1624	1730	35	2284	298	287	2509	30
Rap1gap	1166	139	454	1065	87	46	145	5
Rap1gap	665	3027	29	51	476	4	252	121
Rap1gap	1314	239	42	3700	456	1991	1841	970
Rap1gap	1734	580	2928	56	404	1327	5169	2915
Rap2a	1338	98	11	1419	1116	1388	156	292
Rap2a	1531	225	8920	253	134	58	658	66
Rap2a	1553	1770	293	170	158	966	677	1535
Rap2a	1433	3049	7383	585	1610	2850	198	3182
Rap2b	1057	241	7	12	115	29	760	42
Rap2b	1125	868	122	31	330	208	3667	92
Rap2b	406	210	20	0	4023	0	1	0
Rap2b	987	2046	42	97	251	2923	140	99
Rap2c	847	35	362	8259	248	228	3794	416
Rap2c	999	1047	107	4	1932	364	1743	5
Rap2c	515	3780	7	5	6	44	303	10
Rap2c	788	440	20	3001	1955	20	628	33
Rapgef2	415	24	9	11	18	22	35	3
Rapgef2	775	0	4	15	481	21	748	1089
Rapgef2	444	104	3	0	3	35	715	0
Rapgef2	220	11	0	0	17	5	8	3
Rapgef3	1228	460	424	6223	10494	209	329	4574
Rapgef3	2409	13325	19707	8902	2115	1192	18317	645
Rapgef3	492	0	53	3	4	78	3	783
Rapgef3	2609	5274	9579	134	1727	542	191	7003
Rapgef4	653	789	588	0	1	111	177	258
Rapgef4	1114	61	6825	54	100	378	300	409
Rapgef4	562	460	5	327	432	22	1372	0
Rapgef4	694	1543	17	14856	279	0	1081	1411
Rapgef6	929	340	25	0	899	79	73	148
Rapgef6	851	1158	40	10	79	97	108	14
Rapgef6	632	116	2771	0	0	402	127	123
Rapgef6	716	6	491	19538	84	350	1163	1778
Raph1	1123	20	112	36	84	3088	1670	77
Raph1	1023	137	560	846	2626	987	256	602
Raph1	639	0	0	100	10	376	8	0
Raph1	1529	318	4	10	232	344	224	4013
Rapsn	1158	1687	23	3224	3139	1297	36	0
Rapsn	1673	2213	2405	173	192	269	1607	904
Rapsn	1356	1828	368	21742	3136	112	3357	1350
Rapsn	1368	666	12	110	119	221	701	70
Rarres1	1007	2648	8	30	269	1885	167	91
Rarres1	860	1124	15	74	713	2	210	1697
Rarres1	954	672	0	843	11	22	752	7
Rarres1	2082	2347	1351	617	180	2394	6851	5444
Rarres2	427	107	30	6	277	13	217	2940
Rarres2	832	60	1004	965	184	3686	469	634
Rarres2	1270	780	129	344	13	400	3585	4642
Rarres2	1289	1158	49	12713	1833	70	1678	3
Rasa3	1103	18	125	34	90	22	142	17
Rasa3	2101	6041	5844	2233	2472	589	126	487
Rasa3	1348	3702	8	178	2317	471	1011	32
Rasa3	2128	2401	9712	164	7975	17721	787	2921
Rasd1	832	639	7	32	1372	733	505	10
Rasd1	755	95	35	26	7306	830	165	4575
Rasd1	1065	1778	114	21	89	1153	3112	6
Rasd1	854	1576	174	52	40	30	81	861
Rasd2	1898	1313	1392	37	4452	218	825	2073
Rasd2	2327	4284	19851	674	1917	1232	2877	15299
Rasd2	1521	523	217	578	1495	846	5442	1370
Rasd2	968	1656	9693	2365	49	310	20	2233
Rasgrf1	1190	94	284	29	50	291	1441	982
Rasgrf1	950	589	34	125	147	0	265	188
Rasgrf1	1586	1844	347	2706	183	208	2224	187
Rasgrf1	2104	624	798	2343	116	818	1087	1301
Rasgrf2	872	602	411	339	66	795	116	108
Rasgrf2	652	1012	21	164	17	316	681	497
Rasgrf2	1500	514	198	997	2469	2979	982	1044
Rasgrf2	932	839	22	412	16	125	892	562
Rasgrp1	336	91	3	4	243	5	17	0
Rasgrp1	605	772	0	11	0	0	16	501
Rasgrp1	1358	2969	9	67	56	1245	257	660
Rasgrp1	773	8759	68	18	727	77	1865	103
Rasgrp2	802	560	43	16	692	217	95	3
Rasgrp2	889	653	78	417	192	2244	51	1755
Rasgrp2	1341	1149	194	155	6018	156	400	9631
Rasgrp2	1245	924	262	1104	301	298	1421	11
Rasgrp3	54	139	10	0	16	0	0	0
Rasgrp3	185	38	0	1	27	0	0	0
Rasgrp3	67	0	0	0	0	0	0	5
Rasgrp3	1186	920	5771	131	20	213	599	91
Rasgrp4	1382	760	8722	31	1160	104	1255	801
Rasgrp4	957	6304	2630	617	980	9024	134	1696
Rasgrp4	691	1973	282	5570	57	5869	971	2296
Rasgrp4	1445	190	49	34	60	360	58	1944
Rasl10a	719	790	0	12	124	1240	2375	1
Rasl10a	756	10	187	133	273	5286	582	30
Rasl10a	815	183	57	0	3449	802	7	0
Rasl10a	1498	424	667	83	163	904	1753	258
Rasl10b	331	17	0	20	4263	274	0	0
Rasl10b	1077	277	225	2691	2887	322	228	484
Rasl10b	1281	898	115	718	6390	557	747	10071
Rasl10b	2830	5537	3318	12029	33407	5982	2477	7589
Rbl2	1613	141	634	465	875	15328	4995	414
Rbl2	2064	2561	45	407	268	91	1481	491
Rbl2	1005	215	534	590	24	23	173	730
Rbl2	1241	4798	2	1160	253	119	62	2453
Rbp3	1482	1676	46	336	22	142	459	14
Rbp3	1547	1020	3663	690	611	614	2630	523
Rbp3	1630	2918	196	377	208	2257	1447	77
Rbp3	1733	7764	316	17959	3225	882	4774	314
Rbp4	545	455	0	9	0	9	20	29
Rbp4	736	0	1943	44	1435	266	30	15
Rbp4	966	468	7131	10	864	113	33	1431
Rbp4	1506	1060	81	8943	428	103	3069	1396
Rce1	686	5	16	0	0	252	0	0
Rce1	847	13	1	4	108	3	108	7
Rce1	443	62	0	0	106	0	17	3951
Rce1	1100	1280	40	3383	5191	1231	167	168
Rdh1	333	149	0	174	219	13	25	63
Rdh1	43	0	0	0	0	0	0	0
Rdh1	352	1044	0	0	656	0	0	0
Rdh1	494	44	223	41	30	1925	4725	3413
Rdh10	574	153	126	45	16	174	40	570
Rdh10	1467	579	3196	2131	3442	4525	2981	8
Rdh10	738	136	23	1356	27	150	717	5
Rdh10	462	48	1465	0	98	0	0	51
Rdh11	1491	125	509	590	2250	83	368	476
Rdh11	1205	611	185	140	2174	626	1810	411
Rdh11	1071	187	46	3041	126	897	1026	136
Rdh11	457	242	52	136	14	156	109	3
Rdh5	1222	61	22	24	843	53	6278	38
Rdh5	577	240	325	5	254	50	11	1
Rdh5	839	188	159	26	181	90	12	11
Rdh5	181	74	0	0	1	1	0	79
Rdx	778	266	10	1077	76	605	634	4005
Rdx	1072	2710	9	281	236	244	838	28
Rdx	694	37	103	99	26	25	311	586
Rdx	753	644	1215	3	274	54	111	1
Reck	473	3	0	350	84	1113	425	1
Reck	911	280	778	40	95	2387	131	2757
Reck	436	3	1	23	145	15	59	23835
Reck	790	532	133	7	16662	2101	558	38
Reep1	1173	371	8	444	1622	273	712	30
Reep1	797	153	6	8	88	2064	166	980
Reep1	875	62	15	2	9	152	130	69
Reep1	1002	115	1301	479	1398	1888	387	19
Reep2	911	1846	109	10794	278	436	1439	2407
Reep2	414	20	0	5	99	0	71	5
Reep2	702	207	215	14	8	0	185	28
Reep2	1398	378	15	15755	215	3001	327	66
Reep3	1166	1240	14	28	1011	98	2625	31
Reep3	1084	34	408	66	35	806	132	84
Reep3	892	26	568	14	11720	24	292	190
Reep3	1314	862	8131	24	308	149	1292	108
Reep4	1369	699	10	352	29	1416	2190	846
Reep4	1137	1864	6405	13	175	87	4036	339
Reep4	357	30	5	5	745	342	1227	294
Reep4	631	1167	218	2	1216	0	1887	7
Reep5	947	64	2	101	527	114	277	1192
Reep5	593	23	0	321	1768	182	82	40
Reep5	1096	551	288	43	177	13	181	327
Reep5	3213	4118	51	25362	2631	4156	1864	6937
Reep6	653	215	0	1902	549	17	10	369
Reep6	1038	194	2430	333	848	49	832	53
Reep6	1182	555	2598	383	90	338	7710	8665
Reep6	728	90	266	155	78	799	173	6
Reg1	1124	676	41	153	1755	719	328	54
Reg1	2681	5412	1852	498	1026	4060	9129	1879
Reg1	643	32	1155	9	91	23	71	1122
Reg1	343	109	67	27	0	20	36	143
Reg2	1456	2569	157	85	1517	5653	2213	37
Reg2	1687	1409	2710	495	689	1416	4096	129
Reg2	549	221	0	915	1033	30	45	41
Reg2	1089	1696	1148	126	668	530	888	2645
Reg3b	763	39	25	1223	113	4	230	30
Reg3b	640	124	3	844	33	6863	4166	746
Reg3b	757	2	69	74	453	3	705	3446
Reg3b	757	207	8	112	20	1768	92	1298
Reg4	913	254	0	17	36	25	34	208
Reg4	814	94	135	205	91	981	3552	0
Reg4	1245	2130	97	34	2271	3749	617	96
Reg4	777	3119	0	1995	153	134	193	81
Rell1	1472	1283	10	80	128	74	1193	1484
Rell1	955	184	63	12	19	156	523	381
Rell1	1529	1388	19	710	901	1761	762	4647
Rell1	1232	2108	144	456	981	3757	2375	65
Rell2	734	209	267	19	115	725	1673	501
Rell2	152	1	0	443	203	6	0	0
Rell2	731	3532	50	10	305	26	392	24
Rell2	567	1504	1444	0	181	0	0	318
Relt	1632	1756	2036	46	67	1662	3682	798
Relt	828	452	165	586	92	187	65	675
Relt	459	116	31	41	175	10	78	95
Relt	812	93	8	35	183	0	60	1325
Rem2	1545	6669	2988	402	14687	2906	2288	3955
Rem2	857	10	2997	96	646	4674	1932	79
Rem2	1303	351	891	321	2763	916	590	9543
Rem2	342	18	0	0	4	329	769	6
Ren1	908	396	3776	99	56	672	279	36
Ren1	640	105	3	25	176	6028	2400	21986
Ren1	1234	360	21	212	786	107	708	1650
Ren1	554	329	215	0	71	1102	215	1867
Rep15	1221	33	2771	121	594	198	1177	2220
Rep15	772	12	122	23	44	216	1176	74
Rep15	852	1568	534	77	284	47	89	111
Rep15	774	1998	2648	617	506	277	7362	16
Rer1	276	21	6	126	0	142	17	0
Rer1	40	0	0	0	0	0	0	0
Rer1	32	0	0	0	0	0	32	0
Rer1	85	0	0	36	59	0	798	753
Ret	1006	1518	99	173	179	1403	147	234
Ret	1992	98	33326	376	2185	6203	14273	2633
Ret	1632	220	11	397	77	123	737	337
Ret	763	0	12	4	6	4488	2939	74
Retn	797	2442	26	146	1157	1195	1792	8
Retn	1218	922	6	292	348	177	697	21
Retn	1017	1330	333	3	3404	944	87	721
Retn	1210	3013	7	105	605	1019	1638	58
Retnlb	2092	253	1527	58	440	1541	1907	1154
Retnlb	1548	1017	92	12192	1979	1212	125	484
Retnlb	1335	1842	573	11	598	81	162	1693
Retnlb	1166	844	50	36	537	43	450	8224
Retsat	588	771	0	7	1403	145	0	2
Retsat	404	34	91	20	7	82	26	390
Retsat	978	2532	75	28	4209	300	529	2032
Retsat	970	645	6003	1025	530	326	177	2
Rft1	14	0	0	0	0	0	0	0
Rft1	13	0	0	0	0	0	0	0
Rft1	35	4	0	0	0	0	0	3
Rft1	132	0	0	0	0	0	4	0
Rftn1	1167	2771	7188	421	2150	527	1232	199
Rftn1	1310	1606	700	1224	438	6	280	393
Rftn1	1380	1624	0	19	815	588	225	432
Rftn1	1402	350	58	44	550	481	650	1016
Rftn2	963	162	12	85	608	840	398	33
Rftn2	1466	388	21	853	732	1679	244	74
Rftn2	718	199	0	434	322	0	715	815
Rftn2	546	11	0	23	235	2	396	113
Rgma	1108	398	16	81	150	74	755	168
Rgma	1313	723	1618	44	1192	858	8130	4537
Rgma	1493	386	779	3139	1803	1037	1169	518
Rgma	629	175	0	5	607	143	22	4
Rgmb	675	409	3	14	29	54	360	5083
Rgmb	1220	1301	1317	674	264	864	1065	256
Rgmb	871	809	3264	14228	74	2280	891	5
Rgmb	1238	561	94	149	17	588	2026	30
Rgr	1009	233	728	29	36	65	1344	465
Rgr	935	515	40	496	367	5147	5	0
Rgr	1543	4026	1913	2163	600	2662	1117	1080
Rgr	720	152	235	161	582	2216	1587	199
Rgs14	991	1051	5	246	355	13	528	18
Rgs14	1015	542	29	55	408	2474	1241	52
Rgs14	2374	2123	10545	1034	441	9505	3602	10949
Rgs14	528	22	237	0	48	0	1874	8
Rgs17	348	512	5	49	19	0	5	4
Rgs17	726	1706	0	977	7	611	437	111
Rgs17	55	5	0	0	0	0	0	7
Rgs17	571	1288	51	1	48	688	4575	0
Rgs19	771	481	18	86	415	0	5173	87
Rgs19	1185	1071	482	17272	1100	50	3409	1229
Rgs19	794	355	1501	373	178	2	1404	62
Rgs19	1057	149	135	920	217	3191	253	428
Rgs2	1426	23	2	23	923	1	873	2195
Rgs2	665	3	1	27	39	63	61	2
Rgs2	730	112	752	10	1122	3058	766	56
Rgs2	1548	1282	29	53	239	1337	1496	112
Rgs20	848	1213	5	204	609	109	81	0
Rgs20	575	271	112	60	94	8	245	5
Rgs20	455	160	81	10	18	453	13	22
Rgs20	502	13	29	218	5	0	68	21
Rgs3	1673	588	5	114	3527	7494	662	503
Rgs3	1305	1889	51	5490	197	3499	146	1924
Rgs3	612	4896	6	36	0	341	267	4
Rgs3	952	996	1822	1452	2458	238	497	28
Rgs5	1236	227	6	207	51	11	1159	14
Rgs5	652	771	210	14	329	11	2200	23
Rgs5	1846	1073	521	134	263	547	1437	4686
Rgs5	2496	484	16	832	14	5543	2291	6010
Rgs6	1345	1520	89	55	2776	8	841	502
Rgs6	1374	9405	1145	5545	293	6149	14664	935
Rgs6	1083	71	28	406	137	1612	830	4
Rgs6	2309	1121	2314	1471	294	397	1866	713
Rhag	1033	353	49	632	1063	386	2016	26
Rhag	500	445	0	17	105	1	2398	0
Rhag	1398	1358	157	447	3516	1011	764	7
Rhag	1226	1457	267	56	294	1509	433	1370
Rhbdd1	631	34	1782	7	6	45	980	0
Rhbdd1	479	169	313	0	2453	0	777	40
Rhbdd1	1812	2515	31	435	865	1028	428	1652
Rhbdd1	863	79	529	865	134	76	8603	2128
Rhbdd2	584	22	0	9	3203	21	1265	1266
Rhbdd2	1396	3164	190	444	134	1103	917	71
Rhbdd2	1272	188	11	26	34	26	356	666
Rhbdd2	1473	1274	362	100	92	113	448	1105
Rhbdd3	295	313	35	9	457	0	0	1
Rhbdd3	627	295	16	205	23	823	239	3
Rhbdd3	298	105	2304	4	456	188	0	10
Rhbdd3	721	2486	120	36	618	7	191	12
Rhbdf1	1061	1603	6	171	2141	1152	223	4850
Rhbdf1	952	1550	3497	147	2094	362	2751	6
Rhbdf1	1507	219	73	115	304	745	897	166
Rhbdf1	2624	1984	108	1268	2013	2063	1015	277
Rhbdf2	350	56	104	0	0	13	1078	0
Rhbdf2	831	106	1900	3837	679	4226	217	3293
Rhbdf2	711	61	82	6	1328	685	36	2
Rhbdf2	974	699	86	825	1013	12	585	7126
Rhbdl1	885	287	19	33	202	659	187	8
Rhbdl1	1454	618	114	34	334	577	217	15
Rhbdl1	1581	644	63	22	63	664	1685	3560
Rhbdl1	1836	378	45	212	117	1218	1331	151
Rhcg	2043	5689	1441	3718	115	5700	1407	8125
Rhcg	2091	94	305	971	1119	523	1352	34
Rhcg	1048	1103	191	1229	1968	84	225	500
Rhcg	968	9	269	73	62	2689	43	2985
Rhd	1593	590	12396	1954	520	136	2964	4245
Rhd	2836	4216	870	1001	354	1938	3204	6572
Rhd	1377	842	1002	9	17	48	1145	381
Rhd	552	71	15	3	410	5	53	0
Rheb	553	87	38	0	46	528	0	350
Rheb	319	0	0	114	62	114	39	0
Rheb	826	792	6	290	2175	153	17	9
Rheb	147	0	1	0	49	0	5	0
Rhebl1	1050	193	1392	1206	456	56	260	155
Rhebl1	795	37	668	103	23	15	1169	41
Rhebl1	705	314	187	2855	130	1741	45	5
Rhebl1	552	101	4	0	152	90	207	12
Rho	1376	1226	116	325	330	32	216	1776
Rho	1222	3619	139	228	206	489	579	375
Rho	797	68	2536	10	130	54	298	497
Rho	1437	428	156	174	129	584	669	3759
Rhoa	390	477	145	123	3350	3	105	0
Rhoa	105	11	0	6	6	54	90	42
Rhoa	280	34	0	32	0	0	343	204
Rhoa	104	0	192	0	0	0	0	0
Rhob	273	0	0	26	4261	13	0	6
Rhob	1585	6510	142	26	1992	0	2997	603
Rhob	735	323	1956	48	315	1157	2934	644
Rhob	1250	970	16	1086	1444	1710	407	366
Rhoc	2302	2227	849	12095	3598	535	1277	384
Rhoc	371	363	7	113	483	0	99	8
Rhoc	581	314	25	2	5	747	160	0
Rhoc	946	401	32	83	2795	60	1219	30
Rhod	580	108	34	3	25	61	2	1861
Rhod	1370	125	16476	152	36	1876	295	1285
Rhod	1096	1461	315	75	277	559	345	0
Rhod	1426	319	6	33	271	211	458	1712
Rhof	622	643	674	1971	1904	60	941	325
Rhof	1061	531	3	25	771	1400	195	1246
Rhof	1266	108	75	909	41	121	10743	2878
Rhof	1043	1635	12	501	2000	7	1356	159
Rhog	504	2085	0	9180	20	123	5	0
Rhog	958	1364	28	0	411	7	72	9
Rhog	351	16	0	8	0	0	11	3
Rhog	1133	1670	55	160	60	17	123	23
Rhoh	1586	9802	22	1080	1421	24	2275	393
Rhoh	971	25920	768	536	248	1052	2421	4418
Rhoh	1315	154	31	3132	440	260	3245	403
Rhoh	1270	1314	1495	61	24	302	2427	699
Rhoj	527	173	3	10	32	25	94	57
Rhoj	588	1022	293	711	24	318	31	0
Rhoj	1367	546	7	509	121	117	5249	43
Rhoj	857	400	294	181	326	22	1206	718
Rhoq	1166	322	3572	5	36	15	350	338
Rhoq	605	31	34	8	645	76	137	706
Rhoq	997	4220	353	54	571	1912	770	95
Rhoq	797	903	1	151	2026	618	478	11459
Rhot1	576	355	3	157	38	282	152	61
Rhot1	500	209	0	505	10	14	60	0
Rhot1	386	75	0	0	1	0	168	1236
Rhot1	378	108	702	0	162	14	6788	0
Rhot2	1127	937	202	1103	440	1056	834	69
Rhot2	796	85	820	893	848	1495	1138	719
Rhot2	662	331	7582	14482	5467	2884	65	1179
Rhot2	1429	76	331	315	75	929	667	6260
Rhov	1189	283	44	9	50	304	690	103
Rhov	2072	452	119	525	982	1422	535	768
Rhov	1820	1868	23	3778	649	597	546	71
Rhov	1035	24	21	31	63	775	343	818
Ric3	1106	2300	379	3327	4512	919	687	1094
Ric3	771	3453	15	43	141	2017	217	264
Ric3	807	774	33	3	99	121	1140	289
Ric3	1231	338	1647	715	399	10715	12	795
Ric8	12	0	0	0	0	0	29	61
Ric8	26	0	0	0	0	0	0	0
Ric8	247	310	583	0	0	5	4	96
Ric8	223	124	34	5	34	6721	294	65
Rilp	262	0	523	0	2	73	0	0
Rilp	822	287	345	13	116	571	648	2
Rilp	1599	1751	157	2766	460	6068	2882	71
Rilp	1205	2042	37	4365	260	382	92	2111
Rims2	824	36	670	504	363	17	8982	16
Rims2	528	90	0	3	141	0	64	0
Rims2	1541	883	191	6023	1374	804	2033	59
Rims2	853	603	6	879	1570	24	164	371
Rims3	869	4040	291	9	228	1209	1551	36126
Rims3	1283	550	27	51	526	366	725	3327
Rims3	1636	2464	43	612	466	757	1522	3041
Rims3	1241	1203	51	0	47	793	944	17
Rin1	406	0	0	86	0	61	33	138
Rin1	1128	1094	2	130	1650	4519	1419	854
Rin1	1511	543	14	924	44	525	1405	292
Rin1	1716	473	4971	1142	1522	360	1082	1705
Rint1	256	6	0	1	0	0	25	0
Rint1	92	0	0	0	0	282	0	0
Rint1	777	765	38	81	292	170	960	193
Rint1	468	76	272	123	14	99	28	2524
Ripk1	577	126	0	77	0	5	383	13
Ripk1	1310	1630	70	3763	287	0	1851	792
Ripk1	1732	2327	239	898	392	239	552	4311
Ripk1	629	93	1	19	698	1011	33	4
Ripk3	735	3	1623	4	34	557	113	1
Ripk3	1285	874	114	65	743	22	1587	206
Ripk3	531	409	3	435	29	10	422	5708
Ripk3	958	1028	277	464	1890	7	490	3986
Ripk4	598	8456	0	35	178	1451	139	1
Ripk4	1473	2888	2919	14941	2096	11678	994	5486
Ripk4	803	1416	57	1203	129	3157	114	2360
Ripk4	618	406	54	0	8	107	524	27
Rit1	1560	2160	75	126	53	1965	663	765
Rit1	1091	585	12	1528	97	59	722	3
Rit1	470	267	89	3766	1397	4066	329	124
Rit1	1249	618	16	1	1302	17	2444	13
Rit2	1003	822	0	243	367	91	615	540
Rit2	749	25	0	57	237	2460	88	0
Rit2	1196	1808	2547	2363	177	3016	7251	5418
Rit2	943	978	209	237	146	300	164	632
Rln1	1879	2264	26	212	262	6836	941	224
Rln1	1337	4179	17	1718	134	272	279	17088
Rln1	1704	1437	5935	497	1364	47	1529	1988
Rln1	919	244	26	15	183	214	411	206
Rln3	1429	8273	23	1529	77	1660	113	51
Rln3	971	1526	736	94	179	24	405	292
Rln3	582	620	5	24	6	820	170	174
Rln3	501	8	19	2969	745	63	336	133
Rmdn2	1942	316	794	125	1157	2311	835	179
Rmdn2	1078	311	147	414	1874	8	1443	1459
Rmdn2	1861	9383	19808	1584	7973	1962	2828	41137
Rmdn2	489	2419	34	198	77	33	5353	1466
Rmdn3	869	37	901	19	14547	110	8995	58
Rmdn3	1475	762	110	3604	96	82	1640	1106
Rmdn3	329	0	4248	1124	414	35	253	8
Rmdn3	1194	18	690	123	271	446	166	378
Rnase1	1779	2676	3717	768	4197	2311	1650	32
Rnase1	962	1223	255	6	87	195	97	1033
Rnase1	1111	838	28	110	48	257	632	397
Rnase1	1424	924	13	4309	567	964	521	70
Rnase11	892	55	3078	27	243	21	554	398
Rnase11	886	300	286	27	824	3633	71	41
Rnase11	767	12	1405	31	21	1567	184	3738
Rnase11	936	2198	75	90	39	10	157	819
Rnase6	1278	249	144	69	1315	5422	4872	208
Rnase6	735	571	1	0	633	84	3180	1724
Rnase6	1164	3286	21776	122	173	1256	1784	20135
Rnase6	612	1	537	39	3884	1	939	204
Rnaset2a	916	1612	5289	6	72	6	6285	118
Rnaset2a	1864	11194	314	3202	12864	2956	3371	370
Rnaset2a	1050	2217	10394	24	260	75	2400	5
Rnaset2a	645	11	0	0	0	0	27	20
Rnd1	1119	593	294	103	259	81	595	490
Rnd1	507	981	8	10	7	317	169	3008
Rnd1	396	0	99	233	318	45	169	169
Rnd1	1421	3262	65	2212	36	0	2519	19
Rnd2	1770	4240	8466	22	3735	14820	1399	2303
Rnd2	739	413	4	121	195	35	75	973
Rnd2	936	410	23	90	1341	1063	53	5706
Rnd2	1181	1597	43	529	47	147	411	365
Rnd3	1470	594	954	44	176	242	427	1138
Rnd3	938	1014	59	0	3520	350	46	4051
Rnd3	660	265	194	0	278	1001	2122	957
Rnd3	1150	23	0	36	786	57	205	1256
Rnf103	344	34	0	2	5	4	81	80
Rnf103	531	0	359	511	385	294	1260	10
Rnf103	895	194	172	1068	14	62	473	2
Rnf103	897	656	1134	17326	5565	827	906	0
Rnf121	301	88	0	0	40	310	246	7
Rnf121	801	2486	1474	726	1	4889	1570	2762
Rnf121	265	169	0	13	0	0	0	887
Rnf121	940	1976	4	601	5648	7219	417	0
Rnf128	1075	1583	0	44	1236	2085	713	5
Rnf128	1607	157	15	2389	1387	563	335	13
Rnf128	1306	1084	809	2177	363	1502	1016	144
Rnf128	1310	177	38	50	6577	3314	179	180
Rnf13	893	1057	21	8963	168	1629	135	2870
Rnf13	1061	714	411	83	6	42	133	50
Rnf13	607	21	11	14	1124	206	10	11
Rnf13	1063	8	116	282	77	1019	658	407
Rnf133	901	889	8	1318	11869	488	4613	756
Rnf133	885	127	4	230	692	14	246	2745
Rnf133	1192	2149	2895	629	189	1484	5144	169
Rnf133	1162	921	117	303	334	1058	241	1065
Rnf139	876	257	50	365	1478	453	0	639
Rnf139	806	1278	2905	40	524	352	678	23
Rnf139	1092	444	393	226	305	322	107	354
Rnf139	814	372	59	732	733	0	36	934
Rnf144a	910	132	50	26	809	469	68	688
Rnf144a	2103	801	2201	542	574	3155	2739	3250
Rnf144a	1006	1570	42	135	245	79	259	330
Rnf144a	1581	405	856	135	6665	416	749	63
Rnf144b	2034	1690	1056	407	97	2435	2860	354
Rnf144b	1157	9159	70	13	1128	2368	3712	584
Rnf144b	1086	853	751	126	524	1	1377	462
Rnf144b	1150	55	81	127	226	838	1132	144
Rnf145	680	212	0	221	30	218	206	6
Rnf145	1744	663	825	117	1065	90	1124	1525
Rnf145	728	432	462	1610	20	60	62	2
Rnf145	774	495	122	4244	3963	388	6055	761
Rnf148	1041	137	6	5	46	107	563	47
Rnf148	1118	351	209	157	1034	4625	185	1234
Rnf148	660	61	1120	9280	2624	851	366	201
Rnf148	1466	1312	46	166	416	270	336	6799
Rnf149	1382	2080	11227	66	35	354	1492	72
Rnf149	2031	2566	1598	320	1806	385	2966	23354
Rnf149	2023	2910	3285	1898	407	17030	2823	6873
Rnf149	561	304	6226	557	260	5	12	902
Rnf152	898	444	7	1924	994	257	22	8
Rnf152	1056	57	2980	16	134	10	1877	39
Rnf152	665	549	965	99	185	72	203	56
Rnf152	791	517	43	2602	611	44	233	0
Rnf167	1210	146	653	735	190	30	538	11
Rnf167	848	99	172	112	646	764	1923	22
Rnf167	1843	2186	2702	141	12132	3619	1694	4408
Rnf167	396	501	0	37	1415	10	44	91
Rnf170	348	4	0	25	0	19	49	19
Rnf170	1077	1179	389	32	209	2103	1385	3537
Rnf170	68	75	0	0	32	3	0	149
Rnf170	534	136	0	0	185	94	252	209
Rnf180	1140	731	0	95	332	317	1234	3163
Rnf180	933	1710	18	403	63	66	544	167
Rnf180	1102	1350	71	50	1677	79	787	509
Rnf180	1107	1779	271	85	77	207	2086	17
Rnf182	905	1486	1	22	8	1058	524	4
Rnf182	1019	530	31	93	733	1923	140	348
Rnf182	512	616	733	780	37	56	2316	17
Rnf182	1874	524	2703	1238	2941	1577	2096	2319
Rnf183	714	77	14	1	1341	145	243	7
Rnf183	1331	690	151	5982	99	1953	156	2355
Rnf183	376	0	1806	16	158	0	0	0
Rnf183	994	239	16	4	2	23	87	2911
Rnf185	893	1986	104	0	703	2417	2333	3284
Rnf185	422	19	0	0	457	1585	42	4
Rnf185	455	110	1472	12	1749	26	44	0
Rnf185	266	65	0	0	36	78	9	0
Rnf186	1528	435	283	221	1808	983	460	270
Rnf186	1177	1089	2703	178	25472	247	498	15
Rnf186	1733	342	232	7027	223	613	1909	736
Rnf186	1379	2515	217	657	3555	2690	6965	127
Rnf215	897	200	31	1	177	7291	2204	179
Rnf215	1252	283	15	491	2762	678	1120	274
Rnf215	1611	414	133	2327	3444	1458	528	677
Rnf215	1152	1875	143	2797	45	274	18	3290
Rnf217	1151	684	1276	13	10478	729	2619	315
Rnf217	628	31	13	16	18	2273	21	1
Rnf217	831	0	0	4	58	41	57	5
Rnf217	1241	2505	1994	21	356	18	4166	1963
Rnf24	724	320	85	7	2331	396	54	5
Rnf24	1205	289	4576	36	315	305	74	2717
Rnf24	1287	1967	14	118	763	296	667	2
Rnf24	867	14419	686	2775	377	31	48	67
Rnf26	1217	4860	16	1134	34	761	139	711
Rnf26	272	1	8	18	12	9	92	8208
Rnf26	494	2006	65	159	0	582	4	36
Rnf26	689	1422	0	41	289	121	29	54
Rnf34	905	1713	1438	54	2130	32	1	16
Rnf34	624	548	19	639	114	0	127	10671
Rnf34	364	27	451	28	1524	22	288	217
Rnf34	1630	97	317	218	18	264	470	412
Rnf43	1067	1055	1292	6364	1460	263	600	2028
Rnf43	954	947	0	12	62	32	328	139
Rnf43	508	0	27	81	65	581	354	163
Rnf43	669	3	0	9	16	327	180	0
Rnf5	946	624	21	1660	130	10210	647	19410
Rnf5	1462	172	43	48847	380	2584	609	1141
Rnf5	975	38	51	1718	56	3582	297	3043
Rnf5	610	92	4	213	23	94	0	27
Rnft1	470	23	248	43	0	561	355	301
Rnft1	1142	1229	1143	189	5521	959	2364	1059
Rnft1	734	71	0	8	20	17	5684	16
Rnft1	321	83	299	2	39	0	72	0
Rnls	747	4201	0	32	16	27	1924	43
Rnls	966	1200	499	507	205	609	221	1781
Rnls	1632	2173	19	14	6594	1451	7780	21
Rnls	1460	1382	75	69	270	335	958	7743
Rnpep	1145	599	284	36	5136	201	677	38
Rnpep	727	430	25	568	5428	304	555	85
Rnpep	1761	1011	56	2286	2349	872	1024	444
Rnpep	1654	1443	1416	57	274	2489	184	52
Robo1	1241	2411	536	54	286	397	725	156
Robo1	2140	1674	17	64	322	127	239	39
Robo1	369	101	762	11	1396	440	55	0
Robo1	1313	1457	29	19	2669	114	564	32
Robo2	937	3378	273	5789	370	569	152	21
Robo2	982	59	85	85	3997	808	830	15
Robo2	568	34	6	119	158	131	0	36
Robo2	1054	1606	37	98	737	2248	5067	32
Robo3	843	374	401	95	172	4	0	3474
Robo3	1352	560	694	26	1955	1536	160	10
Robo3	173	20	0	5	6	0	2	0
Robo3	1419	3497	2210	173	1162	8636	5424	17718
Robo4	275	103	78	13	0	0	190	7
Robo4	1412	1771	2039	98	1258	12	2790	3078
Robo4	177	0	0	0	0	5	0	26
Robo4	1625	361	30982	10658	3042	7934	11834	7583
Rock1	1258	248	0	28	354	173	352	2171
Rock1	874	52	207	1720	2260	925	169	65
Rock1	1764	959	386	475	1631	442	134	117
Rock1	700	387	0	5	477	0	150	0
Rom1	1681	1047	181	983	494	377	164	542
Rom1	1678	1075	14	31	1115	524	1843	187
Rom1	1209	8250	3557	2794	864	1060	1761	726
Rom1	1495	1384	1287	134	400	5452	804	1019
Romo1	100	0	1	833	0	0	0	22
Romo1	8	0	0	0	0	0	0	0
Romo1	51	0	0	2899	0	0	0	3602
Romo1	213	83	0	42	0	95	0	0
Ropn1	1212	73	48	252	648	114	43	2
Ropn1	416	80	0	10	0	5	17	3324
Ropn1	1676	1322	8860	8469	2759	1003	1768	5353
Ropn1	998	608	906	0	725	11	3921	995
Ror1	1639	1985	4	2758	6326	5928	588	284
Ror1	2100	256	4003	3310	1485	194	1010	1719
Ror1	930	433	3	71	0	1731	15	351
Ror1	1112	793	1	1278	155	2244	215	2814
Ror2	622	123	0	79	180	232	100	145
Ror2	1398	1337	609	3215	1717	1236	5528	547
Ror2	702	385	811	0	65	49	25	3
Ror2	986	409	4	979	314	690	1292	2642
Ros1	498	6	120	0	0	0	0	35
Ros1	455	36	0	0	38	311	417	11
Ros1	1353	36572	540	614	428	101	702	5547
Ros1	1604	271	407	222	293	1303	72	56
Rp2h	3022	4557	1080	76	4628	2779	1533	231
Rp2h	720	1079	9	422	505	53	1485	467
Rp2h	752	2241	1818	142	84	56	743	5
Rp2h	860	63	0	30	29	62	811	21
Rpe65	1855	1072	3963	15647	258	10958	1432	454
Rpe65	1259	1122	1	16	214	1096	150	19
Rpe65	585	264	13	204	10	243	380	35
Rpe65	985	1112	6876	361	17	856	134	1040
Rph3a	1408	731	0	5412	365	61	437	9
Rph3a	1843	455	1229	592	240	2171	2790	19
Rph3a	906	449	0	386	146	329	278	0
Rph3a	1558	992	397	38	1032	337	1216	1
Rph3al	692	1671	8	3	0	20	306	76
Rph3al	942	345	731	1419	249	2166	1260	23
Rph3al	887	141	0	53	430	9	379	4
Rph3al	690	209	52	440	498	509	20	17
Rpl21	26	0	0	0	0	0	0	0
Rpl21	1	0	0	0	0	0	0	0
Rpl21	32	0	0	1	0	0	0	0
Rpl21	40	0	0	0	0	0	0	0
Rplp0	0	0	0	0	0	0	0	0
Rplp0	6	0	0	0	0	0	0	0
Rplp0	38	61	0	0	0	0	0	0
Rplp0	22	0	0	0	0	0	0	0
Rpn1	412	298	12	0	250	96	1170	387
Rpn1	264	0	389	2	0	0	280	6
Rpn1	345	569	22	0	661	183	1331	0
Rpn1	72	8	0	18	0	0	0	0
Rpn2	235	0	0	1	20	0	41	0
Rpn2	476	963	0	0	127	35	18	120
Rpn2	47	0	0	0	0	0	0	0
Rpn2	80	0	0	0	0	0	0	0
Rprm	588	312	32	59	221	96	594	736
Rprm	1023	37	271	753	761	150	2125	1935
Rprm	909	337	5	659	19	11	136	1232
Rprm	2344	1801	100	117	1796	1028	1913	1323
Rprml	1979	1179	112	1718	1343	1998	2034	2253
Rprml	1216	547	46	1413	744	27	259	308
Rprml	771	1592	0	85	5	455	299	179
Rprml	966	2179	1474	115	123	1085	343	0
Rps2	4	0	0	0	0	0	0	0
Rps2	26	0	0	0	0	601	0	0
Rps2	18	10	0	0	0	0	8	0
Rps2	25	0	0	0	0	0	0	0
Rps6kb1	423	80	1073	11	0	0	122	0
Rps6kb1	771	3806	18	36	21	1771	15	295
Rps6kb1	543	56	165	42	5134	7243	420	2669
Rps6kb1	370	301	0	7	3791	0	1124	2
Rpsa	33	0	0	0	0	7	0	0
Rpsa	63	0	0	0	0	0	0	0
Rpsa	46	17	0	0	0	3	0	0
Rpsa	44	7	0	0	11	0	2	9
Rrad	1055	5321	191	55	3771	6404	307	2755
Rrad	1245	98	1734	131	2287	1440	1633	1648
Rrad	1339	632	219	133	225	2164	2201	1925
Rrad	1084	1034	827	51	202	136	2476	1671
Rragc	330	7095	908	453	3301	24	66	14
Rragc	528	1208	146	6203	9	183	615	1061
Rragc	332	18	0	0	39	1877	384	444
Rragc	570	5066	272	199	566	0	542	51
Rras	1526	2513	510	4706	231	472	213	867
Rras	1236	1300	143	228	12	143	202	1259
Rras	526	299	479	0	0	63	42	2
Rras	1592	735	123	1516	220	1050	4237	766
Rras2	3061	6166	784	1981	7059	561	1429	8865
Rras2	1261	4274	4019	2198	9151	8211	1493	4672
Rras2	2228	1509	508	343	710	86	785	1110
Rras2	1358	1014	95	8	6806	739	98	779
Rrp12	18	0	0	122	0	0	0	0
Rrp12	0	0	0	0	0	0	0	0
Rrp12	192	20	200	0	103	0	5	0
Rrp12	1	0	0	0	0	0	0	0
Rs1	1281	769	4432	2480	2050	8717	414	884
Rs1	1060	1163	1	1030	648	702	1494	340
Rs1	263	613	0	71	30	119	104	0
Rs1	1552	185	2172	22	2564	360	1544	0
Rsad2	356	239	9	0	42	602	819	378
Rsad2	738	263	1082	65	117	939	829	31
Rsad2	379	829	4519	3	0	0	0	0
Rsad2	709	263	13	202	450	643	683	1176
Rsc1a1	1086	706	22	977	10	1009	53	5434
Rsc1a1	623	176	1	15	27	91	402	166
Rsc1a1	334	4	13	0	767	7	3	9
Rsc1a1	1264	790	12	87	35	139	181	1429
Rspo1	1373	2609	20	176	1022	712	67	1596
Rspo1	1506	2085	6	1006	1105	2403	439	851
Rspo1	872	934	5	201	52	913	44	4
Rspo1	1411	9204	1085	987	966	3375	2409	1174
Rspo2	1273	7058	12589	67	2405	3285	12416	14896
Rspo2	256	25	0	28	19	24	29	0
Rspo2	1704	1804	5987	969	446	11957	1306	4087
Rspo2	1809	632	5434	1988	3231	529	752	346
Rspo3	618	246	379	52	1	213	437	2742
Rspo3	1235	132	14235	1225	959	46	1662	70
Rspo3	1197	331	473	40	1667	1149	846	1421
Rspo3	717	2560	932	66	1907	297	304	35
Rspo4	926	324	9	533	241	12	405	7
Rspo4	1429	767	266	18243	94	2266	3481	13079
Rspo4	1192	4375	2117	385	550	842	170	6185
Rspo4	1942	209	1113	161	94	8176	1332	167
Rspry1	740	409	1326	3	477	2495	173	1175
Rspry1	483	84	53	14	3	115	369	33
Rspry1	581	198	0	44	13	46	415	318
Rspry1	555	425	259	257	15	606	12	289
Rtbdn	1026	417	194	811	3864	7414	783	11962
Rtbdn	1268	348	322	23	36	1733	53	1764
Rtbdn	667	157	47	46	240	1021	2211	2143
Rtbdn	1990	1626	12222	304	444	2476	1433	2858
Rtl1	806	32	145	15	986	1255	958	4
Rtl1	966	169	3200	45	268	11	101	33
Rtl1	417	98	21	19	701	523	1192	2
Rtl1	1503	175	12	743	409	1417	2795	3
Rtn2	1677	482	83	366	281	581	2416	18625
Rtn2	1965	271	795	112	453	4438	994	75
Rtn2	2446	1685	42	289	130	489	4047	1153
Rtn2	479	2	1	110	33	184	492	3
Rtn3	976	1665	0	71	102	120	476	300
Rtn3	595	226	543	236	40	0	109	975
Rtn3	992	1054	814	20	114	45	626	1523
Rtn3	767	12	52	51	25	39	224	1215
Rtn4	1192	2362	38	1317	1847	2177	2724	1587
Rtn4	675	565	16	30	2440	141	3	28
Rtn4	846	201	63	60	0	2250	255	309
Rtn4	1278	2224	18	46	307	48537	1069	169
Rtn4r	1596	173	16	1277	1534	212	416	19798
Rtn4r	1286	1099	29	317	147	3950	141	348
Rtn4r	1547	1625	6722	2634	8306	1705	1725	253
Rtn4r	1382	772	569	2620	365	351	763	127
Rtp2	823	0	591	459	3792	0	238	2554
Rtp2	808	934	0	47	200	905	647	386
Rtp2	1252	1308	1687	159	21	915	890	496
Rtp2	1399	389	29	1131	150	60	254	2052
Rtp3	1306	866	14	714	685	3683	1531	56
Rtp3	1171	1665	181	3589	817	1296	131	559
Rtp3	1140	122	104	74	13	51	304	42
Rtp3	1122	247	3	17	227	180	767	889
Rtp4	1389	214	613	653	2516	578	127	98
Rtp4	622	245	298	22	1391	366	0	533
Rtp4	988	2845	217	399	4335	37	1778	294
Rtp4	1936	1490	330	10926	4726	2033	12165	238
Rufy1	446	1	3575	5	1	725	256	8764
Rufy1	706	17	32	4	2119	102	143	3
Rufy1	700	323	140	350	179	435	265	18
Rufy1	970	1093	624	219	45	859	111	5
Ruvbl1	69	0	3	0	0	0	0	0
Ruvbl1	27	0	0	0	0	0	0	0
Ruvbl1	33	0	0	0	0	12	0	0
Ruvbl1	36	0	0	0	0	0	0	0
Ruvbl2	30	0	0	0	0	8	0	0
Ruvbl2	57	0	0	0	0	0	4	1
Ruvbl2	30	0	0	0	0	0	0	0
Ruvbl2	0	0	0	0	0	0	0	0
Rxfp1	396	125	22	2	0	0	92	3
Rxfp1	768	85	859	600	21	686	183	12
Rxfp1	455	35	0	7	0	45	0	160
Rxfp1	514	229	243	2	27	80	45	4
Rxfp2	1224	353	113	29	2261	81	1885	81
Rxfp2	833	830	77	35	158	1946	649	759
Rxfp2	1640	2992	2567	444	732	1176	2769	108
Rxfp2	1336	786	174	101	84	236	513	2222
Rxfp3	772	51	56	13	0	851	1	10
Rxfp3	905	157	21	561	0	24	921	1
Rxfp3	607	29	1668	125	37	61	60	37
Rxfp3	668	137	1819	48	28	763	817	4
Rxfp4	565	412	478	3789	354	169	967	824
Rxfp4	465	365	31	0	71	750	96	226
Rxfp4	1061	315	25	98	557	7	112	41
Rxfp4	992	1091	1	27	1272	8	3145	161
Ryk	1294	2453	6	23	7252	485	1141	1005
Ryk	1085	743	26	3560	6	1038	24	13
Ryk	1538	1004	86	1914	502	415	308	1954
Ryk	558	1078	28	292	323	21	405	183
S100a10	947	68	1140	4819	2829	443	204	1083
S100a10	989	420	3015	84	156	1332	344	1795
S100a10	1393	395	6	445	5	1584	3471	325
S100a10	2485	478	1226	809	1647	824	5711	4588
S100a13	791	13	3239	249	0	893	778	159
S100a13	594	40	231	0	708	237	961	46
S100a13	891	1072	105	17	56	499	120	307
S100a13	605	44	8	210	0	11	4254	1494
S100a6	899	2651	73	7901	5786	7923	2740	20404
S100a6	1019	416	4937	4687	153	2319	791	2853
S100a6	933	2039	31	305	41	642	74	11
S100a6	983	1721	202	5580	3118	4489	6202	126
S100a8	1789	2405	1461	1735	206	545	751	984
S100a8	518	431	278	235	28	335	141	370
S100a8	587	696	0	28	11	942	108	116
S100a8	958	370	89	115	4635	1477	502	317
S100a9	1133	669	45	2085	1376	5586	238	91
S100a9	694	7822	50	345	894	77	577	964
S100a9	518	74	0	0	685	9	72	0
S100a9	1346	548	19785	3099	304	334	3321	503
S1pr1	1747	951	64	359	191	847	224	525
S1pr1	918	706	17	5	989	189	505	219
S1pr1	1927	2663	124	32	3424	1315	4050	3211
S1pr1	1385	238	24	533	59	1	234	94
S1pr2	818	0	2288	157	3578	254	450	2013
S1pr2	1351	677	172	254	41	243	1893	0
S1pr2	1279	794	65	999	68	2078	1215	1102
S1pr2	666	787	984	554	31	19	1745	85
S1pr3	654	1489	86	6	122	561	755	303
S1pr3	664	3	408	36	0	0	64	171
S1pr3	1414	1085	490	231	1518	6408	888	867
S1pr3	921	352	1479	907	4172	5954	452	2373
S1pr4	1632	1384	776	1560	909	4701	7354	585
S1pr4	438	0	0	284	496	0	25	0
S1pr4	1177	1046	0	28	1012	279	1223	88
S1pr4	523	15	483	30	766	23	569	781
S1pr5	331	165	17	693	41	10	158	0
S1pr5	2664	5983	9264	816	12582	3857	10266	3172
S1pr5	1137	10412	4315	544	2189	196	1982	578
S1pr5	860	682	702	373	35	1040	209	0
Saa1	1269	146	119	61	195	381	1011	238
Saa1	867	437	3	10	48	44	145	0
Saa1	675	886	0	1075	1263	0	29	71
Saa1	1398	1621	36	8602	4281	2070	2078	22647
Saa2	604	950	1511	5	24	0	634	1798
Saa2	878	7546	48	300	13	14	390	261
Saa2	1387	26	257	883	1246	955	1761	609
Saa2	863	1072	77	251	817	477	308	5968
Saa4	1100	764	8	1	155	40	869	45
Saa4	642	396	0	2661	5907	126	364	770
Saa4	869	411	105	362	29	650	657	1036
Saa4	554	72	198	41	35	1	10	40
Sacm1l	288	0	32	122	360	188	149	0
Sacm1l	55	0	0	0	0	0	0	0
Sacm1l	246	268	38	1	345	445	241	614
Sacm1l	104	0	7089	0	0	0	0	0
Samd8	1694	880	9906	10	1668	166	1176	152
Samd8	1453	2098	2667	80	1816	80	1356	184
Samd8	792	593	54	16967	5	0	220	46
Samd8	467	0	0	49	512	20	154	36
Samm50	47	205	0	0	0	0	0	0
Samm50	1267	1735	76	1527	137	561	1426	3435
Samm50	160	25	0	0	0	0	54	6
Samm50	18	0	0	0	0	0	0	0
Sar1b	370	0	49	6	12	5045	207	699
Sar1b	605	0	37	17	6	552	54	5
Sar1b	1264	190	26	900	926	16163	1390	500
Sar1b	1431	916	916	273	95	757	1732	988
Sarnp	358	65	0	0	475	0	7	0
Sarnp	747	20	201	0	1508	472	76	57
Sarnp	418	49	0	0	0	194	552	30
Sarnp	390	0	7	0	19	8	1480	0
Saysd1	597	3024	0	5	0	333	598	0
Saysd1	481	1969	0	10	0	827	2	0
Saysd1	1677	1377	1176	398	527	172	794	1254
Saysd1	1126	644	2163	222	196	2111	305	11423
Sbspon	1071	143	11	6	385	176	499	11
Sbspon	1936	2749	362	3068	3562	1721	648	1152
Sbspon	938	121	76	8	545	5	267	159
Sbspon	733	727	72	1066	1235	7	79	344
Sc5d	442	454	52	0	91	77	59	0
Sc5d	949	1215	122	112	473	42	756	127
Sc5d	386	8	0	12	69	0	0	0
Sc5d	1020	946	2419	620	17	175	524	529
Scamp1	981	653	82	991	42	1100	213	1460
Scamp1	671	69	111	156	0	55	19	408
Scamp1	1100	217	6771	1094	1476	438	300	3919
Scamp1	1281	78	95	1745	209	4412	433	9500
Scamp2	1135	1994	59	490	4219	1311	778	907
Scamp2	625	83	514	43	9	1383	2501	2
Scamp2	1658	1246	630	188	444	390	477	1468
Scamp2	1146	646	207	114	125	230	59	5
Scamp3	205	40	0	0	3	0	227	24
Scamp3	850	2976	546	3223	6	2069	3381	448
Scamp3	1505	1239	14	123	1574	383	383	333
Scamp3	913	190	20	30	6091	841	51	54
Scamp4	2314	516	926	406	1107	1493	816	3998
Scamp4	1358	234	863	238	345	101	1574	1449
Scamp4	639	6148	80	826	792	66	12	1960
Scamp4	810	22	1843	9	84	591	165	6124
Scamp5	1155	458	46	27	2974	23	1714	0
Scamp5	1697	1949	265	787	224	187	755	1480
Scamp5	1885	826	0	2056	8982	278	813	1383
Scamp5	2634	755	10655	1112	1552	6234	2433	35
Scara3	1079	623	3	3	2	28	477	14
Scara3	706	705	0	23	98	1661	18	199
Scara3	2311	5834	4529	4424	1964	384	566	2468
Scara3	1257	167	478	3929	32142	2000	11323	21938
Scarb1	796	648	14	240	3	1408	918	107
Scarb1	912	540	57	8	178	24	2001	913
Scarb1	785	371	543	18	5	683	60	128
Scarb1	579	294	6	0	89	1047	159	5
Scarb2	729	624	121	55	3596	2372	1335	175
Scarb2	413	1157	64	2879	0	1209	0	0
Scarb2	892	475	25	39	135	42	544	13
Scarb2	1955	6588	1145	590	973	47	584	718
Scarf1	456	2736	0	13	24	3741	840	0
Scarf1	1097	8923	2271	4925	68	824	170	140
Scarf1	1160	1490	5308	265	1391	864	2445	4346
Scarf1	766	341	42	46	558	97	341	5
Sccpdh	551	196	20	0	2379	0	20	93
Sccpdh	687	476	4457	457	51	218	4717	996
Sccpdh	985	59	8	130	18215	523	2252	82
Sccpdh	866	148	233	99	12	7	1121	236
Scd1	956	962	23	0	652	118	2068	87
Scd1	819	349	10	157	393	237	882	6
Scd1	1038	423	296	101	494	593	105	23
Scd1	0	0	0	0	0	0	0	0
Scel	1514	1661	291	2690	1696	429	1182	5359
Scel	798	4861	0	131	1089	257	1393	15
Scel	2112	7522	28	43	167	4725	9017	1113
Scel	525	54	11	7982	0	160	81	18
Scfd1	23	0	0	0	27	0	0	0
Scfd1	51	1	0	15	0	0	0	0
Scfd1	9	0	0	0	0	0	0	0
Scfd1	726	241	92	4	3299	2	38	70
Scg3	439	273	41	1813	1176	0	9	537
Scg3	1219	312	48	3	2745	1509	616	764
Scg3	1046	403	15	97	449	299	236	13
Scg3	1466	815	6	282	1223	296	383	1174
Scg5	1136	88	2	482	2704	1309	131	135
Scg5	840	271	5980	1886	127	875	85	1283
Scg5	345	0	0	5	21	211	152	1
Scg5	1797	1538	17567	1610	1596	591	5339	794
Scgb1a1	1441	933	227	2513	530	242	1074	6787
Scgb1a1	693	398	446	175	88	6	418	1077
Scgb1a1	1370	447	47	5830	563	275	1588	988
Scgb1a1	1547	99	484	587	37	1738	895	53
Scgb1c1	856	151	497	0	0	41	241	0
Scgb1c1	992	985	1199	50	438	472	145	45
Scgb1c1	747	342	22	0	2402	591	544	706
Scgb1c1	1264	2931	532	349	104	1092	2625	1182
Scgb2b2	1100	2023	13	47	1603	1004	339	536
Scgb2b2	573	34	5	0	14	102	738	0
Scgb2b2	1186	1259	2153	282	525	1127	22	12
Scgb2b2	503	145	435	16	26	2643	219	1679
Scgb3a1	374	35	1550	5	55	25	0	922
Scgb3a1	963	413	145	698	153	5106	529	273
Scgb3a1	893	873	277	1706	1686	2032	446	260
Scgb3a1	1465	805	4187	35	3100	7493	199	265
Scgb3a2	683	131	44	22	175	2072	39	9
Scgb3a2	857	994	263	47	79	20	45	9005
Scgb3a2	1263	2810	256	570	898	398	2757	375
Scgb3a2	955	266	918	3	45	19	630	321
Scgn	1191	1337	725	4	1	3637	3845	1702
Scgn	1528	1299	159	467	152	1104	347	258
Scgn	1254	307	0	251	47	1189	612	4391
Scgn	1205	341	4454	1106	252	881	2747	3198
Scimp	1630	4403	129	328	1981	475	2455	1770
Scimp	741	6	11	31	825	7	67	1368
Scimp	431	121	39	5	285	673	405	5
Scimp	1001	147	1660	665	352	507	800	106
Scn1b	577	498	118	41	167	961	5	485
Scn1b	1264	207	1745	48	817	9	180	3767
Scn1b	782	754	0	7	73	12	1362	1184
Scn1b	945	357	1	547	64	66	503	288
Scn2b	973	407	0	0	276	168	231	34
Scn2b	1074	26	44	525	1011	23	7035	4
Scn2b	992	235	275	134	1355	300	1779	728
Scn2b	1139	321	345	598	401	233	559	44
Scn3b	1605	638	403	296	11208	3737	2706	4949
Scn3b	1545	10068	2833	2756	25	882	3040	1715
Scn3b	1450	1690	91	95	962	1388	1303	625
Scn3b	756	1444	208	204	540	1490	2014	712
Scn4b	685	56	6	0	43	1413	241	17
Scn4b	875	4153	590	4	71	45	4474	103
Scn4b	956	118	16503	8	206	114	2092	94
Scn4b	931	65	2499	775	602	138	229	88
Scnn1a	1068	714	191	27	769	12	989	1306
Scnn1a	1143	429	96	47	374	773	814	6834
Scnn1a	1486	3651	46	14	505	5431	949	432
Scnn1a	896	27	686	76	2930	200	9	2218
Scnn1b	1466	1457	87	813	5716	33	1263	231
Scnn1b	1458	396	29	49	9552	353	1061	25
Scnn1b	790	80	96	79	15	316	0	1010
Scnn1b	1590	74	359	22	43	1801	928	855
Scnn1g	743	119	0	13	42	12	200	8975
Scnn1g	1311	927	54	134	875	22	358	203
Scnn1g	315	793	97	0	0	14	47	7
Scnn1g	1004	1939	179	128	84	231	279	5152
Scpep1	697	19	154	13	3781	1181	3428	4
Scpep1	429	369	30	11	241	90	349	8
Scpep1	1526	1314	1315	3243	1855	969	1975	3148
Scpep1	912	3298	1065	13194	195	104	82	855
Scrg1	940	717	1170	1298	202	1660	544	690
Scrg1	704	480	0	133	40	4	7	8
Scrg1	817	269	161	132	603	15	19	41
Scrg1	1370	4597	1097	163	3370	1283	752	155
Scrib	1197	6860	537	279	10361	59	96	2219
Scrib	1967	99	26985	388	4008	2122	5509	994
Scrib	197	1	0	0	33	0	0	74
Scrib	489	1805	13	565	1131	9	355	7
Sct	835	591	82	361	78	592	1402	528
Sct	1236	3277	47	1516	4986	846	2975	306
Sct	1344	2263	5	609	5167	234	6183	823
Sct	728	170	0	532	99	464	138	5176
Sctr	1065	225	90	3138	7255	2351	3644	420
Sctr	1551	515	629	519	3055	1399	1214	123
Sctr	694	2129	37	395	29	1842	1243	2353
Sctr	1507	1450	18	2370	1198	812	361	189
Scube1	1521	1403	4	3865	2792	966	1764	57
Scube1	855	1010	19	36	631	3071	338	37
Scube1	2221	1727	389	647	70	2374	9966	640
Scube1	1626	1784	15580	357	560	194	478	73
Scube2	1189	195	31	16	1663	196	765	247
Scube2	1773	1008	352	262	192	81	590	981
Scube2	986	485	298	24179	208	77	1524	1748
Scube2	743	24	54	3	26	6	336	0
Scube3	1626	4108	3048	23615	68	107	1219	120
Scube3	864	215	4673	5818	77	1207	221	412
Scube3	1231	2948	136	811	2867	153	772	1296
Scube3	909	20	43409	83	5015	41	897	756
Scyl2	1006	567	216	3533	623	1087	924	0
Scyl2	466	5482	0	8	28	7	92	0
Scyl2	1396	3409	15	259	4070	425	260	100
Scyl2	1285	5888	12	1000	1509	2583	2146	9592
Sdc1	1636	1317	796	17	4304	1918	727	566
Sdc1	1040	416	80	10151	204	240	15	48
Sdc1	649	736	16	132	108	113	10	63
Sdc1	1734	693	74	19	7292	2338	774	35
Sdc2	1311	54	0	201	333	440	979	113
Sdc2	1063	315	703	41	1375	295	201	20795
Sdc2	968	779	58	2483	112	1930	121	77
Sdc2	776	50	1	0	209	89	5595	471
Sdc4	1189	198	106	747	675	85	1194	4001
Sdc4	1302	89	466	40	2519	57	179	131
Sdc4	1468	1369	1769	39	4900	1568	2937	109
Sdc4	752	489	63	2970	57	672	4874	521
Sdcbp	824	1476	0	51	158	265	613	19
Sdcbp	1430	651	106	1809	1941	9631	1309	17833
Sdcbp	1250	2535	19	2579	216	921	1634	2243
Sdcbp	1813	460	413	1332	1913	1029	5527	290
Sdcbp2	1862	2300	129	153	3398	833	452	235
Sdcbp2	1027	199	4315	190	632	115	1907	126
Sdcbp2	1417	874	970	274	822	1006	799	1603
Sdcbp2	1706	672	2097	2424	3222	3285	1349	1360
Sdf2	948	1763	544	696	189	876	247	440
Sdf2	668	60	3127	0	182	444	34	4
Sdf2	1968	464	183	1507	11825	172	45	5264
Sdf2	865	155	15	69	492	2504	660	4
Sdf2l1	337	199	193	10	4	10	461	0
Sdf2l1	693	1299	930	10	36	835	87	0
Sdf2l1	974	29	0	27	38	316	34	1319
Sdf2l1	434	0	0	30	0	77	155	25
Sdha	13	26	0	0	0	0	0	0
Sdha	16	0	0	0	0	5	0	0
Sdha	41	0	0	0	0	21	0	0
Sdha	166	0	0	0	0	0	0	47
Sdhb	176	67	2	0	6	0	0	0
Sdhb	39	0	0	42	0	0	0	0
Sdhb	170	0	0	1061	0	0	7	0
Sdhb	86	0	9	0	0	26	1	0
Sdhc	48	0	0	0	0	0	0	0
Sdhc	10	1	0	0	0	0	0	0
Sdhc	265	0	28	20	86	7	352	0
Sdhc	319	0	0	0	8	52	17	844
Sdhd	244	64	0	0	136	484	0	0
Sdhd	386	33	0	0	130	31	0	939
Sdhd	1045	1628	96	405	30	1398	15	217
Sdhd	17	0	0	0	0	0	0	0
Sdpr	614	9	1045	21	28	0	272	6
Sdpr	851	12	64	49	1835	90	2212	0
Sdpr	1092	2729	8033	19	2052	969	981	6
Sdpr	1959	1844	31979	3177	1838	124	2561	334
Sdr16c5	1251	2223	242	469	768	2276	499	3
Sdr16c5	857	40	86	22	145	2	251	4
Sdr16c5	527	52	3	115	0	4	1379	227
Sdr16c5	859	442	0	6	199	491	2479	1517
Sdr42e1	1827	1447	10	16345	3193	783	2051	5922
Sdr42e1	564	868	3	4	1022	10	96	94
Sdr42e1	690	54	133	314	11	390	185	220
Sdr42e1	577	458	3461	349	1	1207	1070	4574
Sec11a	805	583	66	0	934	190	129	188
Sec11a	423	1548	0	15	6	7	187	0
Sec11a	825	815	675	460	372	116	550	70
Sec11a	976	12	63	7	286	23	206	652
Sec11c	73	0	62	0	54	0	0	226
Sec11c	1682	514	904	1510	836	1697	1467	184
Sec11c	997	2811	802	28	16850	201	115	93
Sec11c	501	119	36	7	0	1680	66	0
Sec13	7	0	0	0	0	0	0	0
Sec13	74	0	0	3	0	4	3402	0
Sec13	25	0	0	0	0	0	0	0
Sec13	372	0	145	38	4	139	222	22
Sec22a	376	59	995	14	0	9	2	0
Sec22a	1806	2544	62	559	622	1687	301	272
Sec22a	736	225	106	4	60	106	54	3
Sec22a	788	353	39	1351	0	23	0	328
Sec22b	167	2	655	0	25	0	27	844
Sec22b	427	23	0	7	0	27	9	2
[truncated: 6,573 more rows]
