# Supplementary material for: Activation of melanocortin-1 receptor signaling in melanoma cells impairs T cell infiltration to dampen antitumor immunity
Source: Nat Commun. 2023 Sep 15;14:5740. doi: 10.1038/s41467-023-41101-3 (PMC10504282; doi:10.1038/s41467-023-41101-3)
Supplement: Supplementary file 6 — Source Data [file 41467_2023_41101_MOESM6_ESM.xlsx]

## Sheet: Figure 1B
id	p-value	Log2FC
Mc1r	1.966e-06	-5.7788
Met	3.7355e-05	-2.3408
Slc35a1	0.00012386	-4.1245
Ptpn2	0.00014745	-3.5913
Cd47	0.00024969	-4.6315
Ccr4	0.00031653	-2.0248
B4galt1	0.00034013	-2.014
Nomo1	0.00039124	-3.697
Dpm2	0.00068615	-2.3869
NonTargetingControlGuideForMouse_0108	0.00078052	-1.5061
Cyb5b	0.00092601	0.50566
Spns1	0.00092601	-2.5716
Capns1	0.0011659	-1.9013
Mgat1	0.001331	-5.5613
NonTargetingControlGuideForMouse_0299	0.0013467	-2.0705
Kcnrg	0.0014372	-1.4187
NonTargetingControlGuideForMouse_0223	0.0015276	-2.8961
Vcan	0.0017911	-2.2963
Far1	0.0018815	-0.97221
Pex12	0.0019051	-2.2177
Rhog	0.0019759	-2.5585
Kcna3	0.0021646	-1.8579
NonTargetingControlGuideForMouse_0399	0.0021921	-2.851
Pigt	0.0022157	-1.5881
NonTargetingControlGuideForMouse_0458	0.0022944	-2.9529
Nipa2	0.002318	-2.4088
Mark2	0.0024241	-3.2268
Tap1	0.0025303	-1.3556
Pex19	0.0026561	-1.1126
Stard13	0.0026561	-0.75965
Jak2	0.0027308	-2.3024
Rab4b	0.0033718	-2.6745
Ifngr1	0.0034425	-2.5723
Fdft1	0.0037374	-1.5129
Arf6	0.0042643	-3.7645
Olfr65	0.0043037	-1.6043
Fis1	0.0044138	-2.425
Hp	0.0044845	-0.10708
Svopl	0.0044845	0.67783
Fgl1	0.0044885	-1.813
Galnt7	0.0046379	-0.94096
Rce1	0.0048345	-3.9892
Galnt1	0.0048738	-2.1791
Cyp2c38	0.0049092	-1.9264
Txndc15	0.00498	-1.8081
P2rx2	0.0054754	-1.0093
Il17a	0.0055462	-0.57017
Ms4a8a	0.0057074	-1.7022
Cyp26a1	0.0057782	-1.6006
Il3	0.0058804	-1.7855
Slc25a24	0.0058804	-2.099
Cfp	0.0059748	-2.1357
Slc35b4	0.0060692	-4.5607
Robo1	0.0061989	-1.2466
Abcd1	0.0062068	-0.54316
Tyrp1	0.0063287	-5.0076
Gabra6	0.0065332	-1.381
Tnfsf11	0.0066275	-2.5495
Extl2	0.0068123	-3.0734
NonTargetingControlGuideForMouse_0153	0.0068359	-3.7538
NonTargetingControlGuideForMouse_0238	0.0069185	-1.4621
Emc6	0.0069932	-4.2629
Arhgef4	0.0071937	-2.0086
Abcg1	0.0072331	-2.021
Lmnb1	0.0075201	-3.8758
Traf4	0.007587	-2.5375
Strn3	0.0076223	-2.2376
Grm6	0.0077482	0.037093
Slc22a4	0.0077482	-0.69298
Chga	0.007756	0.39695
Calr	0.0078307	-2.8304
Fndc4	0.0078661	-1.9843
Amy2a5	0.0078661	-5.3353
NonTargetingControlGuideForMouse_0100	0.0079526	-3.1539
Sarnp	0.007988	-2.8429
Canx	0.0080352	-4.3594
Clrn1	0.0085031	-2.2412
NonTargetingControlGuideForMouse_0170	0.008566	-3.0508
Lrrc8d	0.0085778	-1.774
Stx18	0.0087115	-2.2089
Gabra2	0.0089514	-2.4284
Cog6	0.0090104	-3.2851
Ewsr1	0.0090497	-2.7907
Olfr1424	0.0090615	-2.0467
Dock1	0.0090654	-3.1363
H2_T23	0.0091795	-1.7903
Ceacam5	0.0092935	-1.5339
Atp10a	0.0092974	-2.7448
Il12b	0.0093721	-0.53201
Otogl	0.0093879	-0.22083
Slc17a9	0.0093879	-1.1486
Apln	0.0093918	0.77373
Cdc42bpb	0.0094586	-1.4424
Etfdh	0.0095963	-2.91
NonTargetingControlGuideForMouse_0229	0.0098754	-1.4973
Mgat5	0.0099855	-1.6179
NonTargetingControlGuideForMouse_0089	0.0099934	-5.0921
Trim72	0.010033	-2.1664
Stam	0.010174	-1.9871
Angptl4	0.010501	-1.291
NonTargetingControlGuideForMouse_0296	0.010701	-1.1635
NonTargetingControlGuideForMouse_0355	0.010823	-2.2026
NonTargetingControlGuideForMouse_0205	0.010827	-1.9824
Tmem110	0.010906	-1.3655
Atp5s	0.01091	-1.4003
Gipr	0.010988	-1.5174
Lat2	0.011165	0.73944
Sftpb	0.011165	-1.7596
Oxtr	0.011283	-0.83612
Ndufb4	0.011492	-3.7193
Ly6g5b	0.01157	-2.266
Slitrk6	0.011716	-2.0029
Raph1	0.011767	-1.2282
NonTargetingControlGuideForMouse_0228	0.011845	-1.8093
Olfr267	0.011861	-0.7721
Crk	0.011889	-2.4089
Pigc	0.012227	-0.96692
Dmac1	0.012357	-5.4015
Mboat1	0.012726	0.037947
Rgs2	0.01273	-1.4491
Akt1	0.012738	-2.7402
Fam150b	0.012738	1.1683
Slc1a7	0.012813	-2.1627
Esyt1	0.012876	-3.0187
Filip1l	0.013147	-4.5606
Npnt	0.013178	-1.3746
G3bp1	0.013226	-5.6042
Pkmyt1	0.01332	-3.0573
Sdf2l1	0.013859	-1.8666
Bnip1	0.013961	-2.0349
Tm4sf5	0.013965	-2.0545
NonTargetingControlGuideForMouse_0333	0.014012	-2.2325
Rapgef2	0.014272	-3.0509
NonTargetingControlGuideForMouse_0171	0.014327	-4.1755
Stx3	0.01433	-1.4806
Pi4k2b	0.014342	-1.3416
Tmem50b	0.014342	-2.0653
Cyp20a1	0.014346	-0.47439
Pcdhb19	0.014362	-1.4636
Amigo2	0.014775	-1.0687
NonTargetingControlGuideForMouse_0198	0.014775	-3.2832
Adam8	0.014802	-1.4119
Pi4k2a	0.014826	-1.9055
Ppp1r14c	0.01496	-2.0314
NonTargetingControlGuideForMouse_0425	0.015046	-2.7712
Efna5	0.015172	-2.0977
NonTargetingControlGuideForMouse_0315	0.015262	-2.5106
Pard6a	0.015392	-1.4731
Gabbr2	0.015412	-1.4375
Rab10	0.015459	-2.8441
Vkorc1l1	0.015561	-5.4385
Rdh5	0.01564	-2.1169
Gba	0.015789	-1.2196
Slc35a2	0.015899	-5.0141
Asph	0.015903	-0.29648
Fam210a	0.015915	-4.2065
Gabrb2	0.016045	-1.7556
Camk2b	0.016147	-0.37043
Ptpro	0.016619	-2.0475
NonTargetingControlGuideForMouse_0426	0.01665	-1.5225
NonTargetingControlGuideForMouse_0315	0.016658	-2.0151
Kcnmb1	0.016953	-1.2802
Timm21	0.017012	-1.7495
Ankfy1	0.017024	-1.6278
Cox16	0.017067	-2.9193
Hrh4	0.017067	-1.2899
Defb18	0.017181	-1.4997
Kcnd3	0.017224	-0.9739
Lima1	0.017272	-1.8476
Mtfp1	0.017295	-0.73885
BC003331	0.01735	-3.5278
Nts	0.017358	0.52485
Cox6a1	0.017374	-0.11619
Kdelr1	0.017614	-4.6847
Pdcd10	0.017633	-1.8537
Lcn2	0.01794	-1.6153
Ust	0.018035	-1.7794
Btla	0.018436	-3.4261
Eltd1	0.018455	-2.0716
Pirt	0.018514	-0.61177
Syt3	0.01888	-1.2447
Acbd5	0.018951	-1.4788
Rnf183	0.018974	-2.3132
Vgf	0.019135	-1.0276
Agpat6	0.019175	-4.4692
Nckap1	0.019214	-4.778
Atp6v1e1	0.019635	-4.6098
Plxna2	0.019796	-1.3396
Cntnap5a	0.020063	-2.0226
Ndufb9	0.020229	-5.9732
Man2a1	0.020288	-0.37796
Usp32	0.020292	-0.60373
NonTargetingControlGuideForMouse_0497	0.020299	-2.2927
Rxfp1	0.02037	-2.5558
Hmox1	0.020402	-1.084
Casc4	0.020461	-1.1108
Lingo1	0.020854	-1.0495
Gkn2	0.020897	-2.0999
Tmed7	0.020925	-1.7553
Cybb	0.020948	-3.2621
Try5	0.020995	-1.4243
Tenc1	0.021031	-3.6013
NonTargetingControlGuideForMouse_0155	0.021035	-2.344
NonTargetingControlGuideForMouse_0221	0.021192	-1.8205
NonTargetingControlGuideForMouse_0490	0.02129	-3.4852
Cd46	0.021365	-1.1883
Adck2	0.021534	-1.3235
Acer3	0.021562	-1.8399
NonTargetingControlGuideForMouse_0397	0.02164	-1.9151
Dolpp1	0.021754	-5.3606
Ildr2	0.021762	-0.31645
Frzb	0.021782	-2.1329
NonTargetingControlGuideForMouse_0305	0.021908	-3.3233
Fgf16	0.021959	-1.2425
Emc1	0.02214	-5.0488
Cox18	0.022289	-5.1597
Atp13a2	0.022592	-2.3856
Tspan33	0.022682	-1.0605
Akap7	0.023182	-2.4004
Pcsk5	0.023256	-0.80042
Sgms1	0.02326	-0.47512
Trp53i13	0.023701	-2.467
NonTargetingControlGuideForMouse_0385	0.023764	-3.3718
NonTargetingControlGuideForMouse_0287	0.02394	-3.4967
Dnaja2	0.024141	-3.8049
Tmem167	0.024184	-3.8774
Cr1l	0.024279	-2.5566
NonTargetingControlGuideForMouse_0314	0.024495	-1.4825
Car11	0.024534	-1.7128
Lman1	0.024633	-0.8625
Lsr	0.024782	-1.5913
Ppapdc2	0.024786	-0.25427
Unc5c	0.02479	1.131
Fgd2	0.024802	-1.4336
Olfr744	0.024829	-1.2322
Alg8	0.024861	-5.0412
Ybx1	0.024979	-3.2748
Apbb1ip	0.025148	-1.4603
Ndufb8	0.02545	-5.0941
Slc25a28	0.025627	-2.3754
Pigu	0.025737	-1.7902
Mdk	0.025985	-0.81954
Frmd3	0.026178	-0.73469
Siae	0.026221	-0.86851
Lypd5	0.026229	-0.58833
Zdhhc9	0.026233	-0.65201
Fam21	0.026237	-1.9644
NonTargetingControlGuideForMouse_0357	0.026335	-1.9602
NonTargetingControlGuideForMouse_0209	0.026457	-3.0984
NonTargetingControlGuideForMouse_0251	0.026595	-4.6231
Tmem35	0.026968	-0.72298
Olfr403	0.027031	-2.1799
NonTargetingControlGuideForMouse_0064	0.027806	-1.7204
Mpp7	0.027829	-1.6242
Zg16	0.027833	-0.95029
Fjx1	0.027857	-1.1873
Slc35b2	0.028132	-3.7253
Cap1	0.028191	-3.2556
Gng5	0.02827	-6.6913
Tmem178	0.02838	-2.5961
Hk2	0.028411	-1.5978
Pcdha6	0.028514	-1.166
Nps	0.028592	-0.65296
NonTargetingControlGuideForMouse_0446	0.028997	-2.807
Yipf5	0.029048	-4.6649
Fzd2	0.029092	-0.55244
Furin	0.029202	-2.4917
Adck4	0.029367	-2.2917
Pik3r5	0.029532	-0.8759
Orai3	0.029642	-1.2995
Tmx2	0.029964	-4.6974
Plekhb1	0.030106	-1.9242
Slc35d2	0.030173	-1.533
Chil1	0.030267	-0.9493
Ppox	0.03033	-4.9856
Dhodh	0.030456	-4.6317
Phka1	0.030515	-1.5691
Rheb	0.030582	-1.6553
Prn	0.030723	0.75987
Acsl6	0.030727	-0.49895
Golt1b	0.030771	-6.5269
Ap1m1	0.030924	-2.5572
Cog7	0.031187	-3.3629
Gucy2c	0.031659	-1.5012
Tfg	0.031675	-2.1211
NonTargetingControlGuideForMouse_0175	0.031679	-4.4048
Muc1	0.031765	-1.1005
Pak2	0.031813	-6.7705
Ugcg	0.031813	-3.8761
Srebf2	0.032009	-3.4335
Mrgprd	0.032033	-2.2237
Lgi4	0.032162	0.28454
Shisa5	0.032162	0.33807
NonTargetingControlGuideForMouse_0239	0.03243	-1.6411
Ndufa6	0.032591	-6.9283
Ninj2	0.032619	-1.7512
Ano6	0.032678	-1.6258
Ndufv2	0.032752	-5.5483
NonTargetingControlGuideForMouse_0329	0.033212	-2.0526
Atl2	0.033236	-4.5202
Vps53	0.033531	-2.2489
Ncmap	0.033645	-1.2182
Tnfrsf1a	0.033657	-2.1644
Cntfr	0.033668	-0.83858
Vmn1r237	0.033995	-1.9846
Stx11	0.034321	-1.1669
Fbxw7	0.034345	-2.0983
Erlin2	0.034455	-4.6772
Mcu	0.034714	-2.0579
Chrna1	0.034738	-0.50586
NonTargetingControlGuideForMouse_0209	0.035041	-4.7656
Ptx4	0.035072	-1.3355
NonTargetingControlGuideForMouse_0046	0.035143	-1.1484
Ap4b1	0.035174	-1.3289
Kiss1r	0.035198	0.39949
Rit1	0.035202	-0.74776
Flt4	0.03521	-0.61609
NonTargetingControlGuideForMouse_0137	0.035308	-1.3919
Itm2a	0.035572	-1.3288
Rxfp3	0.035619	-1.8002
Trpm2	0.035717	0.17736
NonTargetingControlGuideForMouse_0061	0.035843	-2.2653
Cyp2c66	0.035894	-1.1673
Jam3	0.036213	-1.6962
Sqle	0.036228	-0.42522
Ndufb3	0.036252	-2.4141
Best3	0.036421	-0.6708
Lnpep	0.036441	-1.0637
Emc3	0.036476	-3.3732
Ndufv1	0.036519	-6.7169
Pomt1	0.036527	0.41341
Slc19a1	0.036531	-0.63816
Tmem236	0.036531	-1.4698
Plekha3	0.036692	-0.26533
Ssr4	0.036736	-2.7133
Myo1c	0.036885	-1.4289
NonTargetingControlGuideForMouse_0301	0.037152	-1.2858
Cngb1	0.037156	-0.37803
Slc30a5	0.037239	-1.4719
Mill2	0.03729	-1.1136
Ramp2	0.037431	-1.9282
Pi4kb	0.037569	-6.2613
Ccl22	0.037781	-0.81812
Abcd4	0.037884	-5.4452
Olfr1512	0.037907	-1.0328
Scara3	0.037911	0.82097
Chrnb3	0.037935	-1.1694
Xpr1	0.038025	-2.8942
Dand5	0.038029	-0.91377
Tbcd	0.038037	-6.0409
Gabrb3	0.038084	-1.1352
Il2ra	0.038139	-1.5735
Csf2ra	0.038269	-1.6504
Fam19a5	0.038344	-1.0094
NonTargetingControlGuideForMouse_0265	0.038513	-1.6513
Arhgef25	0.038741	-1.9944
NonTargetingControlGuideForMouse_0235	0.039107	-1.1955
Siglec1	0.039217	-1.23
Cd300lg	0.039232	0.15723
Calu	0.039374	-3.6509
Atp8b4	0.039618	-2.3052
NonTargetingControlGuideForMouse_0234	0.039677	-1.1717
Scn4b	0.039704	-0.81145
NonTargetingControlGuideForMouse_0429	0.039791	-1.3661
Adap1	0.039932	0.061963
Arl4a	0.039976	-1.4585
Dram2	0.040078	-1.4547
Zmynd19	0.040105	-0.93345
Zfyve20	0.040208	-2.2771
Slc6a15	0.040463	-2.0749
Hcrtr1	0.040644	-1.4741
Nxnl1	0.040691	-0.40441
Ptpn5	0.040699	-1.3268
Slc25a19	0.040797	-1.3372
NonTargetingControlGuideForMouse_0294	0.040919	-2.7146
Tomm7	0.041014	-2.8108
Olfr109	0.041387	-1.3652
Ndufa1	0.041529	-5.989
Nceh1	0.041603	-1.0304
Ret	0.041674	-0.66126
Colec12	0.041702	-1.5324
Lamtor3	0.041765	-5.136
Serpinf1	0.041792	-0.72116
NonTargetingControlGuideForMouse_0199	0.042004	-2.3015
Leap2	0.042174	-0.34625
Sftpd	0.042181	-1.1255
Gapt	0.042193	0.80272
Tmem11	0.042602	-1.8346
Dnajc11	0.042948	-4.0369
Copb1	0.042948	-3.2681
NonTargetingControlGuideForMouse_0442	0.043149	-1.8019
Pam16	0.043349	-1.0481
Noa1	0.0434	-2.92
Zfyve9	0.043542	-0.49193
Cdkn3	0.043569	0.44522
Vasp	0.043912	-0.79204
Clcnkb	0.044057	-4.7235
Cnn2	0.044187	-1.7243
Madcam1	0.04447	-1.1308
Ccl2	0.04484	-1.2742
Sema3b	0.044977	-0.14824
Tmem147	0.045044	-2.8957
NonTargetingControlGuideForMouse_0183	0.045064	-1.9389
NonTargetingControlGuideForMouse_0213	0.045064	-2.4212
Psen2	0.045248	-1.4971
Ints2	0.045268	-4.7942
Psmg1	0.045359	-2.8053
Sh3gl1	0.045842	-2.5708
NonTargetingControlGuideForMouse_0082	0.046043	-1.8781
NonTargetingControlGuideForMouse_0289	0.046051	-7.1389
Piga	0.046279	-1.0193
Pla2g10	0.046283	0.045652
Vps37b	0.046287	-0.044726
Adam30	0.046298	0.50874
Ptprn	0.04653	-1.7366
Smco4	0.046684	-1.2659
NonTargetingControlGuideForMouse_0084	0.046723	-2.8419
Serpini2	0.046743	-1.9964
Man1b1	0.0469	-1.0303
Cfh	0.046947	-1.0587
Olfr15	0.046971	-1.3745
Msr1	0.047026	-0.41508
Fam24b	0.047085	-0.77473
Mfap3l	0.047132	-1.0451
Pla2g4c	0.047136	-0.87212
Naaladl1	0.047242	-2.9589
Spg21	0.047242	0.055586
Gpr18	0.047675	0.7655
Cnih1	0.047678	-1.709
Tas2r138	0.047686	-1.1921
Cd96	0.047816	-2.1753
Shmt2	0.047883	-2.5328
Kcnj14	0.048048	-1.3153
Eral1	0.048213	-3.326
Alg6	0.048331	-4.6632
Usp19	0.048426	-2.2029
Mien1	0.048512	-1.4045
Olfr1263	0.048768	-1.1834
Sec23ip	0.048795	-1.5659
Alpi	0.048878	-1.1548
Diras2	0.049122	-0.67297
Olfr1099	0.049141	1.3588
Wfdc12	0.049145	-1.351
Gucy2f	0.049326	-1.226
Slc5a2	0.049338	-1.7129
St3gal5	0.049436	-1.1957
Spcs3	0.049487	-5.4579
Stt3a	0.049487	-4.0133
Cnih4	0.049554	-2.5599
Letm1	0.049562	-6.1679
NonTargetingControlGuideForMouse_0161	0.049696	-2.7438
NonTargetingControlGuideForMouse_0257	0.049849	-2.1131
Elmo2	0.050046	-4.0723
Egf	0.050183	-0.3943
Lrrtm3	0.050663	-2.0302
Rln3	0.050675	-0.30318
Lrrn1	0.050773	-1.433
Rnf43	0.050777	-0.745
Abca8b	0.051111	-1.2162
Vps33a	0.051135	-5.5026
Fitm2	0.051398	-1.3441
Dirc2	0.051402	-0.76581
Cd40	0.051544	-1.1879
Ogt	0.051556	-4.2012
Pex6	0.051807	-0.7833
Pcdhb21	0.051909	-0.88272
Lrfn1	0.052004	-0.71136
Msto1	0.052039	-5.3009
Lrrn4	0.052039	-0.91995
Slc2a10	0.052043	-0.45083
Dmp1	0.052067	-0.44076
Ncstn	0.052267	-2.7313
Fpgs	0.052362	-3.8313
NonTargetingControlGuideForMouse_0029	0.052472	-1.8817
Ptpn4	0.052708	-1.2439
NonTargetingControlGuideForMouse_0035	0.052786	-5.1561
Bst1	0.053073	-0.60311
Mia2	0.053333	-0.75949
Slc7a5	0.053372	-5.1746
Ndufs1	0.053451	-6.6324
P2rx5	0.05347	0.51091
Rhbdd2	0.05347	-1.5098
Slc39a6	0.053478	-1.4963
Ecscr	0.053506	-0.55923
Cox20	0.053584	-3.8402
Gpr107	0.053659	-0.32278
Slco1a5	0.053675	-0.6899
NonTargetingControlGuideForMouse_0044	0.053809	-2.9552
Ifnar1	0.053813	-0.43702
Acsl4	0.053887	-2.4798
Ints5	0.053954	-5.0737
Mlana	0.053993	-0.84528
Tmem242	0.054151	-1.8382
Ms4a13	0.054241	-1.2875
NonTargetingControlGuideForMouse_0372	0.054402	-1.106
Ugt1a6a	0.054501	-1.7899
Dtl	0.054544	-2.7094
Akap10	0.054701	-1.362
Ibtk	0.054764	0.68878
Tmem154	0.054874	-1.5937
Ndufs2	0.054961	-1.5836
Slc1a6	0.055177	-0.76729
Sptlc2	0.055456	-5.2555
NonTargetingControlGuideForMouse_0222	0.055519	-4.4381
Tac2	0.055602	-0.62399
Adam11	0.05572	-2.0675
Fam163a	0.055727	-1.5344
Ins2	0.056113	-1.2035
Slc10a4	0.056125	0.25194
Abcb7	0.056522	-3.7128
Ptprh	0.05662	-1.3268
Brs3	0.056659	-4.8924
C1qbp	0.056738	-1.8416
Uqcrb	0.056939	-3.9988
Smdt1	0.057049	-1.3695
Tex2	0.057049	-1.483
Apob	0.057104	-0.69635
Stoml2	0.057292	-3.436
Tm2d3	0.057465	-1.3789
Hid1	0.057473	-1.1413
Clec14a	0.057501	-1.043
Slc27a2	0.057623	-0.61695
Phb2	0.057733	-5.0843
St6galnac1	0.057996	-1.5993
Ndufs5	0.058004	-6.2085
Sec22b	0.058055	-2.0584
Adam7	0.058083	-1.4703
Armcx3	0.058327	-1.361
Pcdhgc4	0.058476	-0.3698
Tmprss11a	0.058598	-0.7569
Olfr68	0.058629	-1.1572
Pcdhgb6	0.058716	-0.83424
Tusc3	0.058716	-0.19509
Adm2	0.05872	-0.35319
Olfr96	0.058901	-0.82171
Nup155	0.059054	-2.3823
Pigp	0.059144	-0.935
Acsl3	0.059227	-1.1796
Ucp2	0.05927	-1.1817
Copz1	0.059341	-2.9531
Prkcb	0.059459	-0.55998
Hsp90b1	0.059475	-2.9597
Atp1a1	0.059502	-3.9016
Ap2m1	0.059502	-2.3325
Alg1	0.059502	-4.2013
Dnm1l	0.059502	-4.5129
Ap3b1	0.059699	-4.9799
Arrb2	0.059852	-1.5489
Cpm	0.059939	-0.97237
Pex2	0.059939	-2.2543
Gprc5a	0.060076	-0.74389
Slc25a32	0.06008	-5.332
Fcer2a	0.060096	0.95864
Bfsp2	0.060147	-0.74711
NonTargetingControlGuideForMouse_0366	0.06023	-2.1324
Ei24	0.060375	-1.5331
Tspan14	0.060438	-2.4258
Psenen	0.060611	-4.2459
Atf6b	0.060729	-1.3896
Mtx2	0.061103	-2.4749
Csn2	0.061256	-1.4388
Tmem9	0.061299	-0.70913
Trpc6	0.061358	-2.1701
Nup54	0.061362	-3.731
Kdsr	0.06139	-5.3418
Rgs5	0.061488	0.69007
Evc	0.061535	0.58221
Ube2j2	0.061751	-1.4777
Lrtm1	0.061791	-2.6483
Sec63	0.062805	-1.1788
Olfr166	0.062896	0.25783
Ddrgk1	0.062931	-4.8553
Spint1	0.063018	-1.3701
Rhot1	0.063029	-2.0277
Arcn1	0.063214	-3.3552
Pam	0.06325	-1.7176
Slc16a3	0.063257	-1.0646
Caln1	0.063521	-1.3569
Dhrs7b	0.063607	-2.9797
Tecr	0.063666	-3.79
Slc6a1	0.063961	-0.90297
NonTargetingControlGuideForMouse_0340	0.06415	-1.3026
Il33	0.064213	-4.2627
Gm20219	0.064272	-1.6332
Slc17a8	0.064288	0.22741
Folh1	0.064315	-0.44644
Ctdnep1	0.064327	-2.2402
Ghrhr	0.06439	-0.88207
Man1a2	0.064535	-0.64057
Copa	0.064862	-3.5406
Atp5c1	0.064862	-3.29
Atp1b3	0.064862	-2.7652
Tmprss4	0.064988	-2.1016
Cd52	0.065062	-1.6146
Pomt2	0.065094	-1.1618
Atp5b	0.065412	-2.7802
Ppp2ca	0.06542	-6.8249
Uqcrc2	0.065518	-4.757
Rpn2	0.065518	-4.8918
Dll1	0.065664	0.33563
Fam3c	0.065982	-1.5657
Bad	0.066124	-2.0818
Rasgrp1	0.066332	-2.2071
NonTargetingControlGuideForMouse_0206	0.066438	-1.4455
Usp30	0.066698	-1.6385
Itgal	0.066973	0.86126
Aifm1	0.067048	-3.5152
NonTargetingControlGuideForMouse_0498	0.067123	-4.1265
Pex16	0.067229	-0.73872
Ehd2	0.067245	-1.8112
Prrg4	0.067272	-0.62755
Cav2	0.067288	-0.67317
Cdan1	0.067433	-3.327
NonTargetingControlGuideForMouse_0073	0.067469	-1.9653
Sfxn3	0.067504	-1.2678
Ndufc1	0.067598	-3.2597
Ndufb5	0.067673	-4.6541
Slc5a6	0.067728	-1.8226
Lamp5	0.068251	-1.1648
Mmp21	0.06842	-1.0173
Timm17a	0.06842	-4.0926
Tmem79	0.068424	-0.20893
Hsd3b1	0.06846	-1.0363
Srsf10	0.068483	-3.9367
NonTargetingControlGuideForMouse_0336	0.068495	-1.2715
Tfpi	0.068927	-1.0534
Cpa2	0.069042	-1.1641
Kdelr2	0.069226	-4.326
Got2	0.069274	-1.2709
Rnf217	0.06938	-0.99348
Gpc1	0.069793	-0.36116
Dmpk	0.069816	0.6393
Slc39a9	0.069977	-1.216
Ggcx	0.070158	-1.0891
Gpr27	0.070205	-0.99327
Timm13	0.070225	-3.8709
Dnajc5	0.070473	-1.7903
Cmtm7	0.070583	-0.51145
H2_Ob	0.070701	-0.61387
Olfm3	0.070736	-1.098
Ap4s1	0.070862	-0.63776
NonTargetingControlGuideForMouse_0144	0.070925	-2.3882
Gnb2	0.070929	-6.0194
Olfr568	0.070945	0.052886
Tacstd2	0.071094	-0.009498
NonTargetingControlGuideForMouse_0118	0.071098	-1.653
Crh	0.071137	-0.14953
Ndufs6	0.071424	-0.55707
Gchfr	0.0717	-1.0168
Fech	0.071782	-2.9039
Gfer	0.071782	-3.8198
Bcs1l	0.071782	-2.5834
Ncln	0.071936	-4.4538
Gpr84	0.071971	-0.97574
Kcnd2	0.072112	-0.50807
Syt11	0.072179	-1.8041
Picalm	0.072203	-1.7011
NonTargetingControlGuideForMouse_0184	0.072211	-2.7613
Sdhb	0.07223	-5.847
NonTargetingControlGuideForMouse_0088	0.072529	-3.6341
Cyp2s1	0.072702	-0.96441
Csk	0.072734	-4.9275
Jmjd6	0.072883	-4.5497
NonTargetingControlGuideForMouse_0078	0.073151	-3.8837
NonTargetingControlGuideForMouse_0108	0.073272	-1.1466
Nup98	0.073434	-5.0562
NonTargetingControlGuideForMouse_0094	0.073442	-1.1076
NonTargetingControlGuideForMouse_0115	0.073524	-1.9931
Ntsr2	0.073654	-0.15883
Sytl4	0.073666	0.11462
Agtr2	0.073697	0.81028
Nup85	0.073937	-5.1176
Timp2	0.074012	-0.40298
Gm7120	0.074051	-1.0429
Ykt6	0.074102	-4.6461
Nupl1	0.074342	-2.1471
Clns1a	0.074413	-3.9247
Emd	0.074539	-0.2973
Aqp9	0.074676	-0.64862
Golga4	0.074696	-2.2982
NonTargetingControlGuideForMouse_0498	0.074704	-3.569
Grk6	0.074869	-0.45206
Nsmf	0.07494	0.11913
Oprm1	0.074944	-0.27656
Ndc1	0.074951	-1.3516
Vsig1	0.074955	0.17549
Defb12	0.075003	-1.1696
Dpagt1	0.075223	-2.3339
NonTargetingControlGuideForMouse_0005	0.075254	-3.3596
Cox11	0.075294	-2.0766
NonTargetingControlGuideForMouse_0065	0.075333	-1.5705
Ugt8a	0.075356	-2.4177
NonTargetingControlGuideForMouse_0101	0.075376	-1.4713
Cd14	0.075789	-0.66135
Adam9	0.075954	-1.1366
Copb2	0.075978	-4.2236
NonTargetingControlGuideForMouse_0061	0.076107	-4.2199
Pnn	0.076119	-5.47
Map1lc3a	0.07632	0.92324
Xpnpep2	0.076324	0.10555
NonTargetingControlGuideForMouse_0412	0.076324	-2.6981
Blnk	0.076359	0.032163
Sema4c	0.076532	-0.66907
Dnajc4	0.076579	-3.0424
NonTargetingControlGuideForMouse_0333	0.076583	-2.3925
Slc6a8	0.076607	-1.237
NonTargetingControlGuideForMouse_0249	0.076693	-2.9169
Abca6	0.077	-1.5433
Stam2	0.077303	-2.0997
Rab22a	0.077495	-1.417
Pink1	0.077779	0.0042728
Disc1	0.077818	0.15664
Loxl4	0.077873	-0.55637
Gpr155	0.078007	-1.1109
Ilk	0.078109	-0.78766
Rpsa	0.078211	-4.2645
Rps6kb1	0.078282	-1.7435
Dctn2	0.078423	-1.7217
Wnt8a	0.078482	-0.95965
NonTargetingControlGuideForMouse_0485	0.078569	-1.2998
NonTargetingControlGuideForMouse_0143	0.078825	-5.7343
NonTargetingControlGuideForMouse_0112	0.078895	-2.4651
Steap1	0.079001	-2.0219
Klk7	0.079013	-0.22421
Spaca3	0.079029	0.3453
Comtd1	0.079057	0.10737
Gng12	0.079131	-1.1498
Fshr	0.079375	-0.87962
Pcdhgb1	0.079505	-0.13514
Cd79a	0.079835	-0.25546
NonTargetingControlGuideForMouse_0196	0.079867	-6.0045
Prss8	0.080024	-0.78669
Ereg	0.080067	0.17359
Gnb2l1	0.080185	-4.563
NonTargetingControlGuideForMouse_0300	0.080295	-2.6324
Cd180	0.080382	1.2935
Mcl1	0.080429	-0.84673
Kcnc3	0.08046	-2.2768
Ndufb7	0.081058	-1.3614
Clptm1	0.0814	-1.8986
Tyr	0.081612	2.4124
Oca2	0.081644	-1.1396
NonTargetingControlGuideForMouse_0150	0.081774	-3.2792
Gpr85	0.081868	-0.42862
Aadac	0.081966	-0.5652
NonTargetingControlGuideForMouse_0147	0.08197	-2.017
NonTargetingControlGuideForMouse_0142	0.082525	-2.1279
Soat2	0.082674	-1.4625
Spag11b	0.082918	-0.90793
Mboat7	0.082957	0.18263
Sri	0.082965	-0.049053
Saysd1	0.083181	-1.5051
Chmp6	0.083264	-2.5002
NonTargetingControlGuideForMouse_0352	0.083307	-1.8482
NonTargetingControlGuideForMouse_0050	0.083413	-1.4535
Nmur2	0.083531	-0.79932
C1galt1	0.083618	-1.5189
Smco1	0.083637	-1.0651
Pcdhga8	0.083783	-1.3416
NonTargetingControlGuideForMouse_0150	0.084038	-2.9344
Pcdh12	0.084164	-1.5107
Gabrq	0.084333	0.15756
Tomm40	0.08442	-4.3143
Ms4a3	0.084585	-0.89869
Tmem252	0.084632	-0.77463
Cd320	0.084731	-1.0196
NonTargetingControlGuideForMouse_0074	0.084813	-1.7967
Ctsb	0.085057	-5.5031
Ppt1	0.085529	-0.48754
Tmem174	0.085529	-1.6053
Stxbp6	0.085544	-1.5459
Mucl1	0.085662	-1.3792
Ccnd3	0.085769	-1.4719
Cox5b	0.085942	-0.68317
Ruvbl1	0.085965	-4.0965
Gpr137b	0.086012	-1.9112
Syt8	0.086028	-1.5202
Cers6	0.086099	-0.61174
Smurf1	0.086244	-1.2202
Cd40lg	0.086347	-0.79711
NonTargetingControlGuideForMouse_0097	0.086469	-3.2976
Actl6a	0.086673	-2.7332
Rarres1	0.086858	-0.6956
Mbtps1	0.08709	-4.952
Timm44	0.087125	-4.9772
NonTargetingControlGuideForMouse_0287	0.087381	-3.7798
Rab5c	0.087695	-1.6296
Oprk1	0.08779	-0.7991
Csf2	0.087821	-0.75246
Nrg2	0.087971	-0.29556
Atp5f1	0.088136	-2.2704
NonTargetingControlGuideForMouse_0337	0.088214	-0.91054
H13	0.088399	-1.7848
Calm2	0.088718	-1.2278
Sln	0.088745	-1.3195
Pcdhb3	0.088808	-1.0225
Cyp11b2	0.088824	-0.10977
Txn1	0.088836	-4.8851
Herpud1	0.089115	-0.51367
Trpc7	0.089123	-0.11449
Fbn1	0.08917	-0.28916
NonTargetingControlGuideForMouse_0285	0.089311	-2.4443
NonTargetingControlGuideForMouse_0341	0.089583	-1.3183
Cdipt	0.089764	-2.3879
Ankle2	0.089764	-1.6521
Chaf1b	0.089764	-3.3399
Arf1	0.089764	-4.281
Kars	0.089933	-3.8528
Sys1	0.089976	-2.0347
Kcnj2	0.090066	-0.64866
NonTargetingControlGuideForMouse_0383	0.090141	-2.8311
Cisd1	0.090165	-1.6968
Lpar6	0.090408	0.34232
Nae1	0.090408	-5.3291
Serpina12	0.090412	-1.0835
Sema3c	0.090534	-1.4532
Unc13d	0.090562	-0.47241
Wdr77	0.090766	-3.7315
Txnl4a	0.090766	-5.0693
Cog1	0.090943	-4.3199
Oas1g	0.09103	-1.6153
Lif	0.091148	-1.6474
Tctn2	0.091478	-2.1672
Ddost	0.09149	-3.0454
Chst9	0.091698	-1.6606
Mageh1	0.091769	0.80931
AU040320	0.091844	-1.5782
Msn	0.092064	-2.1815
Srpr	0.092111	-2.1332
Pkm	0.092587	-3.3375
Napa	0.092587	-5.0842
Hccs	0.092587	-3.532
NonTargetingControlGuideForMouse_0271	0.092838	-2.6971
Pigk	0.092901	-1.081
Cyld	0.092964	-3.0273
Fgf17	0.092988	-0.72761
NonTargetingControlGuideForMouse_0069	0.09307	-2.8336
Olfr1014	0.093074	-0.68039
Hcn3	0.093165	-1.0391
Cst3	0.093338	-0.89451
Cltc	0.093649	-3.2013
Alg2	0.093649	-1.9141
Fmn1	0.094022	-1.4846
Sympk	0.094498	-5.0693
Cnpy2	0.094502	-1.3984
Insig1	0.094529	0.29594
Ephb1	0.094557	0.77908
Tmem70	0.09462	-4.2549
Colec11	0.094753	-0.57091
Slc35a3	0.094797	-1.0407
Ifnlr1	0.094915	-2.62
Gnptab	0.095135	-3.333
NonTargetingControlGuideForMouse_0418	0.095206	-2.8665
Csf2rb	0.095261	-1.5822
Panx1	0.095406	-0.93705
Rgs20	0.095422	-1.5152
Sphk2	0.095567	-1.2819
Them4	0.095603	-0.74257
Slc22a15	0.095729	-0.76765
Cd33	0.095784	0.065808
Timm9	0.095894	-3.1106
Ptk7	0.096082	-1.8358
Tmem258	0.096326	-4.4094
Crcp	0.096385	-2.6322
G6b	0.096432	-1.1634
Stim2	0.096582	-1.6357
Grm1	0.096928	-0.31267
Tslp	0.096936	0.19815
Comt	0.096944	-0.62304
Endod1	0.096971	1.2069
Unc50	0.097073	-0.67856
Sfrp2	0.097105	-0.44013
Dad1	0.097278	-1.389
Lgi3	0.097297	-1.217
Gpr119	0.097518	-0.35632
Hgs	0.097533	-1.741
Btnl9	0.097608	-1.0837
Galr1	0.098084	-0.79093
Olfr273	0.098092	-0.54213
Pter	0.098107	-0.05699
Bfar	0.098123	-1.0422
Ank	0.098159	-0.10543
Mfsd6l	0.098324	-0.84744
Fam187b	0.098666	-3.0374
Gnb1	0.09867	-3.9155
Stk11	0.098921	-2.5617
Vhl	0.098921	-3.9991
Cln3	0.099024	-1.5626
Lrrc8b	0.099047	-0.98858
Tnf	0.09937	-0.80917
Gal3st1	0.099464	-1.0314
Slc35c2	0.1	-1.9823
Treml2	0.10026	-1.0854
Atp2a2	0.10029	-3.1245
Atp6v0b	0.10029	-2.4628
Ddx19a	0.10029	-1.4587
Pomp	0.10034	-4.7747
Plcd3	0.10046	-0.20211
Dhcr7	0.10052	0.30123
NonTargetingControlGuideForMouse_0448	0.10059	-3.012
Cd59b	0.10071	-1.485
Pnpt1	0.10073	-2.7499
NonTargetingControlGuideForMouse_0441	0.10074	-1.2452
NonTargetingControlGuideForMouse_0392	0.10087	-1.6529
Map3k7	0.10093	-1.2797
Prom1	0.10094	-0.26351
Fcgr4	0.10104	-0.1975
NonTargetingControlGuideForMouse_0350	0.10137	-0.99321
Rab11a	0.10155	-2.4217
Olfr429	0.10173	-0.20591
Mettl21a	0.10173	-0.65924
Chmp2a	0.10179	-2.8396
Col4a3	0.10184	-0.87533
Kcnq4	0.10198	-0.62244
Mmp24	0.10202	-1.46
Ndufa3	0.10209	-6.8347
Fbxo2	0.10218	-0.44949
Phb	0.10237	-4.3331
Slc38a10	0.10246	-1.3846
Olfr26	0.10253	-1.2984
F2rl3	0.10266	-1.1165
Fam162a	0.10277	-0.06655
Ltb	0.10288	0.55656
Tlr5	0.10289	-0.61508
Tspan15	0.10307	-0.37675
Vps26b	0.10331	-1.9571
Asgr2	0.10368	1.9048
Stoml3	0.10375	-0.37906
Reep2	0.10377	-1.4249
Rangap1	0.10408	-4.4584
Arl8b	0.10415	-0.83311
Nell2	0.10418	-0.71894
Rhbdl1	0.10427	-0.66194
Gdf15	0.10444	-0.93733
Abcc1	0.10457	-1.4161
NonTargetingControlGuideForMouse_0162	0.1046	-1.8564
Plek2	0.10474	-0.99504
NonTargetingControlGuideForMouse_0166	0.10491	-2.0668
Serp1	0.10496	-0.85826
Ndufb11	0.10503	-2.5957
NonTargetingControlGuideForMouse_0219	0.10514	-3.679
Lsamp	0.10545	0.5419
Tex101	0.10565	-0.5248
Abca3	0.10581	0.078281
NonTargetingControlGuideForMouse_0354	0.10602	-1.4571
Slc33a1	0.10605	-3.525
Rnf185	0.1061	-2.7003
Stxbp3a	0.10616	-1.8793
Car12	0.10636	-1.289
Osm	0.10639	-1.3048
Gm11710	0.10666	-1.8187
Slc38a11	0.10667	-0.57433
Por	0.10669	-0.55348
NonTargetingControlGuideForMouse_0433	0.10705	-1.6443
Marco	0.10714	-0.86689
Abi1	0.10727	-0.99884
Ptgds	0.10732	-1.1833
Bpifb6	0.10734	0.0083894
Gnrh1	0.1074	-1.4175
Gpr135	0.10759	-0.49673
Stk10	0.10761	-1.4562
Sdha	0.10768	-3.7084
Rft1	0.10768	-3.5161
Ndufs3	0.10782	-2.1556
Plod1	0.10782	0.30934
Plp2	0.10785	-1.0734
Fmo5	0.10806	0.48672
Kazald1	0.10819	-1.213
Lbp	0.10842	-1.0546
Calhm2	0.10878	0.48025
Tmem57	0.10878	-1.4776
Mfsd10	0.10917	-0.7928
Cox15	0.10925	-4.1318
NonTargetingControlGuideForMouse_0258	0.10928	-2.9309
Tmem206	0.10933	-1.4322
Steap3	0.10936	-3.7359
F13a1	0.10963	-1.5411
Hdlbp	0.10983	-0.76213
Slc35g1	0.10988	-0.59197
C9	0.11025	-1.4354
Pkdcc	0.11038	-0.63247
Tmem219	0.11038	0.24116
NonTargetingControlGuideForMouse_0181	0.1104	-6.6575
Gpc5	0.11049	-1.3098
Spem1	0.11059	-0.79991
Fgf15	0.11063	1.1548
Raf1	0.11064	-5.3377
Pafah1b1	0.11065	-1.8793
Itgb5	0.11098	-0.66063
NonTargetingControlGuideForMouse_0095	0.11115	-1.608
Tomm22	0.11137	-3.0968
Ifna11	0.11143	-1.3665
Golga7	0.11147	-0.50759
Mx1	0.11155	-0.89823
NonTargetingControlGuideForMouse_0063	0.11168	-1.3297
NonTargetingControlGuideForMouse_0389	0.11177	-1.8672
Icmt	0.11182	-0.50714
Opn1mw	0.11201	-0.38117
Tmbim1	0.11202	-1.0001
Sumo1	0.1122	-2.1052
Ccnb1ip1	0.1124	0.030756
Il13ra1	0.11247	-1.7063
Nphs2	0.11271	0.058922
Slc25a38	0.11273	0.46204
Bcl2l1	0.11282	-2.3786
Cybrd1	0.11282	-0.73865
Mtch1	0.11293	-2.3355
Senp2	0.11294	-2.1036
Cope	0.11313	-4.1676
NonTargetingControlGuideForMouse_0002	0.11314	-2.9168
Uqcrc1	0.11328	-4.2988
Sec61a1	0.11328	-4.9144
Vps29	0.11328	-4.3379
Sdhc	0.11328	-2.8636
Slc17a5	0.11335	-1.9605
Olfml2a	0.11344	-1.5104
Kcns2	0.11366	-0.81211
NonTargetingControlGuideForMouse_0051	0.11384	-1.8244
NonTargetingControlGuideForMouse_0360	0.11394	-2.2439
Cldn6	0.11405	0.71362
Spon2	0.11408	-1.0913
NonTargetingControlGuideForMouse_0004	0.11419	-3.4259
Flt3l	0.11439	-0.76447
Htr3a	0.11454	0.11906
NonTargetingControlGuideForMouse_0089	0.11455	-1.3129
B3gnt2	0.11489	0.21648
Mrgprb2	0.11533	-0.52325
Mrgprx1	0.1154	0.16213
Tmco5	0.11546	-0.47036
Scfd1	0.11559	-2.9672
Pomgnt1	0.11586	-1.4017
Ndufaf5	0.11608	-5.2402
Ms4a7	0.11618	-0.31789
Adamts13	0.11619	-0.89514
Plp1	0.11634	-0.033184
Emp1	0.11667	0.20478
Tmem129	0.11673	-1.8901
Ppia	0.11705	-0.83939
Spink3	0.1172	-1.1713
Gdf2	0.11747	0.67783
F11r	0.1177	-1.5557
Tpcn1	0.11771	-0.7978
Mfn1	0.11788	-0.61716
Rnf128	0.118	-0.2127
Tnfrsf8	0.11824	-1.1437
Btk	0.11828	0.097931
Rhbdd3	0.11832	-0.53031
Defa5	0.11853	-1.9285
Romo1	0.11856	-5.1055
NonTargetingControlGuideForMouse_0291	0.11857	-3.0996
Cd6	0.1189	-1.5522
Tas2r130	0.11898	-0.72372
Clcn3	0.11903	-0.8769
Ube2d3	0.11938	-2.439
Tjp1	0.11949	-0.48214
NonTargetingControlGuideForMouse_0018	0.11955	-2.3239
H2_K1	0.11964	-0.59522
Oosp2	0.11971	-0.93907
Pcdha8	0.11988	-0.19085
St6galnac6	0.12032	-0.63155
Kcnma1	0.12041	-1.1684
Ltbp4	0.12041	-0.15715
Mpl	0.12082	-0.63327
Syvn1	0.12112	-4.5004
NonTargetingControlGuideForMouse_0442	0.12118	-1.316
Nnt	0.12124	1.6439
Vdac2	0.12124	-1.6343
Ccz1	0.12136	-0.6085
Slc35b1	0.12179	-3.5156
Tomm20	0.12179	-3.2779
Snrpb	0.12179	-3.066
Uqcr10	0.12179	-4.0261
Cspg5	0.12212	-0.51298
Col25a1	0.12247	-0.97134
Neu1	0.12269	-1.766
Tacr3	0.12273	-0.86132
Il12rb1	0.12282	-0.11282
Sec13	0.12293	-2.8797
Ghr	0.12299	-1.2559
Ms4a12	0.12302	-0.81427
Syt2	0.12306	-0.91165
Emc7	0.12314	-5.222
Mfsd7a	0.12315	-0.43253
Cfi	0.12342	0.26225
Slc9a7	0.12359	-0.66108
Pom121	0.12381	-2.4758
Apoa5	0.12382	-0.21633
Sec23a	0.12416	-0.5438
C8a	0.12423	-0.013623
Znrf3	0.1243	-0.37255
Mgrn1	0.12433	-1.5217
Aggf1	0.12436	-1.1471
Jakmip1	0.12449	-0.39847
Slco4c1	0.12452	-1.1985
Slc12a9	0.12477	-1.6605
Gcgr	0.12479	-0.60668
Tmem144	0.12484	-1.0358
Tgfbr3	0.12486	-0.092703
Olfr480	0.12497	-1
Bmpr2	0.12507	-1.5624
Oscar	0.12522	-1.013
Mc3r	0.12535	-0.85625
Timm23	0.12545	-4.1637
Tmem196	0.1256	-0.85016
Tmem256	0.12577	-0.91246
BC056474	0.1259	-1.4161
Cnnm3	0.12595	-0.68577
NonTargetingControlGuideForMouse_0489	0.12619	-2.5673
Fap	0.12621	-0.69172
Metrn	0.12624	-1.4248
Maea	0.1263	0.2185
Lrp10	0.12643	-0.72312
Adora2b	0.12684	-0.75492
NonTargetingControlGuideForMouse_0147	0.12691	-3.0148
Tmem138	0.12691	-0.32929
NonTargetingControlGuideForMouse_0471	0.12691	-1.2231
Slc22a16	0.12694	-1.4431
Tm7sf3	0.12697	1.2239
Pla2g4d	0.12702	-0.36701
Pip5k1a	0.12711	0.22101
Susd4	0.12718	-0.35793
Olfr658	0.12792	-0.17577
Bcl2l13	0.12798	-1.1869
Slc10a2	0.12805	0.054848
Tram1l1	0.12808	-0.81642
Rasgrp4	0.12814	1.8624
NonTargetingControlGuideForMouse_0159	0.12816	-1.7718
Slc22a28	0.12827	-1.6988
Dio2	0.12839	1.3254
Pgc	0.12881	-0.75219
NonTargetingControlGuideForMouse_0418	0.12881	-1.2188
Rasgrp3	0.12916	-4.8636
Cox8a	0.12917	-0.7214
Sftpa1	0.12923	0.98489
B3gnt8	0.12924	-0.5497
NonTargetingControlGuideForMouse_0076	0.12927	-2.7427
Cplx4	0.12937	-0.8475
NonTargetingControlGuideForMouse_0205	0.12941	-1.9415
Col9a2	0.12961	-0.14062
Ngfr	0.12962	-0.67914
Gnpnat1	0.12982	-1.9948
Adamtsl1	0.12989	-1.1178
Stx5a	0.12999	-3.5982
Slc25a26	0.12999	-2.4623
Rab11fip1	0.13005	-1.1975
Tlr7	0.13036	-1.1972
Smagp	0.13036	-1.7753
Pgap1	0.13049	0.69283
NonTargetingControlGuideForMouse_0198	0.13061	-1.7417
Lamc3	0.13116	-0.6454
Treh	0.13117	-0.85015
Gpr89	0.13125	-4.085
NonTargetingControlGuideForMouse_0092	0.13126	-0.9686
Mgst1	0.13132	-0.73523
Selplg	0.13135	-1.6792
Reep3	0.13154	-0.77722
Vma21	0.13165	-1.6545
Hs6st1	0.13181	-1.8685
Slc30a9	0.13186	-3.4786
Col6a5	0.13192	0.42464
Cbln4	0.13201	-0.33642
Itgb7	0.13205	0.82227
Coro1a	0.13224	-1.0957
Lpcat4	0.13242	-1.0543
Vps52	0.1326	-4.3181
NonTargetingControlGuideForMouse_0214	0.13264	-1.779
Calca	0.13273	0.67802
Ptp4a3	0.1328	0.3927
Cyb561a3	0.133	-0.92042
Grn	0.13304	-0.71539
NonTargetingControlGuideForMouse_0018	0.13357	-3.0845
Ppbp	0.13378	0.74105
Prkcg	0.13386	-1.1257
Slc25a45	0.13397	0.42474
Rps2	0.13418	-3.4496
NonTargetingControlGuideForMouse_0105	0.13427	-3.8447
Gabra1	0.13434	-0.61474
Arl3	0.13435	-1.1504
Dtnbp1	0.13442	-1.4689
Mfsd12	0.13445	-1.1054
Gpr82	0.13453	-0.56108
NonTargetingControlGuideForMouse_0316	0.13459	-1.5419
Prok1	0.13464	-0.91899
Slc45a2	0.13492	-0.4606
Smpdl3b	0.1352	-0.32744
Itm2b	0.1355	-0.4952
Pikfyve	0.13614	-1.6032
Hepacam	0.13628	1.2071
Slc25a16	0.13635	-0.96688
Ogfod3	0.13673	-1.4692
Ehd1	0.13684	-0.94555
Cyth3	0.13694	-0.76107
Slc39a5	0.13707	-1.0512
Ndufs4	0.13714	-1.6112
NonTargetingControlGuideForMouse_0435	0.13759	-1.1742
Wnt5b	0.13855	0.62772
Gde1	0.13859	2.123
Ccnd2	0.1389	0.20848
Cdh15	0.13945	-0.52348
Rab30	0.13957	-0.99413
Ldlrad4	0.13959	0.46291
Svs5	0.13985	-2.864
Tmem259	0.13998	-1.3825
Bmp10	0.14026	0.92394
Slc4a8	0.14033	-0.25696
Ifna2	0.1404	-0.31586
Adamts16	0.14086	-1.6118
Sppl2c	0.14099	-0.31254
Ezr	0.14103	-0.13604
Treml1	0.14115	-0.071846
Lpxn	0.1413	0.43783
Ly6k	0.14156	-0.84419
Slc2a3	0.14182	-1.0502
Rab2b	0.14205	1.1766
Lmf2	0.14217	0.64586
Plxnc1	0.14222	-0.69048
Arf5	0.14267	0.5308
Fblim1	0.14275	-4.0571
Slc27a4	0.14284	1.7766
Clec3b	0.14287	0.41251
Kcna1	0.14287	-0.61087
Htra1	0.14296	0.71788
Cd38	0.14307	-1.3993
Gpx7	0.14324	-0.76815
C1qtnf6	0.14333	-1.4931
Cxcr6	0.1435	0.6512
Vtcn1	0.14359	-0.76137
Slc6a6	0.14361	-1.1557
Fmo3	0.14374	-0.95848
Kcnk9	0.14403	-0.13981
Atp5k	0.14406	-5.9093
Pnpla7	0.14426	0.25056
Cript	0.14441	-2.6388
Tecpr1	0.14441	-1.0772
Lbh	0.14456	-0.073462
Mtfr1	0.14457	-0.85788
Wibg	0.14466	-4.4571
Sec22a	0.14488	-1.2781
Rap2b	0.14493	-1.1893
Bola3	0.14497	-1.5022
Bfsp1	0.14506	0.33073
Izumo1	0.14509	-1.2138
Tmem139	0.14511	-0.075407
Lect2	0.14537	0.26603
NonTargetingControlGuideForMouse_0170	0.14552	-1.2257
Csf3r	0.14574	0.27467
Slc2a1	0.14599	-0.21608
Akr1a1	0.1461	-0.97328
Rnf13	0.14641	-0.62683
Kcnh5	0.14655	-0.72764
Adora2a	0.14659	-1.048
Clcn4_2	0.14662	-0.29883
Tas2r135	0.14683	-0.11991
Usmg5	0.14684	-2.7397
P2ry14	0.14692	0.42454
NonTargetingControlGuideForMouse_0134	0.14725	-2.2046
Tmem69	0.14729	-1.7235
Hyal4	0.14733	-0.99939
Ndufb6	0.14738	-2.8778
Clec12a	0.14743	0.92087
Znrf4	0.14746	-1.4621
Foxred1	0.14768	-2.7839
Itga11	0.14775	-0.21171
F7	0.14826	1.0842
Npdc1	0.14834	-0.39513
Mip	0.14844	0.47784
Tmem51	0.14847	0.60158
Pth	0.14852	-0.35796
Gdpd1	0.14857	-1.3854
NonTargetingControlGuideForMouse_0066	0.14887	-0.93035
Cpq	0.14893	-0.52472
NonTargetingControlGuideForMouse_0277	0.14902	-6.3774
Entpd7	0.14912	-1.468
Susd3	0.14919	-0.10119
Itsn1	0.14926	0.30123
Xdh	0.14932	1.1246
Stx12	0.14937	-0.85672
Chrna3	0.14946	-1.0452
NonTargetingControlGuideForMouse_0146	0.14952	-1.618
NonTargetingControlGuideForMouse_0302	0.14956	-1.8341
Creb3l3	0.15003	-1.1783
Olfr55	0.15011	-2.2904
NonTargetingControlGuideForMouse_0239	0.15013	-1.2041
Tpo	0.15019	-0.40485
Ap1s1	0.15025	-1.4883
Pgbd5	0.15061	-0.96726
Ebp	0.15065	0.67849
Matn2	0.15074	-0.74227
Mbtps2	0.15088	-4.1408
Rapgef6	0.15106	-1.2537
F3	0.15114	-1.3266
Kcnq2	0.15115	-0.61404
Ruvbl2	0.15132	-3.9087
Cd37	0.15136	-0.62329
Rab31	0.15137	-0.10763
Pla2g7	0.15162	-0.9086
Igfbp6	0.15164	-0.65737
NonTargetingControlGuideForMouse_0482	0.1519	-1.8957
Vwa1	0.15202	-2.3689
Dgat1	0.15211	-3.6717
Lrrn4cl	0.15233	-1.0177
Plscr4	0.15243	-0.63888
Clec4a2	0.15274	-0.6221
Ccdc51	0.15283	-1.6516
Arhgap42	0.15307	0.17532
Cyp2r1	0.15324	-2.1368
Pcdhb17	0.15344	0.38073
Gabrb1	0.15363	-0.85186
Siglec15	0.15392	-0.40227
Eif5a	0.15394	-3.2767
Gapdh	0.15394	-3.9393
Itgbl1	0.15412	0.25618
Pcnx	0.15443	-0.94026
Mfap1b	0.15445	-3.8249
Acvrl1	0.15471	-0.97814
Tomm34	0.15475	0.038965
Lum	0.15505	0.25863
Hsd3b2	0.15594	-2.3808
Faxc	0.15627	-0.63238
Pi16	0.15654	-0.63078
Tnks2	0.15658	-0.97222
Paqr3	0.15679	-0.54498
NonTargetingControlGuideForMouse_0225	0.15712	-2.0734
Art5	0.15719	0.75281
Cd209e	0.15737	-0.76966
Fcer1a	0.15758	-0.0058363
NonTargetingControlGuideForMouse_0176	0.15773	-1.2504
Tmem120b	0.15782	0.21274
Smco3	0.15785	-0.59863
Atp6v0a4	0.15803	2.1006
Mc5r	0.1581	-0.076518
Olfr1052	0.15814	0.2691
Otoa	0.15853	-0.50726
Marveld3	0.15894	0.13735
Snx17	0.1593	-1.1917
Thy1	0.15935	-0.91269
Tor1a	0.15968	-1.3606
Apoh	0.15972	0.15347
Cox4i1	0.16029	-2.0112
Mrgpre	0.16075	-0.89813
Snca	0.16099	-0.13833
Slamf1	0.16105	-1.0881
Il34	0.1611	-0.91625
Prelp	0.16128	-1.534
Fstl3	0.16131	-2.8881
NonTargetingControlGuideForMouse_0011	0.16152	-1.8477
Lmbrd1	0.16198	-1.3111
NonTargetingControlGuideForMouse_0225	0.16203	-2.1891
Csf1r	0.16223	0.018094
Il1f5	0.16225	1.1401
Olfr222	0.16238	-0.14344
Rbp3	0.1625	0.96637
Atp6v1b2	0.16291	-2.2961
Atp5a1	0.16291	-1.4533
Begain	0.16299	-0.2224
NonTargetingControlGuideForMouse_0201	0.16314	-1.1576
Nup93	0.16335	-4.4523
Slc25a4	0.16337	-0.4947
Ptp4a1	0.1635	-3.7189
Ap1b1	0.16362	-0.94302
Fam57b	0.16373	0.91579
Ghrl	0.16388	-0.91966
Olfr78	0.16388	0.48266
Lctl	0.16401	-0.87187
Wnt2b	0.16414	0.14867
Adora1	0.16457	-0.19337
Hsd17b10	0.1646	-3.0473
Tmem132a	0.16494	-0.096399
Bax	0.16536	1.3586
Gm5506	0.16544	-1.2502
Gpc4	0.16545	1.4586
Use1	0.16571	-1.7365
Inpp5a	0.16579	-2.1214
Cldnd2	0.16611	-0.92997
NonTargetingControlGuideForMouse_0292	0.16678	-1.7239
Taz	0.16687	-2.9508
C5ar2	0.1669	-0.24658
Lhfpl2	0.1669	-0.44604
Ccdc126	0.16693	-1.1168
Klk6	0.16702	-0.50214
Rsc1a1	0.16717	-1.2258
Unc5b	0.16759	-1.5477
Epor	0.16776	-0.86808
Fam57a	0.168	-0.77022
Tmigd1	0.16811	-1.0554
Olfr1428	0.16817	0.52448
NonTargetingControlGuideForMouse_0302	0.16817	-0.94122
NonTargetingControlGuideForMouse_0284	0.16818	-1.0192
NonTargetingControlGuideForMouse_0146	0.16828	-1.5601
Avpr1a	0.1684	0.36347
NonTargetingControlGuideForMouse_0433	0.16848	-1.2801
Nudt9	0.16854	0.40479
Snap29	0.16883	-1.3278
Coq10b	0.16885	-0.84357
Wif1	0.16892	0.45393
2023-03-02	0.16927	-0.74124
Nfasc	0.16931	0.17746
Rab33a	0.16948	-0.8023
Fermt1	0.16962	-0.95959
NonTargetingControlGuideForMouse_0022	0.16966	-3.3477
Tspan3	0.17049	0.96708
Clcf1	0.17064	0.17451
Plod2	0.17078	-1.5197
Rab4a	0.17089	-0.77106
NonTargetingControlGuideForMouse_0006	0.17098	-1.084
Lep	0.17115	-1.1636
Zdhhc1	0.17125	-0.56301
NonTargetingControlGuideForMouse_0194	0.17128	-0.95894
Fgf23	0.17148	-0.0066591
Prss2	0.17148	-1.1955
Grm4	0.17168	-0.79768
Rtp3	0.172	0.095578
Pskh1	0.17202	-0.78184
NonTargetingControlGuideForMouse_0494	0.17211	-1.9128
Chrm1	0.1723	0.24897
Ndrg1	0.17232	-0.23335
Prl3b1	0.17266	-0.76094
Cysltr1	0.17292	-0.86931
NonTargetingControlGuideForMouse_0231	0.17309	-1.4162
Pmch	0.1731	-0.75647
Gpr162	0.17315	-0.81685
Arhgef2	0.1732	-1.6657
Tmem27	0.1732	-0.70576
NonTargetingControlGuideForMouse_0246	0.17321	-1.0236
Slc25a53	0.17353	0.38112
Nus1	0.17382	-2.578
Rph3al	0.17383	-0.93048
Dlg5	0.17387	-0.071903
Gabarapl2	0.17387	-1.2406
Slc5a3	0.17431	0.44423
Slc12a7	0.17446	-1.7588
NonTargetingControlGuideForMouse_0015	0.17448	-1.2638
Mme	0.17455	-0.9104
Slc13a1	0.1748	-0.8267
NonTargetingControlGuideForMouse_0103	0.17485	-1.4586
Evi2a	0.17489	-1.0853
Lrfn2	0.175	-0.72484
Ptgis	0.17501	0.78678
Atp6ap1	0.17504	-1.1455
NonTargetingControlGuideForMouse_0480	0.17527	-1.1389
Atp5o	0.17531	-2.1905
Adam19	0.17542	-0.4018
NonTargetingControlGuideForMouse_0133	0.17566	-2.8386
Map4k2	0.17566	-0.50746
Wfdc13	0.17573	-0.77386
NonTargetingControlGuideForMouse_0310	0.17575	-1.5694
Lrfn5	0.17583	-2.3999
NonTargetingControlGuideForMouse_0483	0.1761	-1.8503
Cdh16	0.17612	1.0373
Olfr713	0.1762	-0.67704
NonTargetingControlGuideForMouse_0236	0.17624	-0.96631
Fam73b	0.17628	-1.7503
Cds2	0.17655	-4.8267
Atp6v0c	0.17655	-2.6357
Acy3	0.17658	-0.69903
NonTargetingControlGuideForMouse_0008	0.1766	-2.9426
Vps4a	0.17679	-0.66906
Ano5	0.17689	-0.55496
Adam20	0.17691	0.79403
Parl	0.17693	-1.0252
Tmem63c	0.177	-0.27843
Yipf3	0.17724	-0.79299
Gp1bb	0.17768	-0.29546
Cog5	0.17778	-2.1311
Cd34	0.17783	-0.81228
Lrmp	0.178	-0.86875
Arl4c	0.17804	-0.91386
Cga	0.17815	-1.4769
Gp9	0.17841	1.0211
Oprl1	0.17856	-0.52752
Slc50a1	0.1787	0.55273
Snta1	0.17908	-0.63384
Chit1	0.17916	-0.46475
Il13	0.17919	-0.96806
Ngrn	0.17919	0.062641
Cys1	0.17927	1.389
Lyz2	0.17951	-1.0196
Cfl1	0.17962	-1.2868
NonTargetingControlGuideForMouse_0351	0.17975	-7.0117
Serpinb2	0.17981	-0.95654
NonTargetingControlGuideForMouse_0285	0.17992	-3.4731
Sptlc1	0.17995	-3.8488
Adam32	0.17997	-0.17376
Klrg1	0.17997	-1.0503
Mpp5	0.18001	1.1378
NonTargetingControlGuideForMouse_0438	0.18012	-3.4183
Epha2	0.18018	-2.4998
Dnaja3	0.18018	-2.9758
NonTargetingControlGuideForMouse_0412	0.1802	-4.6742
Sidt1	0.18021	0.69687
NonTargetingControlGuideForMouse_0364	0.18023	-1.148
Tmem143	0.18051	-1.0866
Olfr125	0.18074	-0.24021
Ebi3	0.18081	-0.15294
Gabarapl1	0.18086	-0.66185
Prkar2a	0.1809	-1.3684
NonTargetingControlGuideForMouse_0203	0.18094	-1.8387
Rpe65	0.181	0.41656
Pdcd6	0.18111	-0.30655
Cnnm4	0.18162	-0.56937
Stra6	0.18171	0.37407
Spag4	0.18222	-0.49305
Epha3	0.18225	-0.37059
Tmed5	0.18248	-1.8121
NonTargetingControlGuideForMouse_0481	0.18279	-1.5226
Gpr21	0.18293	-1.0303
Apbb1	0.183	-0.12188
Olfr692	0.18304	-0.33648
Aspscr1	0.18318	-0.20829
Ubl3	0.18322	-0.25665
NonTargetingControlGuideForMouse_0090	0.18325	-0.85271
Muc20	0.18334	-0.98693
Entpd5	0.18342	-1.4724
NonTargetingControlGuideForMouse_0125	0.18348	-2.0318
Dhcr24	0.18374	-0.74958
Lrrn3	0.18374	0.94186
NonTargetingControlGuideForMouse_0193	0.18374	-0.75588
Ndufc2	0.18377	-1.3967
Cfc1	0.18385	-1.9578
Tmem200a	0.18393	0.47275
Gprc5c	0.18403	-0.046386
Vwf	0.18431	-0.79759
Odf4	0.18433	-0.76692
Nt5c3	0.18447	-0.70917
Olfr452	0.18447	0.80364
Sema4f	0.18457	-0.43211
Sema6a	0.18465	-1.0631
NonTargetingControlGuideForMouse_0167	0.18466	-1.0141
Orm1	0.18469	-1.2943
Scgb3a2	0.18474	-0.90089
Epha8	0.18509	-0.44565
Chrna10	0.18529	0.48721
Il23r	0.18534	-0.87909
Tnks	0.18541	-0.60144
Ssh1	0.18547	-0.56003
Tmem54	0.18575	-0.34957
Abl1	0.18593	1.4678
Ccl21b	0.18607	-2.3402
Arl8a	0.18608	-0.49634
Tmem52	0.18619	0.4202
Cx3cl1	0.18621	-0.62998
Nup35	0.18629	-1.02
Cd22	0.18633	-0.21214
NonTargetingControlGuideForMouse_0410	0.18653	-1.2604
Sema4a	0.18664	-0.76842
Kir3dl1	0.1867	-0.65163
Slc30a8	0.18678	-0.74793
Lamp1	0.1868	0.82794
Tgfbr1	0.18715	-2.1239
Hpse2	0.18724	-0.4232
NonTargetingControlGuideForMouse_0203	0.18728	-6.0294
Mmp16	0.1875	0.26831
Ptk2	0.18753	-3.4725
Rock1	0.18754	-0.42411
Cyp4f40	0.18755	-0.73154
Crb3	0.18761	-0.14844
Cwh43	0.18783	-1.8347
Erap1	0.18783	-0.63461
Kel	0.18804	-0.74453
Fkbp8	0.18811	-0.78009
Fam172a	0.18829	0.085106
Rnf152	0.18835	-0.30133
NonTargetingControlGuideForMouse_0249	0.18844	-3.7801
NonTargetingControlGuideForMouse_0045	0.18855	-2.3486
Aqp1	0.18888	-0.83281
NonTargetingControlGuideForMouse_0337	0.18914	-0.86144
Pde9a	0.18946	-1.5496
Kcnk3	0.18958	-0.83803
Gnai1	0.18974	-1.1307
Tas1r3	0.18984	0.31549
NonTargetingControlGuideForMouse_0190	0.18987	-1.5126
Tub	0.18989	-1.0618
Pdcd1lg2	0.19018	-0.20855
Alg10b	0.19029	-3.3922
Olfr1162	0.19046	0.31639
Cd3d	0.19053	0.27825
Ext2	0.19058	-0.59385
Ephb3	0.19077	-1.1559
NonTargetingControlGuideForMouse_0431	0.19081	-1.3354
Derl2	0.191	-1.3331
Arfgap3	0.19117	-0.43432
Proc	0.19126	-1.4022
Tpra1	0.19144	-0.68159
Slc25a44	0.19163	-1.5722
Fzd6	0.1919	-1.8266
Ptpra	0.1919	-0.94383
Klk14	0.19199	-0.57025
Ntrk2	0.19204	-0.40443
Emr1	0.19228	-1.6925
NonTargetingControlGuideForMouse_0028	0.19252	-1.1442
Zdhhc15	0.19293	-1.1675
Tmem208	0.19345	-3.7098
NonTargetingControlGuideForMouse_0174	0.19353	-4.0164
Cog2	0.19358	-4.2416
NonTargetingControlGuideForMouse_0456	0.19365	-1.2284
Slc25a22	0.1937	-4.5782
Clcn2	0.19378	-0.32739
Chst11	0.19403	-0.52053
Manea	0.19403	-0.045741
Reg4	0.19411	-0.26528
Kcnc1	0.19419	-0.20303
NonTargetingControlGuideForMouse_0312	0.19438	-1.4273
Tecta	0.19459	-0.77436
Dgkz	0.1949	1.6068
Slc39a12	0.1949	-0.30756
Slc22a2	0.1953	-0.85689
Nagpa	0.19531	-1.2703
NonTargetingControlGuideForMouse_0100	0.19544	-1.0263
Mogat1	0.19552	0.083844
NonTargetingControlGuideForMouse_0045	0.1957	-2.1611
Degs1	0.19572	0.41663
Olfr412	0.19582	0.18777
Ramp1	0.19639	0.94979
Klk15	0.19641	-0.47663
Synb	0.19666	-1.43
NonTargetingControlGuideForMouse_0106	0.19696	-2.7021
Clrn2	0.19714	-0.21947
Crbn	0.19716	-0.82924
Trhde	0.19728	-0.73633
Tmem121	0.19749	-0.55493
Trhr	0.19772	-0.43026
Itgav	0.19786	-0.88368
Spry1	0.19788	0.94432
Cnga2	0.19795	-0.48132
Sez6l2	0.19797	-0.66204
Elovl7	0.19821	-1.0215
Derl1	0.1985	-2.6401
Gphn	0.1985	-0.053096
Cdc42ep4	0.19859	0.36428
NonTargetingControlGuideForMouse_0483	0.19873	-1.3349
Sla2	0.1988	-0.63649
Ccdc3	0.19882	-0.43936
Pik3cg	0.19888	-0.30703
NonTargetingControlGuideForMouse_0242	0.19894	-0.99452
Vta1	0.19897	-1.6657
Wdr11	0.19902	-1.1562
Amelx	0.19911	-0.88394
NonTargetingControlGuideForMouse_0339	0.19917	-0.56591
Nlgn2	0.19924	-0.62529
Ndufb10	0.19928	-2.2294
NonTargetingControlGuideForMouse_0109	0.19955	-0.95246
Rab14	0.19972	-3.4955
Glt1d1	0.19989	0.19123
Unc5cl	0.19989	0.32979
Olfml1	0.19994	-1.1098
Cd101	0.19998	0.08043
Cyp2b10	0.20027	-0.87569
NonTargetingControlGuideForMouse_0122	0.2004	-5.2619
Chst7	0.20049	-1.87
NonTargetingControlGuideForMouse_0174	0.20056	-7.7106
Rnaset2a	0.20057	-0.215
Ndp	0.20063	0.041583
Sv2b	0.20069	-1.2954
Emid1	0.20078	-0.17213
Manf	0.2009	-0.72356
Cystm1	0.20092	-0.73605
Gdpd4	0.20104	-0.83786
Slc39a2	0.20116	-0.68662
NonTargetingControlGuideForMouse_0007	0.20126	-0.93567
Vps26a	0.20133	-0.72341
Slc8a3	0.20136	-0.37329
Fkbp11	0.20142	-0.63461
Frmd5	0.20144	-1.3115
M6pr	0.20161	-3.1181
Olfr878	0.20201	-1.0499
Kcnh4	0.20203	-0.56146
Tmem65	0.20212	-0.34208
Olfr177	0.20219	-1.0241
Abi3bp	0.20223	-1.1619
Ddr1	0.20232	-0.6825
Saa4	0.20278	-0.67313
Olfr66	0.2028	0.25586
Gimap5	0.20296	0.015738
Npsr1	0.2034	-0.78886
Cox7b	0.20344	-4.1448
Rap2a	0.20362	0.6489
NonTargetingControlGuideForMouse_0202	0.20385	-1.6021
Prkci	0.20399	-0.90383
Epha4	0.2042	-0.79394
Lsmem1	0.20426	0.29995
Scube2	0.20426	-0.26217
Mcam	0.20434	-0.94102
NonTargetingControlGuideForMouse_0329	0.20444	-1.0375
NonTargetingControlGuideForMouse_0331	0.20467	-2.8324
Tm4sf20	0.20478	-0.8189
NonTargetingControlGuideForMouse_0244	0.20491	-0.81874
Pex11g	0.20499	0.2703
NonTargetingControlGuideForMouse_0342	0.20505	-0.81104
Bdnf	0.20507	-0.10201
Mrgprb1	0.20507	-0.3797
Aif1	0.20549	-0.99223
NonTargetingControlGuideForMouse_0141	0.20556	-1.5509
Tgfbr2	0.2056	0.78795
Slc6a4	0.20566	-0.80675
Ntrk1	0.20576	-0.018317
Dvl1	0.20599	0.44118
Lman2l	0.20604	-0.6166
NonTargetingControlGuideForMouse_0466	0.20611	-0.83628
Chmp4c	0.20634	0.24162
Slc25a3	0.20639	-5.2577
Acadvl	0.20644	-1.0829
Xylt2	0.20663	-0.097011
NonTargetingControlGuideForMouse_0059	0.2067	-0.74988
Fgfr4	0.20676	0.13498
Shc4	0.20683	-0.94388
Gorasp2	0.20697	-0.52965
Naalad2	0.20722	-1.4866
Cmtr2	0.20724	-1.922
C1qtnf7	0.20728	-0.52571
Cib1	0.20745	-0.44619
NonTargetingControlGuideForMouse_0361	0.20747	-0.95658
Ripk1	0.20749	-0.71778
Creb3l4	0.20754	-0.75676
NonTargetingControlGuideForMouse_0309	0.20786	-0.88069
C6	0.20809	-1.2051
Cd248	0.20809	-0.10439
Stk38l	0.20819	-1.2688
Rplp0	0.20832	-3.4958
Aqp5	0.20837	-0.53335
Grin2b	0.20843	-0.59006
Cox7c	0.2085	-3.9827
NonTargetingControlGuideForMouse_0040	0.20865	-0.7031
Has3	0.20872	-0.67915
Errfi1	0.20875	0.12178
NonTargetingControlGuideForMouse_0190	0.20891	-1.4263
B3galnt1	0.20896	-1.5369
Gng3	0.20916	-0.55411
Cyp1a1	0.20923	-0.66893
Tmem211	0.20952	-0.80133
Ltf	0.20965	-0.92995
Wdfy3	0.2099	1.9117
Omg	0.21005	0.076656
NonTargetingControlGuideForMouse_0351	0.21006	-1.7734
Adam18	0.21007	-0.60199
Gfod2	0.21051	-0.80251
NonTargetingControlGuideForMouse_0355	0.21052	-0.73618
Telo2	0.21058	-3.8036
Evi2b	0.21065	-1.7071
Grm7	0.21073	-0.52072
Gca	0.21078	-0.4524
NonTargetingControlGuideForMouse_0188	0.21084	-0.83391
Gfra4	0.21099	-0.046313
NonTargetingControlGuideForMouse_0066	0.21115	-1.2269
Pcyox1l	0.21116	-0.054006
Cyp2a4	0.21126	0.41431
Gkn1	0.21132	-0.90854
Ralgps1	0.21136	-1.6684
Slitrk4	0.21166	-0.99153
NonTargetingControlGuideForMouse_0077	0.21166	-1.903
Cyp3a41b	0.2117	-2.5537
Clic4	0.2117	0.93909
Hgfac	0.21181	-0.77159
Tmem43	0.21201	-0.62482
Serp2	0.21255	-1.2496
Gpr64	0.21265	-0.72146
Tmem161a	0.21272	0.31411
Armcx6	0.21318	0.099208
NonTargetingControlGuideForMouse_0285	0.21343	-0.9533
Doc2b	0.21355	-1.2556
Sod1	0.21388	-3.371
Timm10	0.21388	-3.816
NonTargetingControlGuideForMouse_0131	0.2139	-1.0603
Tmc7	0.21394	-2.1424
NonTargetingControlGuideForMouse_0202	0.21421	-1.0067
Ptges	0.21421	0.64571
Ficd	0.21437	-0.53378
Bcap31	0.21438	-1.0335
Wfdc11	0.21452	-0.71093
Apoc4	0.21454	-0.70033
Abcc2	0.21458	0.21469
Abcb1a	0.21483	-1.1145
Tuft1	0.21489	0.27974
Mzb1	0.21507	1.4283
Sec22c	0.21513	-1.2505
NonTargetingControlGuideForMouse_0257	0.21546	-2.8007
Stom	0.21552	0.96729
Ropn1	0.21554	-0.053425
Kcne3	0.21567	0.33949
Tgfb2	0.21581	-1.4806
Mlc1	0.21589	0.42622
Adm	0.21596	-0.6256
Capn1	0.21599	0.011796
Treml4	0.21615	-0.11489
Pde4d	0.2164	-0.33015
Col26a1	0.21664	-1.0003
Fibp	0.21671	-0.36898
NonTargetingControlGuideForMouse_0386	0.21673	-0.87106
Slc38a9	0.21675	-3.7002
Gng7	0.21708	-1.069
Ros1	0.2171	-1.4639
Olfr791	0.21712	0.091961
Cdk4	0.21716	-4.4212
Abhd1	0.21745	0.92799
Stard3	0.21755	0.085391
Tap2	0.21772	-0.94571
Pik3ap1	0.21784	1.012
NonTargetingControlGuideForMouse_0236	0.21791	-0.61744
Hsd3b7	0.21795	-0.47578
NonTargetingControlGuideForMouse_0416	0.21801	-0.5708
NonTargetingControlGuideForMouse_0159	0.21803	-6.7362
Pip5kl1	0.21812	-0.72611
NonTargetingControlGuideForMouse_0251	0.21814	-1.3829
Akt2	0.21839	-0.86815
NonTargetingControlGuideForMouse_0188	0.21849	-1.1689
Abhd17a	0.21879	0.3746
Wdr5	0.21893	-3.9087
Snx8	0.21899	-0.64032
Pemt	0.21926	0.89831
Krtcap3	0.21966	-0.50358
Srebf1	0.21966	1.6403
Btc	0.21973	-0.54365
NonTargetingControlGuideForMouse_0292	0.21986	-0.95291
Gm9992	0.21987	-0.60605
Stambp	0.21988	-1.0289
Col4a1	0.21994	-1.1702
Ap1g1	0.22015	-0.31194
Cacng1	0.22026	0.41995
Spn	0.22037	-0.098599
Hsd17b6	0.22054	0.75039
Nptn	0.22087	-0.46861
Sema6b	0.22117	-0.211
NonTargetingControlGuideForMouse_0065	0.22133	-0.99567
NonTargetingControlGuideForMouse_0412	0.22165	-0.93949
Prrt1	0.22166	-0.71867
Il15	0.22178	-0.862
Adam22	0.22181	-0.29921
Evl	0.22237	-0.69129
Slc39a13	0.22237	-0.28053
Epo	0.22244	-0.24944
Tmem190	0.22306	1.104
Fcgr1	0.22356	-1.1615
Gna11	0.22363	-1.0131
Fam134c	0.22379	0.80365
Olfr735	0.22407	-0.67524
Hcn2	0.2242	-0.79128
Tspan9	0.22444	-0.19235
Nkain2	0.22451	-0.58775
Cdc42se2	0.22456	-2.1442
NonTargetingControlGuideForMouse_0027	0.22461	-2.6229
Btbd17	0.22468	-1.171
Surf1	0.22474	-2.235
Ubiad1	0.22485	-0.427
NonTargetingControlGuideForMouse_0052	0.22489	-0.54065
Sppl2a	0.22504	-0.031119
C1qtnf1	0.22513	-0.96103
Prss12	0.22552	-0.95159
Galt	0.22555	-0.94159
Igflr1	0.22566	-0.37759
Cd2	0.22583	0.94091
Pkn2	0.22585	-1.4507
Atf4	0.22608	-4.4398
Kcnmb3	0.22619	-0.55963
Gsg1l	0.22635	-0.26696
NonTargetingControlGuideForMouse_0400	0.22645	-1.185
Ly6g5c	0.22686	0.4196
Sgce	0.22693	-1.0139
Adcy7	0.2274	0.10227
Slc26a8	0.22752	-1.0539
Pde6a	0.22753	-0.31858
Paqr6	0.22756	-0.32142
NonTargetingControlGuideForMouse_0015	0.2276	-0.7808
Fig4	0.22765	-2.2112
Sec61g	0.22772	-2.6825
Pex3	0.22778	-1.189
NonTargetingControlGuideForMouse_0067	0.22782	-0.95269
NonTargetingControlGuideForMouse_0287	0.22783	-0.61728
Yipf2	0.22789	-0.91202
Gjc2	0.22801	0.22148
Alk	0.22811	0.93953
Agpat1	0.22823	-1.9926
Gpr132	0.22834	0.21728
Pappa	0.22844	-0.57468
Duoxa2	0.2285	-0.81988
NonTargetingControlGuideForMouse_0386	0.22856	-0.64883
Bet1	0.22868	-0.54223
Cacng5	0.22917	-0.80468
NonTargetingControlGuideForMouse_0317	0.22927	-1.6759
Rnd3	0.22929	-0.12084
Btn2a2	0.22948	-0.82186
Mfap2	0.22958	-1.3993
NonTargetingControlGuideForMouse_0305	0.22964	-3.5049
Clstn2	0.22975	-0.54428
Olfr73	0.22983	-0.66583
Sypl	0.22985	0.28072
Pigb	0.23003	-0.79272
Timm8a1	0.23011	-0.93901
Ermard	0.23021	-0.56752
Tmem127	0.23039	-0.8157
Grin1	0.23048	-1.077
Slc20a1	0.23061	0.91976
NonTargetingControlGuideForMouse_0010	0.23082	-0.76529
Pdyn	0.23085	-0.51813
Gcc1	0.23089	-0.72863
Reep5	0.23095	-0.58773
B3gnt5	0.23109	-0.56758
Tnfsf4	0.23118	-1.3761
Cdc42	0.23124	-3.9716
Kcne1l	0.23124	-0.053972
Musk	0.23136	0.50494
Tmem8b	0.23141	-1.0297
NonTargetingControlGuideForMouse_0209	0.23176	-1.0191
NonTargetingControlGuideForMouse_0211	0.23177	-1.3292
Chrdl1	0.23186	0.25977
Fam69a	0.23187	-2.2205
Sort1	0.23188	0.45013
NonTargetingControlGuideForMouse_0121	0.23199	-0.81489
Gnpat	0.23223	-0.54438
NonTargetingControlGuideForMouse_0157	0.23225	-3.1711
Tmem251	0.23231	-1.1871
Lcn9	0.23247	-0.49356
Stmn1	0.23255	-1.9431
Cfhr1	0.23268	-0.52901
Nmur1	0.23268	-0.95428
Gm12942	0.23279	-0.24423
Cldn12	0.23331	0.54747
Slc38a4	0.23332	0.58925
Cyc1	0.23366	-4.2787
App	0.23368	-0.30907
NonTargetingControlGuideForMouse_0041	0.23392	-0.94173
Armcx1	0.23405	-0.4969
Trpv6	0.23408	-0.018892
AI464131	0.23412	-0.50351
NonTargetingControlGuideForMouse_0164	0.23465	-0.81605
Tbc1d22a	0.23476	0.2837
Tmem204	0.23481	-0.18743
Ppp1r9b	0.23488	-0.45082
Pcdha3	0.23496	1.6598
Lhcgr	0.235	0.32218
Sdr16c5	0.23526	-0.99864
Dsg1a	0.23528	-0.70263
Wfdc5	0.23538	0.45759
Tmem30b	0.2355	-1.1565
NonTargetingControlGuideForMouse_0129	0.23569	-0.70136
Pdzk1	0.23571	0.087509
Ptplb	0.23612	0.72819
Dsc1	0.23623	0.2604
Ugt1a1	0.23626	-4.179
NonTargetingControlGuideForMouse_0035	0.23651	-2.2644
Panx3	0.23665	-0.50375
Ssr1	0.2368	-1.0582
Scrg1	0.23694	0.59663
C1ql1	0.23699	0.37062
Tor1b	0.23719	-0.52035
Immp1l	0.23722	-0.059722
Papln	0.23788	0.33976
Cdh19	0.23817	-1.5089
Slc25a5	0.23819	-1.5055
Tmem59l	0.23834	-0.12138
F2rl1	0.23846	0.52422
NonTargetingControlGuideForMouse_0331	0.23857	-1.3973
Tas2r126	0.23859	-0.9188
Liph	0.2386	0.095114
Bscl2	0.23891	0.54185
Ryk	0.23907	0.6562
NonTargetingControlGuideForMouse_0409	0.23915	-0.41799
Cnga3	0.23919	-0.40158
Adipor2	0.23926	-0.77559
Olfr17	0.23932	0.82497
Serpina1e	0.23963	-2.2527
Apoe	0.2398	-0.50331
Maob	0.23987	-0.43125
Itga2b	0.24003	1.3872
Bace2	0.24024	-0.31388
NonTargetingControlGuideForMouse_0291	0.24024	-4.1672
Tm6sf1	0.24047	-0.66325
NonTargetingControlGuideForMouse_0210	0.24084	-0.72669
Sord	0.24115	1.2614
Slc29a2	0.24129	-0.63042
Exoc7	0.24134	-2.6137
Tmem165	0.24163	-1.2815
NonTargetingControlGuideForMouse_0455	0.24191	-0.75433
Slc27a3	0.24192	-0.92502
BC018242	0.24201	1.9294
Dgka	0.24216	-0.76041
Tas2r119	0.24255	-0.396
Wrb	0.24256	-4.685
Tmem74	0.24275	0.20801
Hspa13	0.24287	0.076385
Lamtor1	0.24293	-4.6674
Sema3a	0.24325	-0.88185
Angptl7	0.24341	0.077284
NonTargetingControlGuideForMouse_0061	0.24365	-1.3088
Ipcef1	0.24384	-0.31516
NonTargetingControlGuideForMouse_0354	0.24424	-0.78204
Itfg2	0.24441	-0.12776
NonTargetingControlGuideForMouse_0057	0.2446	-0.99983
Slc48a1	0.24468	0.3669
Mib1	0.24488	0.5226
NonTargetingControlGuideForMouse_0360	0.24492	-0.77419
Tepp	0.24508	-0.041017
Becn1	0.2451	-2.2144
Itga6	0.2451	-1.2193
Selenbp1	0.24566	-0.61567
NonTargetingControlGuideForMouse_0456	0.24594	-0.51051
Pcdhga7	0.24621	1.6631
Rxfp4	0.24671	-0.31282
Alg12	0.24694	-2.4205
Fgb	0.24714	-0.62093
Kdelc1	0.24717	-0.74972
[truncated: 5,555 more rows]

## Sheet: Figure 1D
	Mc1r expression level normalized to Gapdh
NTC sgRNA	-0.0338802	0.0683072	-0.034427
Mc1r sgRNA	-6.50096	-7.01029	-6.79707

## Sheet: Figure 1F
	CRE-luciferase activity normalized to ATP
	NTC sgRNA			Mc1r sgRNA
#-α-ΜSH	1.03733	1.00654	0.956128	0.453602	0.464212	0.471036
#+α-ΜSH	3.4226	3.31178	3.42247	0.509509	0.496818	0.497141

## Sheet: Figure 1H
	MC1R non-RHC low			MC1R non-RHC high		status: 1='deceased', 0='censored'
	Time (months)	status		Time (months)	status
TCGA-FS-A1ZR	11.4081	1	TCGA-EB-A430	0	0
TCGA-FS-A1ZF	15.4519	1	TCGA-BF-A1PV	0.460269	0
TCGA-EE-A2MH	16.9642	1	TCGA-EB-A3HV	1.28218	0
TCGA-D3-A5GS	18.1806	0	TCGA-EB-A44O	2.66298	0
TCGA-GF-A4EO	19.4299	0	TCGA-D9-A1JW	3.64928	0
TCGA-EE-A2M8	19.7587	1	TCGA-EB-A3Y6	4.14242	0
TCGA-FW-A5DX	21.0409	0	TCGA-EE-A185	4.96433	1
TCGA-EE-A2M5	21.6655	1	TCGA-EB-A3XE	5.91774	0
TCGA-FS-A1ZU	26.5641	1	TCGA-EB-A553	7.43006	0
TCGA-BF-A1Q0	27.3202	0	TCGA-EB-A41A	8.6136	0
TCGA-FS-A1Z4	28.0764	1	TCGA-ER-A199	9.1725	1
TCGA-ER-A2NF	28.8326	1	TCGA-FS-A1ZG	9.69852	1
TCGA-ER-A193	31.3969	1	TCGA-EB-A3Y7	10.7177	1
TCGA-EE-A181	33.7311	1	TCGA-D3-A2JD	11.8684	1
TCGA-EE-A3J8	34.3229	1	TCGA-D3-A2JK	12.0985	1
TCGA-D3-A3MU	39.7475	0	TCGA-EB-A299	12.4273	0
TCGA-ER-A2NH	41.5557	0	TCGA-FW-A3TV	13.5122	0
TCGA-D3-A2JH	42.0817	0	TCGA-EE-A20I	13.5451	1
TCGA-ER-A19N	44.0872	1	TCGA-EE-A182	14.6957	1
TCGA-ER-A194	44.5146	1	TCGA-ER-A19K	15.419	1
TCGA-D3-A3MV	45.3036	0	TCGA-D3-A5GT	16.0108	0
TCGA-EE-A2A0	46.8159	1	TCGA-IH-A3EA	17.2272	0
TCGA-FS-A1ZJ	47.3748	1	TCGA-EE-A29X	17.9176	1
TCGA-EE-A2GI	48.7228	0	TCGA-EB-A4OZ	20.3833	0
TCGA-FS-A1ZW	49.4789	0	TCGA-EB-A3XC	21.3696	0
TCGA-ER-A19S	49.4789	0	TCGA-EB-A44P	24.3614	0
TCGA-EE-A3JA	53.1939	1	TCGA-D3-A3CF	24.5258	1
TCGA-EE-A2GK	54.7391	0	TCGA-EB-A5UM	25.6107	0
TCGA-D3-A51F	55.7254	0	TCGA-EE-A29V	25.8737	1
TCGA-EE-A29P	56.4158	0	TCGA-EB-A3XB	26.1696	0
TCGA-D3-A3CE	60.2295	1	TCGA-GN-A26C	26.9915	1
TCGA-ER-A19M	61.0514	1	TCGA-FS-A4F5	28.7339	1
TCGA-EE-A2MC	61.5117	1	TCGA-EE-A3AD	28.7668	1
TCGA-D3-A2JF	62.0706	0	TCGA-EE-A17X	29.8189	1
TCGA-D3-A51R	63.813	0	TCGA-ER-A3PL	33.2051	0
TCGA-EE-A2GC	67.4294	0	TCGA-FS-A4F9	34.027	0
TCGA-EE-A2GS	81.2046	1	TCGA-EB-A1NK	34.1585	0
TCGA-EE-A2GU	94.8154	0	TCGA-ER-A195	35.4407	1
TCGA-EE-A2MJ	96.2291	1	TCGA-FW-A3R5	36.953	0
TCGA-EE-A2ME	103.265	1	TCGA-EB-A3XD	38.1366	0
TCGA-D3-A1Q4	112.043	0	TCGA-EE-A2MQ	43.2324	1
TCGA-D3-A1Q5	112.569	1	TCGA-EE-A2GT	44.8762	0
TCGA-EE-A2M6	129.27	0	TCGA-FS-A1ZB	48.8543	1
TCGA-ER-A19L	131.505	1	TCGA-ER-A198	50.7611	1
TCGA-D3-A1Q7	133.248	0	TCGA-D9-A149	54.6734	0
TCGA-EE-A3AH	138.804	1	TCGA-EE-A29M	56.8432	0
TCGA-GN-A262	139.889	0	TCGA-EE-A2GB	59.2761	0
TCGA-D9-A148	151.527	0	TCGA-EE-A2A2	59.6377	0
TCGA-ER-A19H	152.349	1	TCGA-EE-A29S	61.2815	1
TCGA-EE-A3JI	152.809	1	TCGA-GN-A268	62.7938	1
TCGA-EE-A2MS	162.475	0	TCGA-EE-A29E	63.7801	0
TCGA-EE-A2MM	167.9	1	TCGA-EE-A184	68.1527	1
TCGA-D3-A2JL	171.582	0	TCGA-EE-A2MT	71.2102	0
TCGA-EE-A2GE	173.784	0	TCGA-FS-A4F0	77.8183	0
TCGA-EE-A2MK	180.393	0	TCGA-EE-A2A6	86.136	0
TCGA-FS-A1Z0	202.65	1	TCGA-EE-A180	94.9798	1
TCGA-EE-A2MI	204.655	1	TCGA-EE-A2GJ	107.374	1
TCGA-FS-A1YW	216.918	1	TCGA-EE-A2GO	126.804	0
TCGA-ER-A3ES	247.033	1	TCGA-D3-A5GO	137.916	0
TCGA-ER-A19G	302.068	0	TCGA-FS-A4F8	174.836	1

## Sheet: Figure 1G
	NCG mice (tumor volume)
day	NTC sgRNA (n=12)													Mc1r sgRNA (n=11)
0	0	0	0	0	0	0	0	0	0	0	0	0	day	0	0	0	0	0	0	0	0	0	0	0
7	38.8389	65.5444	461.554	29.1007	356.063	362.327	345.01	54.544	32.6233	73.2192	628.243	102.044	0	81.4762	39.8851	74.566	552.118	191.243	58.8956	258.167	445.986	647.245	326.038	330.977
10	445.633	779.725	1681.33	197.445	1013.02	1293.45	1166	565.35	154.044	962.709	1319.41	444.713	7	540.958	326.645	756.388	1068.23	791.367	882.667	1033.27	1899.01	1317.74	1094.38	858.826
13	1869.52	1522.72	2099.55	1531.17	2428.86	2214.97	2663.88	2391.27	701.421	2046.16	3392.16	1382.2	10	1864.81	1742.79	2221.92	2073.02	2703.29	2055.43	2086.63	3560.27	2186.13	1852.97	2654.98
													13
	TCRβ KO mice (tumor volume)
day	NTC sgRNA (n=10)										day	Mc1r sgRNA (n=9)
0	0	0	0	0	0	0	0	0	0	0	0	0	0	0	0	0	0	0	0	0
7	63.5879	227.296	108.925	134.589	101.159	120.464	190.127	248.726	111.354	156.705	7	101.88	141.998	100.356	59.9485	67.7062	267.516	126.06	78.2063	108.089
10	302.621	772.304	466.319	678.447	636.243	746.438	524.103	895.546	563.809	665.275	10	540.857	802.477	626.175	291.298	760.939	561.024	619.537	177.436	688.73
13	444.891	3067.51	1718.16	1676.47	1351.26	2380.51	2011.54	3006.43	1382.6	1889.77	13	1867	2653.61	2458.93	990.204	2417.17	2752.41	1434.39	745.164	1438.55
	WT mice (tumor volume)
day	NTC sgRNA (n=11)											day	Mc1r sgRNA (n=11)
0	0	0	0	0	0	0	0	0	0	0	0	0	0	0	0	0	0	0	0	0	0	0	0
7	189.644	203.075	110.874	233.973	136.24	181.414	76.3047	136.404	174.381	199.93	142.119	7	78.7341	100.081	67.9851	58.5142	121.057	92.8546	47.9449	65.7601	113.788	70.08	64.7262
10	494.659	582.223	400.914	786.144	572.953	1246.57	188.183	214.579	666.54	474	464.374	10	227.434	120.133	124.846	326.48	214.887	191.564	46.3191	120.777	129.477	30.5921	35.0621
13	1119.62	2401.1	1059.3	1329.93	1110.81	2061.72	460.452	889.333	1310.87	694.848	954.944	13	609.932	202.449	148.241	482.964	361.971	364.437	23.0945	234.872	180.083	43.3885	13.8996
15	1418.15	3297.65	2020.1	2004.06	1877.17		810.77	1447.72	2508.4	841.459	1317.02	15	854.232	247.001	180.658	720.257	305.649	280.133	18.7087	316.329	223.134	56.2727	0
												18	1004.74	286.759	233.074	1174.83	294.807	680.223	16.6722	465.393	339.129	112.673	0
												21	1174.35	492.149	385.208	1433.05	310.337	1111.14	0	544.328	437.571	162.235	0
												24	1334.89	1083.8	567.382	3365.67	577.55	1793.46	0	897.925	748.998	267.512	0
	WT mice+anti-PD-1 (tumor volume)
day	NTC sgRNA (n=10)										day	Mc1r sgRNA (n=11)
0	0	0	0	0	0	0	0	0	0	0	0	0	0	0	0	0	0	0	0	0	0	0
7	270.436	301.521	164.99	150.522	95.0461	71.1942	204.723	165.43	81.1721	59.894	7	65.8002	68.9846	79.3956	86.7749	50.4257	58.7146	53.2989	88.4193	71.0974	99.7383	89.2664
10	1186.78	1470.93	297.706	237.492	275.069	109.708	534.703	215.538	289.136	43.9539	10	53.0903	60.3765	27.6044	67.4682	80.6953	28.0825	34.957	239.94	60.6127	21.0307	50.3387
13	1419.14	2226.63	228.689	306.724	353.048	102.625	852.782	267.969	424.235	19.0142	13	6.92301	30.3346	9.9107	14.4145	21.2775	5.51557	0	412.343	34.8085	6.84177	11.926
15	1889.89	3133.65	89.5982	366.285	885.661	83.4112	1198.88	533.866	342.783	9.02163	15	0	13.5288	0	8.71636	9.31599	5.22159	0	495.034	19.1	12.8674	0
											18	0	6.76293	0	0	4.8522	11.389	0	743.175	5.74976	0	0
											21	0	0	0	0	0	0	0	1132.77	5.07738	0	0
											24	0	0	0	0	0	0	0	1545.64	7.0595	0	0
											27	0	0	0	0	0	0	0	1384.27	4.15215	0	0
											30	0	0	0	0	0	0	0	1597.62	4.56133	0	0
	NCG mice survival curve					TCRβ KO mice survival curve					WT mice survival curve					WT mice+anti-PD-1 survival curve
	NTC sgRNA		Mc1r sgRNA			NTC sgRNA		Mc1r sgRNA			NTC sgRNA		Mc1r sgRNA			NTC sgRNA		Mc1r sgRNA
	time (days)	status	time (days)	status		time (days)	status	time (days)	status		time (days)	status	time (days)	status		time (days)	status	time (days)	status
	13	1	13	1		13	1	14	1		13	1	24	1		13	1	39	1
	13	1	13	1		14	1	14	1		15	1	27	1		18	1	60	0
	13	1	13	1		14	1	14	1		15	1	30	1		23	1	60	0
	14	1	13	1		14	1	15	1		15	1	30	1		23	1	60	0
	14	1	13	1		15	1	15	1		16	1	33	1		27	1	60	0
	14	1	13	1		15	1	15	1		16	1	34	1		27	1	60	0
	14	1	14	1		15	1	16	1		16	1	34	1		29	1	60	0
	15	1	15	1		15	1	16	1		18	1	34	1		44	1	60	0
	15	1	15	1		16	1	18	1		18	1	37	1		52	1	60	0
	15	1	15	1		18	1				21	1	46	1		60	0	60	0
	17	1	17	1							21	1	60	0				60	0
	18	1
	status: 1='deceased', 0='censored'

## Sheet: Figure 2A
	Leukocytes			Lymphocytes			CD8 T cells			CD4 T cells			NK cells
	NTC sgRNA	Mc1r sgRNA		NTC sgRNA	Mc1r sgRNA		NTC sgRNA	Mc1r sgRNA		NTC sgRNA	Mc1r sgRNA		NTC sgRNA	Mc1r sgRNA
	1791	12504		340	2163		235	1512		43	335		45	215
	1835	17728		384	3014		246	2140		49	565		68	209
	1801	15448		348	2611		157	1974		65	331		97	240
	3542	10010		468	1381		213	1054		103	181		108	108
	5178	5978		818	992		488	649		125	196		156	104
	2606	23500		438	4042		293	3234		60	333		64	350
	813	18966		108	5064		54	4315		27	337		21	288
	1462	12050		200	1506		104	929		49	255		37	268
	2718	6784		419	1045		236	612		58	179		91	192
	6738	17656		957	3443		535	2290		136	377		214	578
	3568	10650		510	2418		353	1939		76	230		62	183
	3587	14014		549	2130		389	927		68	590		69	371
	3324	11657		645	1865		349	847		109	445		123	367
	2247	12625		402	2942		214	2174		62	379		81	284
	6839	13666		1334	1790		724	902		203	473		280	242
		16950			4085			3027			435			408

## Sheet: Figure 2C
		% of CD8+ cells among DAPI+ cells
		NTC sgRNA			Mc1r sgRNA
		2.8914	5.5314	5.2954	11.6415	12.0194	12.9332

## Sheet: Figure 2D
	TNFa+CD8+ T cells（% among CD8+ T cells）			IFNg+CD8+ T cells（% among CD8+ T cells）			GZMB+CD8+ T cells（% among CD8+ T cells）
	NTC sgRNA	Mc1r sgRNA		NTC sgRNA	Mc1r sgRNA		NTC sgRNA	Mc1r sgRNA
	20.3	40.6		87.5	82.3		71.1	67.7
	31.4	34.6		82.4	85.4		68	67.5
	25.1	26.6		75.8	86.2		54.5	72.7
	30.7	30.3		76.9	83.9		53.8	72.5
	36.9	38.4		81.7	81.4		60.5	61.8
	29	26.8		79.3	83.2		65.6	77.4
	26.6	31.4		81.9	90		55.2	81.7
	25.8	38.4		80.5	82.4		58	67.4
	32.5	41.5		84.1	84.9		73.7	66.8
	33.8	20.3		84.4	69.6		71.9	65
	32.4	34.9		84.9	86.1		62	79.1
	38.4	50.8		86.9	75.7		71	47.4
	32.4	44.6		83.9	77.9		53.8	52.6
	33.3	26.9		83.9	84.3		58.2	74.1
	35.4	39		86.7	74.7		65.1	64.3
		25.3			82.6			72.8
	TNFa+CD8+ T cells（MFI）			IFNg+CD8+ T cells（MFI）			GZMB+CD8+ T cells（MFI）
	NTC sgRNA	Mc1r sgRNA		NTC sgRNA	Mc1r sgRNA		NTC sgRNA	Mc1r sgRNA
	1882	4552		14614	21415		3242	3973
	3591	3837		15849	19077		3627	3411
	2545	2592		14881	23560		3423	4119
	3195	2795		15327	21419		3304	3930
	5103	3782		18120	19636		3561	3878
	2924	2546		18113	20012		3841	4226
	2443	3291		15958	24039		2906	4751
	2948	4189		14922	20031		3173	4775
	3238	4697		16629	21012		4621	5050
	3798	1822		18930	15461		4493	3252
	3556	3646		18829	21732		3429	5364
	4720	5581		22180	18694		4090	3419
	3135	3941		17417	18759		3164	3552
	3147	2570		17838	20630		3352	3686
	3873	3887		21717	18285		3993	4973
		2499			20309			4397

## Sheet: Figure 2E
MC1R-non-RHC	MC1R	PTPRC	CD3D	CD3E	CD3G	CD8A	CD8B	PRF1	GZMA	GZMH	GZMK	KLRK1	NKG7	IFNG	CD69	CD96	LAG3
TCGA-EE-A182	14.45	5.344	5.615	8.753	0.5519	6.987	6.05	9.55	6.039	7.411	5.36	3.367	9.152	0	1.735	4.034	7.48
TCGA-EB-A3Y7	13.69	2.11	3.378	5.87	0	3.216	3.299	4.662	2.707	3.993	1.912	1.683	4.998	0	0	2.284	4.347
TCGA-EE-A17X	13.22	6.121	3.851	6.467	2.767	5.875	4.203	7.438	3.526	4.781	2.913	3.046	6.425	0	1.294	3.167	5.875
TCGA-EE-A185	12.96	3.299	0	2.438	0.6346	1.683	1.074	4.089	0.6346	0.6346	0.6346	1.074	1.683	0	0.6346	1.074	1.912
TCGA-EE-A2GT	12.82	11	9.37	11.37	7.61	8.185	7.193	8.574	6.317	4.688	7.402	5.878	8.022	0.9795	6.483	8.645	6.998
TCGA-D3-A2JK	12.74	5.165	4.045	7.174	0	5.165	0	6.669	3.13	3.658	4.349	0	6.222	0	0	4.6	2.286
TCGA-EE-A29V	12.64	4.25	2.687	5.009	0.653	3.765	2.48	3.909	2.976	3.078	2.053	1.718	4.508	0	1.442	2.324	2.976
TCGA-FS-A1ZG	12.57	7.102	2.631	4.631	1.9	4.23	2.187	5.213	3.401	1.543	2.098	3.474	4.251	0.3486	2.098	3.202	4.426
TCGA-ER-A199	12.51	11.76	9.324	10.96	7.451	10.44	8.982	10.39	8.352	7.256	9.417	8.556	9.919	4.803	7.701	8.813	10.02
TCGA-EB-A3XB	12.4	8.137	6.017	7.465	3.133	7.757	5.089	7.158	6.149	5.039	5.386	6.231	7.29	3.571	4.509	5.477	6.834
TCGA-EE-A183	12.39	10.01	8.771	11.01	6.244	8.286	7.574	8.766	6.762	5.354	7.086	6.046	8.6	1.056	5.817	7.905	6.557
TCGA-IH-A3EA	12.19	5.208	5.043	6.832	1.584	5.321	4.169	7.339	5.491	5.169	2.584	2.806	6.169	0	1.999	3.699	5.78
TCGA-FR-A3YO	12.16	4.731	3.003	5.133	1.324	3.527	1.002	8.869	3.758	3.463	2.173	0.5862	5.289	0	1.81	3.527	4.133
TCGA-EB-A553	12.14	7.705	7.114	8.547	2.309	7.705	5.599	6.599	7.599	7.333	6.805	6.817	7.798	1.988	3.445	6.657	7.402
TCGA-D3-A5GO	12	8.058	7.054	8.592	3.539	8.587	6.587	8.16	7.657	6.567	6.285	6.065	8.448	4.043	4.504	6.38	8.705
TCGA-ER-A19K	11.99	7.9	5.995	7.501	2.897	7.264	5.298	7.102	6.474	5.247	6.003	5.195	7.368	3.724	3.648	5.168	6.222
TCGA-FS-A4F9	11.99	7.047	3.812	5.355	2.025	5.167	3.18	7.412	4.467	1.546	3.851	3.926	4.161	0.4686	2.912	3.297	5.591
TCGA-EE-A20I	11.92	8.176	5.934	7.761	4.69	8.159	5.927	7.931	5.662	5.768	5.46	5.405	7.596	3.296	4.475	5.991	7.552
TCGA-EE-A2A6	11.87	10.5	8.303	9.797	6.265	10.26	8.515	10.07	8.579	7.829	8.022	8.341	9.647	5.839	7.181	7.719	9.429
TCGA-FS-A4F5	11.86	7.387	3.263	5.117	1.615	4.567	2.15	4.868	4.13	3.099	3.543	3.409	4.502	1.615	5.659	2.978	4.833
TCGA-EB-A3XC	11.8	7.572	5.723	6.758	2.028	6.385	4.869	6.488	5.979	5.166	5.87	4.764	6.844	2.028	4.205	4.791	5.778
TCGA-FS-A4F0	11.77	5.179	1.121	3.158	0.3714	3.205	1.611	3.971	2.354	2.583	2.899	2.781	3.158	0	1.744	1.611	4.746
TCGA-EE-A29E	11.77	4.156	1.098	3.121	1.279	2.617	0.892	4.33	2.049	0.892	0.362	1.835	3.168	0.362	0.892	2.918	2.745
TCGA-ER-A19O	11.76	9.756	8.041	10.96	5.252	9.108	7.808	10.97	7.839	7.912	7.773	6.496	11.1	2.898	4.773	6.852	10.26
TCGA-EB-A5UM	11.71	9.723	8.617	10.02	5.686	9.696	7.489	8.559	7.944	6.998	8.142	8.311	9.101	4.641	5.857	7.805	8.536
TCGA-EE-A180	11.7	7.086	4.453	6.1	3.291	6.484	4.215	6.239	4.512	4.512	4.192	3.841	5.547	0.6836	2.757	4.143	6.198
TCGA-EB-A3XE	11.61	7.225	7.61	9.169	3.386	8.096	6.897	7.629	6.707	7.23	6.977	6.308	8.526	2.225	4.111	6.103	7.285
TCGA-EB-A4OZ	11.55	7.898	9.419	11.03	4.629	10.24	8.908	10.44	9.177	9.159	8.441	8.488	11.37	5.311	5.068	7.648	11
TCGA-D3-A5GT	11.52	4.545	3.078	4.238	0	2.945	0	3.691	2.451	1.316	2.451	5.17	3.417	0	2.24	2.451	4.056
TCGA-EE-A2GB	11.49	8.663	4.945	6.365	3.675	6.784	4.603	6.217	5.101	4.573	4.81	4.776	6.111	2.646	4.462	5.047	5.014
TCGA-EE-A2GJ	11.47	10.54	7.092	8.822	5.828	9.687	7.453	8.596	7.537	5.542	8.293	7.018	8.736	4.143	5.634	7.114	8.851
TCGA-D3-A1QA	11.46	8.582	6.321	7.701	3.854	8.006	6.365	7.325	6.123	5.588	5.588	5.5	7.223	3.854	5.307	5.67	7.06
TCGA-EE-A2MQ	11.45	8.531	4.997	6.994	4.265	7.132	4.997	6.967	5.79	5.131	5.79	5.088	6.013	2.257	5.447	6.088	5.266
TCGA-FS-A1ZB	11.45	9.962	6.104	8.023	3.876	6.338	4.342	6.919	5.546	4.203	5.372	3.493	6.293	0.3907	6.414	5.816	5.328
TCGA-EE-A3AD	11.41	5.216	1.662	3.837	1.796	4.041	1.513	4.195	2.327	1.161	1.348	1.513	2.905	0	2.495	2.138	2.905
TCGA-EB-A3XD	11.41	9.317	8.263	10.07	6.15	8.949	7.337	8.292	7.673	6.187	8.134	6.676	8.54	2.728	4.801	8.212	6.881
TCGA-ER-A198	11.41	9.846	6.541	8.026	5.276	6.938	4.333	8.764	7.253	6.319	7.817	6.565	8.253	4.043	4.353	6.505	7.694
TCGA-EE-A2A2	11.38	10.36	7.316	8.797	5.798	7.76	6.109	7.331	6.374	5.323	6.914	6.387	6.821	3.427	5.942	7.27	6.436
TCGA-ER-A3PL	11.3	8.652	4.779	6.39	3.456	6.623	4.584	6.49	5.681	3.977	5.292	4.447	5.787	1.849	4.476	4.685	6.198
TCGA-FW-A3R5	11.28	9.472	6.326	7.782	4.264	6.994	4.621	7.104	5.431	4.581	6.308	5.314	6.374	2.128	7.093	6.232	5.753
TCGA-EE-A184	11.22	9.185	6.713	8.573	5.248	9.122	6.827	9.24	7.28	6.455	5.961	5.996	8.226	3.018	3.996	6.932	8.363
TCGA-EB-A44P	11.19	7.316	5.879	6.883	2.734	7.483	5.071	7.284	5.931	5.9	3.57	6.194	7.193	3.899	4.3	5.373	7.355
TCGA-ER-A195	11.16	11.3	7.956	9.611	6.818	10.21	8.036	10.21	8.546	7.181	7.757	8.036	9.623	5.241	6.332	8.021	9.522
TCGA-GN-A268	11.16	6.363	2.929	5.009	2.436	5.535	3.15	6.312	4.171	3.044	3.044	3.51	5.064	1.176	2.929	3.098	4.98
TCGA-EE-A2MT	11.13	7.188	5.181	6.6	2.753	6.82	4.608	6.288	5.938	5.214	4.873	4.558	6.66	2.351	4.454	5.044	6.202
TCGA-EE-A29M	11.1	10.09	7.74	9.172	6.073	9.21	7.623	9.398	8.173	6.663	6.593	6.878	8.319	4.966	6.08	7.28	8.68
TCGA-EB-A41A	11.09	6.468	5.048	6.194	2.491	5.775	4.174	4.983	5.157	4.575	4.503	4.306	5.517	1.108	3.397	3.808	5.63
TCGA-D3-A2JD	11.04	9.464	8.478	10.81	6.752	7.905	6.786	8.017	5.354	3.98	6.951	5.561	7.494	0	6.323	7.832	6.35
TCGA-BF-A1PV	10.94	5.76	3.519	4.963	2.532	3.317	1.883	2.921	3.083	1.629	1.629	2.197	2.921	0.3773	2.374	3.728	2.803
TCGA-EB-A3HV	10.94	7.267	5.525	7.152	3.547	6.115	3.593	6.527	5.32	5.22	4.243	3.29	6.162	0.4664	1.877	4.926	5.096
TCGA-EB-A3Y6	10.94	8.117	5.733	7.237	3.015	7.728	5.443	7.283	6.233	4.875	5.443	6.233	7.051	3.651	4.182	5.418	6.564
TCGA-D9-A1JW	10.94	9.828	7.929	9.91	6.513	9.618	7.655	9.322	7.601	6.61	8.309	6.989	8.845	3.129	5.529	8.027	9.126
TCGA-EB-A44O	10.93	6.851	3.917	5.271	2.607	5.901	3.143	6.222	4.364	3.84	3.628	5.979	5.501	2.298	3.266	5.901	4.726
TCGA-EE-A2GO	10.9	6.628	3.069	4.42	2.185	4.516	2.185	6.065	4.4	3.578	3.387	2.908	4.589	1.309	2.276	4.007	5.055
TCGA-EB-A1NK	10.87	6.896	5.303	7.038	2.603	6.265	4.241	7.162	5.313	4.926	4.501	4.395	7.104	1.978	2.399	4.751	5.774
TCGA-EB-A299	10.84	7.678	7.066	8.117	3.876	8.099	6.148	7.611	7.167	7.007	6.604	6.813	8.084	3.494	4.428	6.225	7.629
TCGA-EE-A29S	10.83	9.237	7.107	8.872	5.265	8.652	6.596	7.602	6.921	4.687	7.664	6.121	7.727	1.772	5.265	6.892	7.366
TCGA-FS-A4F8	10.83	12.37	9.516	11.34	8.236	9.925	8.554	9.422	8.406	7.038	9.224	8.927	8.965	3.993	8.57	9.476	7.877
TCGA-FW-A3TV	10.81	9.691	6.592	8.01	5.206	8.027	6.378	7.613	5.562	3.107	7.135	6.304	6.534	2.625	5.848	6.886	6.899
TCGA-D9-A149	10.8	10.15	6.88	8.627	5.764	8.882	7.205	8.903	6.931	5.998	6.667	6.575	8.082	4.148	6.016	7.114	8.907
TCGA-EE-A29X	10.76	8.587	7.05	9.03	4.507	8.379	6.258	9.312	7.605	6.806	6.884	5.03	8.941	3.065	3.352	6.65	8.332
TCGA-EB-A430	10.75	7.66	6.743	7.943	3.577	8.593	6.592	8.687	6.419	6.721	4.705	6.838	8.495	4.273	4.453	5.342	8.203
TCGA-D3-A1Q1	8.375	6.826	1.655	4.623	0.7793	5.13	2.5	5.676	3.029	2.5	0.7793	3.366	5.145	0.4417	1.283	1.655	4.704
TCGA-D3-A2JH	8.367	11.56	9.677	11.25	7.846	12.35	10.52	12.15	10.01	9.523	10.41	9.324	11.44	7.341	7.563	9.285	11.65
TCGA-FS-A1ZU	8.329	7.808	1.939	2.216	2.084	3.476	1.39	3.999	1.939	1.147	0.856	2.216	3.249	0	2.216	2.084	3.476
TCGA-ER-A19S	8.323	12.69	9.978	11.51	8.581	12.43	10.9	11.78	10.61	8.559	11.6	10.04	11.98	8.4	8.546	9.476	11.77
TCGA-D3-A2JL	8.308	9.993	9.551	10.84	5.706	10.84	9.241	9.181	9.554	7.197	9.996	8.725	10.48	5.92	7.224	8.399	9.932
TCGA-D3-A3MV	8.304	7.853	3.868	4.967	2.905	4.48	5.656	5.468	4.753	2.963	3.773	6.76	4.879	0.3885	3.956	6.497	4.909
TCGA-EE-A181	8.289	10.95	8.048	9.594	6.877	10.26	8.071	9.204	8.194	7.102	8.095	7.763	9.226	5.527	6.609	8.198	9.189
TCGA-EE-A2GS	8.275	8.433	5.82	7.403	4.114	7.575	5.563	7.489	5.827	5.229	4.925	6.665	7.298	1.876	4.777	5.929	7.77
TCGA-ER-A19M	8.258	10.87	8.004	9.509	6.501	10.52	8.571	9.754	9.223	8.051	8.564	7.917	9.554	6.168	6.582	8.923	8.797
TCGA-ER-A2NH	8.252	11.91	9.521	11.16	7.944	12.21	10.48	12.38	10.19	9.005	9.417	9.97	11.54	7.365	7.303	9.349	11.87
TCGA-EE-A2GE	8.229	11.61	8.884	10.42	7.305	11.1	9.283	10.25	9.652	8.069	9.363	8.66	10.35	6.251	7.098	8.979	10.25
TCGA-EE-A2M6	8.228	9.9	5.31	6.463	3.405	7.159	4.979	7.208	5.872	4.717	5.705	7.534	7.214	2.342	3.098	4.511	7.441
TCGA-D3-A3MU	8.217	8.153	5.867	7.954	3.595	7.057	5.27	6.991	4.976	4.458	5.012	4.534	7.014	1.915	4.405	5.477	6.732
TCGA-EE-A2MS	8.208	9.623	6.821	8.325	5.611	8.832	6.329	8.018	7.437	4.508	7.867	7.094	8.288	4.363	5.847	6.477	7.867
TCGA-ER-A19N	8.2	11.33	8.57	10.22	6.963	10.44	8.083	9.234	8.939	7.687	9.394	7.44	9.322	5.148	6.859	8.497	8.771
TCGA-ER-A193	8.19	10.35	7.862	9.474	6.624	10.23	8.034	9.309	8.325	8.116	7.859	7.936	9.301	6.035	7.126	8.167	9.054
TCGA-EE-A2GC	8.182	10.97	7.743	8.953	6.65	10.35	8.306	9.328	7.951	7.033	7.737	7.858	8.976	4.801	7.903	7.731	9.383
TCGA-D3-A2JF	8.167	10.13	8.439	9.995	4.826	9.493	8.002	8.845	8.697	7.354	8.521	7.921	9.629	4.51	6.984	8.036	8.891
TCGA-D3-A51F	8.16	12.71	10.63	12.19	8.645	13.15	10.95	12.2	11.23	10.03	11.71	10.27	12.72	8.357	8.473	9.853	12.14
TCGA-EE-A2MH	8.148	11.16	8.994	10.54	6.467	9.286	7.964	9.013	7.671	6.351	8.568	7.094	8.858	4.215	7.332	8.162	9.028
TCGA-EE-A2GK	8.147	14.04	11.01	12.76	9.07	10.47	9.049	9.743	9.185	7.261	10.29	9.05	9.77	4.475	10.49	10.45	7.737
TCGA-ER-A19H	8.097	10.31	7.42	8.752	6.527	9.566	7.647	9.618	7.53	5.746	6.99	8.134	8.732	4.744	5.257	7.261	8.775
TCGA-D3-A5GS	8.087	9.219	7.161	8.743	5.389	9.595	6.891	8.263	7.079	5.829	6.704	6.019	8.423	5.581	5.186	6.611	8.693
TCGA-EE-A29P	7.998	11.83	9.215	10.76	7.882	11.79	9.534	10.72	9.876	8.285	10.15	9.286	10.57	7.138	7.264	9.09	10.75
TCGA-ER-A19L	7.982	8.188	4.16	5.985	3.615	5.018	2.508	5.985	4.082	2.098	4.304	3.913	4.718	0.5546	3.239	6.629	4.234
TCGA-D3-A1Q5	7.964	6.932	2.864	5.861	1.716	7.671	2.477	6.2	5.068	3.567	4.505	7.676	5.861	1.44	3.567	7.048	4.885
TCGA-GN-A262	7.94	1.092	0	1.864	0	0.4616	1.092	2.561	0.8108	0	0.4616	8.529	1.864	0	0	1.327	3.749
TCGA-FS-A1ZW	7.933	11.5	7.633	8.841	6.547	9.939	7.839	8.296	7.761	5.901	7.776	7.926	8.319	5.674	8.19	7.964	8.384
TCGA-EE-A2MC	7.928	11.35	8.736	10.36	7.252	10.82	8.949	10.63	9.538	8.313	9.88	8.229	10.67	6.79	7.129	8.382	10.66
TCGA-EE-A2GI	7.917	9.995	8.49	9.932	6.144	10.3	8.396	9.958	8.23	6.754	8.796	7.518	9.85	5.505	5.871	7.643	10.05
TCGA-FS-A1ZJ	7.909	8.563	6.054	7.595	4.585	8.168	5.574	8.205	6.311	5.842	6.862	5.08	7.81	4.258	3.662	5.269	7.897
TCGA-EE-A2ME	7.884	13.64	10.34	11.97	9.362	11.82	10.36	10.4	9.948	7.212	11.04	9.709	10.09	6.852	9.687	10.9	9.722
TCGA-GF-A4EO	7.874	12.59	9.62	11.03	7.641	11.57	10.16	10.77	9.809	8.809	10.52	9.6	11.08	6.987	8.587	9.271	10.64
TCGA-D3-A1Q7	7.768	12.26	9.113	10.57	7.988	11.57	9.545	11.85	9.948	8.261	9.203	8.645	10.94	6.596	8.433	8.808	11.36
TCGA-EE-A2GU	7.767	11.24	8.062	9.57	7.207	10.76	8.895	11.03	8.186	7.063	7.825	7.97	9.344	5.642	6.187	7.898	10.09
TCGA-ER-A194	7.712	6.69	8.177	10.59	4.518	9.118	7.121	8.368	8.274	7.657	8.504	6.099	10.1	2.553	2.553	6.367	9.372
TCGA-EE-A2MI	7.611	10.43	7.313	8.494	5.842	9.288	6.735	7.522	7.082	5.741	7.656	6.375	8.648	4.24	5.247	7.129	7.925
TCGA-ER-A2NF	7.604	10.21	8.212	9.833	6.172	9.4	7.844	8.33	7.817	5.878	8.018	7.051	8.498	3.837	5.701	8.032	8.152
TCGA-FS-A1ZR	7.602	8.742	5.371	7.516	4.443	7.538	5.268	7.308	5.608	5.225	5.419	5.963	7.112	2.741	4.587	5.957	6.55
TCGA-EE-A2MM	7.559	8.434	5.107	6.651	3.792	6.315	4.454	5.744	4.848	3.627	5.157	4.288	5.157	1.135	4.963	4.739	5.618
TCGA-FS-A1YW	7.437	8.983	5.709	7.456	4.586	6.018	3.982	5.44	4.625	2.399	5.418	4.151	5.535	1.86	5.11	5.78	4.124
TCGA-EE-A3JI	7.393	8.529	4.566	6.578	3.551	6.151	4.389	6.309	4.683	2.085	5.095	4.041	5.03	0.3212	5.244	4.842	6.516
TCGA-EE-A2M8	7.375	12.73	10.07	11.89	8.995	12.51	10.71	11.69	10.19	8.92	10.91	10.14	11.83	7.657	8.025	9.781	11.6
TCGA-BF-A1Q0	7.343	9.011	6.648	8.268	4.62	7.734	6.055	7.187	6.617	5.446	6.924	6.172	7.748	2.651	5.387	6.165	6.663
TCGA-FS-A1ZF	7.289	6.722	4.974	6.268	2.995	6.488	5.086	5.936	4.804	4.101	5.534	4.953	6.457	2.166	3.558	3.962	5.898
TCGA-ER-A19G	7.223	10.95	7.269	8.851	6.11	8.496	6.162	9.721	8.765	7.648	8.214	7.296	9.318	5.689	6.859	7.857	9.501
TCGA-D3-A1Q4	7.191	9.363	4.95	6.941	4.215	6.412	3.962	6.556	5.863	3.206	5.52	4.354	5.936	0	5.051	5.6	5.176
TCGA-FS-A1Z4	7.183	12.26	8.911	10.53	7.598	8.7	6.794	9.317	7.351	5.991	8.054	7.85	8.282	4.233	8.002	8.727	9.321
TCGA-EE-A2MK	7.146	10.27	7.573	9.312	6.155	9.944	7.972	8.839	8.039	6.559	8.325	7.343	9.054	5.102	5.684	7.751	8.375
TCGA-FS-A1Z0	7.133	11.12	7.695	9.048	6.578	9.895	7.848	9.66	8.065	6.384	7.235	7.659	9.176	5.969	6.305	7.827	9.205
TCGA-EE-A3J8	7.118	5.852	1.976	2.78	0	4.362	0	2.78	0	2.297	3.556	7.012	1.564	0	0	5.395	3.877
TCGA-EE-A2MJ	6.964	12.08	9.326	10.83	7.735	10.96	9.447	10.9	8.819	7.93	8.862	9.018	9.838	6.517	7.883	9.122	10.47
TCGA-D3-A3CE	6.917	10.94	7.793	9.397	6.341	10.46	8.16	9.837	8.245	6.709	7.368	8.737	9.383	5.567	7.511	7.862	9.2
TCGA-EE-A2M5	6.852	9.36	7.023	8.685	5.122	9.363	7.142	9.521	7.933	7.589	7.612	6.319	9.182	4.565	5.002	6.38	8.713
TCGA-FW-A5DX	6.837	7.795	2.998	5.153	1.979	5.449	2.93	6.063	5.028	3.242	4.331	4.007	5.226	1.681	3.716	4.962	3.869
TCGA-EE-A29W	6.684	7.533	3.875	5.621	2.505	6.285	2.677	5.999	5.5	4.133	5.208	9.975	5.194	0	4.3	4.65	3.421
TCGA-D9-A148	6.5	8.285	6.027	7.663	4.807	8.41	6.527	7.567	6.449	5.438	6.596	5.288	7.576	3.163	4.701	6.136	6.82
TCGA-ER-A3ES	6.291	4.807	1.485	3.766	1.485	3.766	1.485	2.46	2.678	1.888	2.868	0.9261	2.46	0	2.678	0.9261	1.888
TCGA-EE-A3AH	6.15	7.154	4.057	5.458	1.911	4.367	2.129	4.184	2.705	1.342	2.772	2.835	2.563	0	3.763	3.351	3.435
TCGA-EE-A2A0	6.121	11.68	8.284	9.508	6.5	9.294	7.233	7.641	8.761	5.983	9.167	7.966	7.139	3.685	8.007	8.369	6.836
TCGA-D3-A51R	6.059	3.898	0	4.848	0.565	1.764	2.41	3.699	1.955	0.97	0.97	0.565	2.535	0	2.274	2.123	5.526
TCGA-EE-A3JA	5.959	10.9	7.289	8.51	6.374	9.413	7.236	7.001	8.089	5.407	8.682	7.104	6.784	4.088	6.272	7.826	6.39

## Sheet: Figure 3A
untreat				aMSH				aMSH+IFNg
id	log2FoldChange	padj		id	log2FoldChange	padj		id	log2FoldChange	padj
Mc1r	8.44559	1.8886e-235		Gnai3	0.106085	0.202266		Gnai3	0.0894855	0.334019
Slc24a4	3.19251	9.35653e-46		Cdc45	0.260499	0.00810591		Cdc45	0.529435	4.44e-08
Cck	2.86315	8.21812e-24		Scml2	0.121804	0.795803		Scml2	0.1736	0.769923
Mir670hg	2.74147	4.5024e-08		Narf	0.797698	1.95973e-14		Narf	0.353056	0.00130312
Kcnj13	2.70524	9.11464e-08		Cav2	-0.220941	0.0433884		Cav2	-0.0804859	0.686194
Eva1a	2.35659	3.43885e-09		Klf6	-0.470484	1.36471e-08		Klf6	-0.269128	6.22e-05
Vwf	2.22399	1.72539e-32		Scmh1	0.0751062	0.779125		Scmh1	0.171344	0.450303
Trpm1	2.10552	3.7597e-288		Cox5a	0.51771	1.47764e-10		Cox5a	0.380108	4.4e-06
Hs3st1	2.08486	3.85715e-26		Tbx2	-0.130536	0.27363		Tbx2	-0.585991	4.36e-10
Tubb3	1.89508	7.2931e-171		Tbx4	0.0409504	0.845518		Tbx4	0.0385355	0.867252
Arhgef37	1.77554	1.16787e-21		Ngfr	-2.12753	0.193502		Ngfr	-3.031	0.000192312
Gm6206	1.77523	0.393032		Fer	-0.128054	0.524974		Wnt9a	0.358669	0.845681
Rasd2	1.7697	2.6707e-06		Xpo6	-0.0277987	0.846622		Fer	-0.0583717	0.793624
Tmem255a	1.76272	0.00167629		Tfe3	-0.183129	0.200771		Xpo6	-0.0157898	0.923141
Oca2	1.614	3.29262e-59		Axin2	1.18364	6.88061e-08		Tfe3	-0.215312	0.0663753
F11r	1.60371	0.00387988		Brat1	0.266888	0.175383		Axin2	1.23625	1.02e-23
Pde10a	1.46261	2.19611e-18		Gna12	0.00935221	0.961709		Brat1	0.203764	0.323897
Gpr35	1.40567	0.000198765		Slc22a18	0.264953	0.479818		Gna12	0.0404302	0.833061
Gjb2	1.3728	2.5919e-139		Pih1d2	-0.191941	0.865314		Slc22a18	-0.0725514	0.88132
Proser2	1.36349	0.000459011		Dlat	0.152734	0.0822273		Pih1d2	0.111444	0.929128
Fbln5	1.36207	6.8334e-169		Sdhd	0.436711	3.80091e-12		Dlat	0.327847	5.61e-06
Fam241b	1.32327	0.000900376		Ccnd2	-0.0738198	0.220678		Sdhd	0.360209	1.17e-07
Fhod3	1.32039	0.0241743		Gpr107	0.127357	0.376972		Ccnd2	-0.18626	1.63e-05
Prss12	1.31327	1.45408e-28		Slfn4	0.0208443	0.993013		Gpr107	0.0523307	0.742948
Gm10639	1.30845	0.00470626		Gmpr	-0.0344177	0.894238		Slfn4	-0.593757	0.734191
Gm16861	1.30572	4.42483e-10		Mid2	-0.453249	0.0122574		Gmpr	-0.818352	6.19e-10
Spp1	1.27064	2.28892e-08		Trim25	0.318402	0.537962		Mid2	-0.338854	0.0752234
Crabp2	1.26663	0.0011382		Dgke	-0.321038	0.0395271		Trim25	0.179315	0.225996
Gm20390	1.26354	0.637231		Scpep1	0.849666	3.04344e-80		Dgke	-0.0240783	0.935735
Cited1	1.25105	2.50135e-18		Mnt	0.14276	0.349952		Scpep1	0.735771	7.07e-81
Hmga1b	1.24658	0.0370645		Hddc2	-0.0223048	0.943448		Mnt	0.163798	0.14431
Mgll	1.24431	1.3213e-67		Tpd52l1	0.250793	0.149834		Hddc2	-0.249348	0.333751
Icosl	1.18525	0.0169621		Pemt	0.354788	0.534938		Tpd52l1	0.284219	0.134696
Amdhd1	1.17616	0.00763688		Cdh1	0.934892	0.474921		Pemt	0.165004	0.794374
Serpine1	1.17344	0.0488161		Arvcf	-0.0374256	0.945469		Cdh1	2.07311	0.217944
Cdc42ep5	1.16775	2.66349e-11		Comt	0.0498069	0.734686		Arvcf	0.0673911	0.91343
Gsta2	1.16281	7.34621e-06		Rtca	0.308992	0.00694987		Comt	0.0576329	0.682392
Gm45847	1.15858	0.000373215		Dbt	-0.152468	0.358864		Rtca	0.257382	0.0287046
Sema6d	1.12759	3.61432e-52		Dazap2	0.169262	0.0121464		Dbt	0.0446553	0.843287
Gm2004	1.12251	0.626916		Mcts1	-0.0856731	0.804		Dazap2	0.0527632	0.547101
Gm2260	1.12074	5.03568e-05		Trappc10	-0.00500918	0.977982		Mcts1	-0.0731638	0.843287
Depdc7	1.11775	7.82929e-05		Ccm2	0.0231096	0.90044		Trappc10	-0.0184841	0.923564
1700007K13Rik	1.10505	0.0151173		Tbrg4	0.231856	0.011981		Ccm2	0.0412121	0.834272
4930556M19Rik	1.09846	0.0476495		Mx1	-0.493096	0.510584		Tbrg4	0.307373	0.000212423
Epb41l4b	1.09516	1.58236e-11		Ndufa9	0.350172	2.26932e-07		Mx1	-0.681011	4.62e-07
Sgk2	1.0943	5.47821e-06		Lck	0.651909	0.553091		Ndufa9	0.215108	0.00233908
Ttbk1	1.09061	1.75056e-26		Cttnbp2	-0.168334	0.791911		Lck	0.394852	0.706656
Nr4a3	1.08492	9.35653e-46		Galnt1	-0.0376947	0.785599		Cttnbp2	0.34894	0.540699
Tmem179	1.07917	0.00484968		Mkrn2	-0.00535915	0.98029		Galnt1	0.0427291	0.801216
Mfap3l	1.07671	0.0283763		Raf1	0.0454141	0.665408		Mkrn2	0.00989816	0.969856
Cpz	1.05481	1.35162e-06		Septin1	-0.389472	0.810163		Raf1	-0.0304902	0.779457
Col1a1	1.05318	2.20076e-11		Acvrl1	-1.04035	5.80861e-11		Septin1	-0.516066	0.732924
Col12a1	1.04943	0.00336804		Grasp	-0.742015	0.00551831		Pdgfb	1.41948	0.334267
Zdhhc23	1.04907	0.00768575		Acvr1b	-0.327253	0.281184		Acvrl1	-0.960131	5.7e-09
Dhrs2	1.04503	1.9292e-07		Tom1l2	-0.49834	1.37864e-11		Grasp	-0.568704	0.096547
Pde4d	1.02462	1.72543e-09		Zfp385a	0.258482	0.382422		Acvr1b	-0.303274	0.279341
St6gal1	1.0238	4.18357e-34		Itga5	0.522526	2.4939e-05		Tom1l2	-0.15946	0.182392
Cgn	1.02315	4.61343e-05		Wdr77	0.096743	0.324501		Zfp385a	-0.00103498	0.99813
Mfsd2a	1.0164	0.0561079		Atp5pb	0.162736	0.00636611		Itga5	0.514863	4.21e-07
Smtnl2	1.0126	0.00308845		Sox9	-0.191653	0.528		Wdr77	0.230992	0.0035026
Col4a4	1.00204	2.55825e-07		Hnrnpd	-0.210659	0.00861815		Atp5pb	0.278349	1.4e-08
Mab21l3	0.991483	0.0743388		Dynlt1c	-0.0456972	0.921278		Sox9	-0.222828	0.396419
Rarb	0.988597	1.48661e-06		C1d	-0.179195	0.261311		Hnrnpd	0.0493271	0.691738
Gm11175	0.983395	0.714707		Gm2a	0.0513474	0.844348		Dynlt1c	-0.0228773	0.968536
Thsd7a	0.976268	2.01658e-21		Krit1	-0.224058	0.0823459		C1d	-0.0131858	0.961381
Fam174b	0.966501	4.17204e-73		Clcn4	-0.190422	0.0588582		Gm2a	-0.330757	0.11949
Chchd10	0.961926	6.02966e-31		Sema4f	0.0914807	0.819112		Krit1	-0.165899	0.168081
Srgap3	0.957988	0.103448		Hk2	0.384526	3.30829e-07		Clcn4	-0.267318	0.00381799
Cav1	0.953934	2.18009e-08		Myo18a	-0.218531	0.0509944		Sema4f	0.157144	0.598989
Ano3	0.946777	4.61212e-15		Sez6	3.56203	0.000662921		Hk2	0.840921	8.01e-50
Gsta4	0.939889	8.97591e-06		Abhd15	-0.782468	0.233392		Myo18a	-0.398414	3.3e-06
Cnnm1	0.937411	1.18812e-09		Hoxb6	0.0604155	0.934276		Abhd15	-0.1616	0.884525
Slc4a11	0.924784	0.0221789		Loxl3	-0.566329	3.36437e-07		Hoxb6	-0.245	0.689106
Smpd1	0.912318	2.88287e-58		Kat2b	-0.156146	0.140105		Loxl3	-0.536168	3.68e-06
1810049J17Rik	0.912279	0.00636213		Rab5b	0.713867	1.35989e-17		Kat2b	-0.0351514	0.783925
Cyp1a1	0.908156	0.00843897		Icosl	0.274871	0.803671		Rab5b	0.616192	9.82e-20
D630003M21Rik	0.902707	1.31859e-06		Spg7	0.0874758	0.60589		Icosl	0.367264	0.698617
Gpr37	0.902402	3.94101e-11		Rpl13	0.137585	0.0135271		Spg7	-0.0694823	0.672216
Cd72	0.901274	0.0456199		Chmp1a	0.219727	0.0230673		Rpl13	0.0778888	0.142482
Atp7b	0.892956	0.0294217		Rpa1	0.204979	7.68471e-05		Chmp1a	0.0470761	0.737629
Mogat2	0.89241	0.0419421		Serpinf1	-0.559853	0.337781		Rpa1	0.262583	7.03e-07
Inava	0.888145	0.0243298		Tubgcp3	0.102106	0.399005		Serpinf1	-0.709732	0.234151
Igsf8	0.886151	1.8095e-41		Polr3d	0.0887629	0.724678		Tubgcp3	0.18456	0.0796791
Gm44264	0.885275	6.28303e-06		Tcf7	-0.820569	0.199846		Polr3d	0.229836	0.299483
Gm43951	0.882605	0.302594		Ddx3x	-0.09685	0.0444242		Tcf7	-0.457165	0.0110924
Pgf	0.880496	0.0166053		Il12rb1	0.655871	0.722949		Ddx3x	0.172175	3.2e-05
Snca	0.865677	2.68373e-14		Usp32	0.146616	0.255895		Il12rb1	-0.108765	0.737828
Enpep	0.86228	1.62982e-05		Txnrd3	0.0195553	0.949914		Usp32	0.1054	0.369483
Atp6v0a4	0.860807	0.000420634		Zfp512b	0.175408	0.341254		Txnrd3	-0.216702	0.402239
Gfra4	0.853452	0.141618		Dnajc5	0.0531226	0.638622		Zfp512b	0.0501973	0.837793
Cbr2	0.853221	0.0640193		Tpd52l2	0.0256613	0.891749		Dnajc5	0.0854445	0.375033
Wnk2	0.847321	0.00530454		Fmr1	-0.279312	0.000603835		Tpd52l2	0.0188433	0.928706
Gm10642	0.84675	0.00445232		Bcl11a	-0.192716	0.84299		Fmr1	0.0839594	0.416769
Rlbp1	0.842948	0.0946485		Pxmp4	-0.420463	0.361989		Bcl11a	-0.247286	0.805733
Eps8	0.838597	1.0372e-55		Dlg3	0.181425	0.550521		Pxmp4	-0.838851	0.000809871
Ggt1	0.836399	3.66165e-08		Gnb1l	0.303991	0.310043		Dlg3	-0.0896076	0.802633
Nmnat2	0.834705	0.0556222		Mmp11	0.421597	0.655866		Gnb1l	0.394211	0.221884
Gdap1l1	0.829522	0.135583		Smarcb1	0.147341	0.142547		Mmp11	-0.715995	0.313459
Cpeb1	0.826913	1.89645e-14		Hip1r	0.387316	0.0460475		Smarcb1	-0.0194206	0.909605
Tap1	0.816899	0.000663083		Nsun5	0.223461	0.245678		Hip1r	0.303254	0.193555
Tbc1d2	0.816205	0.000169838		Top1mt	-0.038869	0.908379		Nsun5	0.38904	0.0260694
Cd68	0.813034	0.0195301		Hoxa10	-0.187339	0.357744		Top1mt	-0.0280142	0.938955
Oas1g	0.811157	0.062642		Mmp14	-0.565018	1.02332e-25		Hoxa10	0.0304511	0.925198
Axin2	0.810973	5.35443e-15		Slc7a7	-0.0181842	0.974453		Mmp14	-0.66624	3.24e-39
Cbs	0.809163	0.0757365		Oxa1l	0.0882863	0.579832		Slc7a7	0.101623	0.856808
P2ry2	0.806576	0.161873		Heatr6	-0.0397106	0.837856		Oxa1l	0.120035	0.469165
Ptgds	0.793782	2.73554e-25		Icam4	1.14442	0.456113		Heatr6	0.0669101	0.711443
Nabp1	0.789467	1.26514e-09		Ilf2	-0.0384651	0.713767		Icam4	-0.0925533	0.96312
C030029H02Rik	0.788433	0.04096		Chtop	-0.00355434	0.976983		Ilf2	0.116971	0.172403
Pla2g2e	0.785456	2.52957e-27		Snapin	-0.100732	0.626435		Chtop	0.0694617	0.43475
Pik3r5	0.782332	0.157198		S100a4	0.706473	0.360757		Snapin	-0.116663	0.493709
Pcsk9	0.781488	1.18287e-06		S100a6	-0.274356	0.724201		S100a4	-0.967734	0.389134
Rab20	0.774129	0.000645296		Mapk7	-0.00162423	0.995604		S100a6	-0.209366	0.788068
Tnfaip6	0.768567	0.0154236		Epn2	-0.369838	0.000476284		Icam2	-2.05701	0.00314406
Nrg2	0.76337	0.0307655		B9d1	0.387018	0.271388		Mapk7	-0.242127	0.125366
Slc45a2	0.759808	1.16267e-65		Sec24b	-0.0378506	0.784261		Epn2	-0.223903	0.0669183
Gm13736	0.752982	0.213656		N4bp3	0.390007	0.337436		B9d1	0.135339	0.753557
Scn1b	0.751752	0.00255708		Rmnd5b	0.23669	0.315463		Sec24b	-0.256207	0.00150096
Sema7a	0.744329	2.12921e-06		Nhp2	0.0448942	0.743018		N4bp3	0.18711	0.803151
Rcsd1	0.743513	5.84463e-05		Vps9d1	-0.0690185	0.834786		Rmnd5b	-0.134347	0.651776
Ccdc159	0.739991	0.190878		Zfp276	-0.220679	0.346169		Nhp2	-0.00843542	0.958113
Tinagl1	0.736007	4.85854e-12		Mfsd10	0.130316	0.517972		Vps9d1	-0.403909	0.0749806
Plcg2	0.731479	8.77974e-10		Luzp1	-0.219371	0.0116304		Zfp276	-0.31807	0.10702
Gm42501	0.725155	0.114891		Kctd10	-0.0484008	0.776506		Mfsd10	0.0517429	0.815717
Crlf1	0.724938	3.22374e-10		Poldip2	0.313406	0.00133838		Luzp1	0.00344456	0.983964
Mgarp	0.722849	1.41986e-09		Ift20	0.316609	0.131448		Kctd10	-0.300856	0.000198794
Gstm6	0.720146	0.0197866		Lgals9	-0.603093	0.000982119		Poldip2	0.235492	0.0158362
Gm10184	0.717603	0.293881		Araf	0.222616	0.0460475		Ift20	0.0677476	0.82284
Plk-ps1	0.715316	0.0914343		Cfp	0.337646	0.837647		Lgals9	-0.418433	0.000848091
Acsl6	0.714533	0.039348		Timp1	1.48293	0.00424005		Araf	0.0864462	0.555169
Gpr143	0.7142	2.71827e-23		Uxt	0.310153	0.296352		Cfp	-0.413351	0.813647
Sik1	0.711721	4.17657e-08		Cnnm3	-0.0269263	0.908379		Timp1	1.45932	0.000590866
Kcnk5	0.706926	0.0950005		Lman2l	0.369745	0.0118155		Uxt	0.293032	0.315392
Usp18	0.70667	0.224109		Mcm3ap	0.0260574	0.857387		Cnnm3	-0.171949	0.322312
Bace2	0.706527	3.85649e-45		Pcnt	-0.217414	0.0241798		Lman2l	0.240809	0.0864925
Sema4a	0.706066	0.00870052		Mxd1	-0.194242	0.440452		Mcm3ap	0.0175137	0.919185
Brca1	0.704802	5.55114e-34		Gmcl1	0.0523494	0.755467		Pcnt	-0.107127	0.361639
Dhrs3	0.704033	0.0510528		Snrnp27	-0.0776217	0.643595		Mxd1	-0.457758	0.00453262
Tuba4a	0.702176	2.41516e-21		Ocrl	-0.369252	0.140105		Gmcl1	-0.0812622	0.612466
Lcp1	0.691165	0.00573028		Calm1	-0.126694	0.00764716		Snrnp27	0.158592	0.217452
Cd38	0.690997	0.0344048		Agpat3	0.0302628	0.787055		Oas1c	-0.155479	0.931661
Ctsk	0.690346	0.157774		Sema6b	-0.591117	0.008655		Ocrl	-0.761573	0.00335949
Apbb1ip	0.688825	0.209823		Uhrf1	-0.0411386	0.533992		Calm1	0.0122688	0.890357
Rasl10b	0.687619	0.0743388		Dpp9	0.105191	0.236733		Agpat3	-0.0247521	0.838076
Gm26811	0.686665	0.204999		Ramp2	-0.86981	0.0149787		Sema6b	-0.32382	0.132903
Fah	0.686596	3.76033e-10		Gramd1a	-0.227941	0.0627729		Uhrf1	0.365697	2.45e-16
Lck	0.684008	0.058328		Ckb	-0.776225	5.20769e-38		Dpp9	0.0963483	0.294153
Sdf2l1	0.681653	4.24478e-15		Sp1	-0.184747	0.0151187		Ramp2	-0.400677	0.335611
Eogt	0.680052	2.80768e-34		Myg1	0.294504	0.00834473		Gramd1a	-0.256422	0.024353
Rps27rt	0.679669	0.0481924		Rarg	-0.807585	9.12966e-13		Ckb	-0.684752	5.29e-20
Bin3	0.676924	4.91813e-18		Pfdn5	0.113955	0.348566		Sp1	-0.153225	0.07297
Veph1	0.676397	0.26449		Efnb2	0.739327	0.665939		Myg1	0.245974	0.0452933
Rabggta	0.676194	3.07389e-07		Rrp15	0.0763953	0.732479		Rarg	-0.804609	7.4e-20
Gpr63	0.674815	0.226094		Rnd2	0.724436	2.07537e-05		Pfdn5	-0.0184182	0.93029
Slc6a17	0.673353	3.42778e-29		Srr	0.0497078	0.893179		Rrp15	-0.0951683	0.693906
Pde4b	0.673021	9.42351e-14		Fbxo9	0.0254368	0.911878		Rnd2	0.478841	0.0153341
Elovl4	0.672583	0.000613581		Vps50	-0.0113955	0.946008		Srr	0.0459438	0.907487
Sgcg	0.669995	6.1428e-06		Hars	0.324295	0.000102091		Sync	-0.145266	0.95582
Gm3776	0.669971	0.000395897		Zmat2	0.164261	0.172474		Fbxo9	0.105409	0.543844
Zbtb8a	0.669297	0.0337582		Ube2c	-0.388708	1.26032e-06		Vps50	0.0100049	0.957579
Gfra1	0.669268	0.161418		Smg5	0.071828	0.345417		Hars	0.308169	9.47e-05
Plch1	0.669036	3.67889e-05		Cct3	0.135343	0.00443427		Zmat2	0.216312	0.054695
Gm12184	0.663068	0.0171322		Glmp	0.27218	1.49991e-05		Ube2c	-0.262522	0.00384793
Scn1a	0.662745	0.00507265		Mef2d	0.456718	9.99684e-08		Smg5	0.0630161	0.493995
Nlgn1	0.661164	0.0420325		Tmem79	-0.339633	0.818454		Cct3	0.139966	0.00173303
Serpinb8	0.660633	0.21473		Snd1	0.416223	3.50388e-21		Glmp	0.141163	0.037933
2610318N02Rik	0.658397	0.00118731		Slc19a1	-0.0434501	0.874379		Mef2d	0.267777	0.000422925
Tnfrsf19	0.658338	1.8434e-05		Kpnb1	-0.0391617	0.534645		Tmem79	0.483653	0.651369
B430218F22Rik	0.658116	0.497366		Npepps	0.0973421	0.397293		Snd1	0.413299	2.2e-23
L3mbtl2	0.654914	1.48678e-34		Mrpl10	0.256994	0.0817466		Col18a1	-1.09123	0.459034
Smpdl3b	0.65456	1.34455e-05		Cyp51	0.450979	5.37601e-20		Slc19a1	-0.0301908	0.926821
Fam49a	0.653907	3.61981e-08		Tcf25	0.466304	6.28278e-18		Kpnb1	0.107467	0.0102462
Rgcc	0.651125	0.263085		Tubb6	0.332023	0.00125809		Npepps	0.0180809	0.919724
Xntrpc	0.650889	0.222039		Def8	-0.12063	0.400682		Mrpl10	0.1761	0.228084
Dusp2	0.650004	0.0199446		Pax9	-0.118626	0.908379		Cyp51	0.21447	7.11e-06
Shroom3	0.649624	0.30402		Col1a1	0.734452	0.450553		Tcf25	0.324997	3.53e-10
Dipk1b	0.649622	0.00328641		Itga3	0.503893	0.745694		Tubb6	0.432992	0.000309154
Camsap3	0.645915	6.91116e-08		Foxm1	-0.151271	0.0262684		Def8	-0.219268	0.108853
1700105P06Rik	0.645583	0.321834		Itfg2	0.0185993	0.940497		Pax9	-0.216326	0.860459
Stau2	0.643651	7.56791e-10		Nrip2	-0.0871076	0.958459		Col1a1	1.0918	0.227007
Dnm3	0.641714	0.334152		Tulp3	-0.0542465	0.517884		Itga3	-0.87184	0.346688
5031439G07Rik	0.641537	4.70796e-33		Gtf2h4	0.0870946	0.726229		Foxm1	0.0639726	0.538655
Gja1	0.641064	3.89217e-12		Tubb5	0.000114181	0.999228		Itfg2	-0.105193	0.599468
Grm8	0.638221	0.0554225		Ell2	-0.766081	0.20883		Nrip2	-0.341092	0.795133
Lgals3	0.636967	5.42934e-12		Jup	-0.618494	0.193466		Tulp3	-0.0353093	0.688446
Gm37697	0.636523	0.319096		Fkbp10	-0.0469581	0.906209		Gtf2h4	0.0305107	0.926538
Galnt12	0.636025	5.45614e-08		Nom1	0.086985	0.55427		Tubb5	0.168207	1.26e-06
Phyhd1	0.630807	0.174698		Ergic1	0.0512213	0.682107		Ell2	-0.737999	0.214187
Sigirr	0.629267	0.00467034		Tcea3	-1.2615	0.281184		Jup	-0.794124	0.032899
Igsf11	0.623496	4.6541e-08		Ifrd1	0.0203816	0.865651		Fkbp10	-0.370823	0.150944
Gm26620	0.622719	0.313949		Stk38l	0.032235	0.905226		Nom1	0.0439441	0.804714
Slc26a7	0.617635	0.123923		Brpf1	-0.230623	0.0279131		Ergic1	0.10412	0.380141
Slc24a5	0.61709	5.9303e-42		Akr1b3	0.0914979	0.393394		Tcea3	-1.6992	0.209896
Flt4	0.61688	0.320361		Gstt3	0.291433	0.521879		Ifrd1	0.49497	3.11e-14
Plxdc1	0.614367	0.240577		Ddt	0.458458	0.0228747		Stk38l	0.0474338	0.849485
Kazn	0.613967	1.7346e-10		Ddx18	-0.074481	0.439389		Brpf1	-0.122514	0.3406
Lrp2	0.612809	0.0365465		Ubl3	0.257462	0.00608199		Akr1b3	-0.259497	1.34e-05
Dcxr	0.611862	5.44111e-07		Gramd3	-0.336703	0.366128		Gstt1	-1.57218	0.112151
Gcat	0.611844	1.48936e-07		Eef1e1	-0.0600377	0.739692		Gstt3	-0.0827673	0.881686
Hspb7	0.610807	0.181938		Akt1	0.146809	0.0010295		Ddt	0.247906	0.302256
Gm27029	0.609653	0.246815		Tcirg1	0.0537511	0.673926		Ddx18	0.067268	0.526981
1700019D03Rik	0.608736	3.61299e-05		Naglu	0.324663	1.84262e-05		Ubl3	0.444481	3.35e-08
Ass1	0.608325	3.1062e-18		Coasy	0.130786	0.475956		Gramd3	-0.6415	0.0431121
Id1	0.604483	0.228889		Smo	-0.198389	0.00563817		Eef1e1	0.206241	0.103794
Eno2	0.604035	5.55278e-05		Crnkl1	0.0779209	0.64572		Akt1	0.169904	6.86e-05
Gm17131	0.603854	0.244164		Rin2	0.212045	0.328655		Tcirg1	-0.0567919	0.652055
Kctd12	0.6036	1.03639e-10		Chordc1	-0.326425	0.000241155		Naglu	0.0222267	0.863985
Oas1a	0.602602	0.0143306		Rtcb	0.183957	0.0186003		Coasy	-0.328094	0.0142096
Pam16	0.600804	0.37577		Pwp1	0.0860605	0.517109		Smo	-0.339169	7.83e-07
Ccdc13	0.59985	2.55222e-06		Fbxo7	0.2874	0.0114909		Crnkl1	0.126759	0.388036
Lipe	0.599599	0.0256874		Capns1	-0.0180303	0.86359		Rin2	0.300268	0.220058
B3galt5	0.598617	0.0504995		Lrp3	-0.08553	0.964153		Chordc1	-0.0217263	0.903234
Zdhhc14	0.597345	3.88475e-05		Hoxd13	-0.0436828	0.892381		Rtcb	0.0438171	0.662616
Mcc	0.597323	9.07982e-10		Clpb	0.122319	0.357094		Pwp1	0.176919	0.162429
Tdrp	0.5923	0.0232805		Septin7	-0.243214	9.71604e-05		Fbxo7	0.450977	2.02e-07
Eva1c	0.591681	0.02396		Zdhhc4	0.204068	0.403611		Capns1	-0.105071	0.131746
Drc1	0.590071	0.382483		Rac1	-0.0520169	0.889897		Lrp3	-0.509959	0.782025
Trnp1	0.58959	0.00191924		Nup214	0.136986	0.136833		Hoxd13	0.0392089	0.920114
Klhl30	0.589249	4.20477e-09		Aif1l	0.478776	0.118505		Clpb	-0.0287041	0.878498
Abca8a	0.587617	0.214189		Ltbp1	0.990786	0.544329		Septin7	-0.0389141	0.702045
Slc3a2	0.586492	1.2811e-25		Ugp2	0.970701	5.39454e-99		Zdhhc4	0.0315105	0.931682
Pmel	0.582928	4.47236e-26		Trmt1	0.0267246	0.860396		Rac1	-0.165637	0.526632
Dglucy	0.582076	0.000110564		Nacc1	0.252791	0.000199164		Nup214	0.103782	0.315913
Cdk2	0.582074	1.06237e-35		Nfix	-0.921262	5.41027e-10		Aif1l	0.868995	0.0148377
Gm26571	0.581513	0.853808		Slc1a5	-0.00150496	0.994501		Ltbp1	0.448664	0.822429
Ajm1	0.580807	0.000668347		Uba1	0.140775	0.00263101		Ugp2	1.19744	6.88e-128
Tuft1	0.580437	0.000894258		Vwf	3.51304	1.65179e-14		Trmt1	0.148619	0.217452
2010001A14Rik	0.579999	0.335144		Siae	0.247963	0.222291		Nacc1	0.188224	0.00216886
Adgb	0.578923	5.94147e-05		Spa17	-0.166454	0.926132		Nfix	-0.4989	9.18e-09
Ptpn6	0.573984	0.000230108		Fam50a	0.403963	0.000242617		Slc1a5	-0.151472	0.109472
Sh3bgrl2	0.573841	9.95571e-07		Emd	0.15772	0.301451		Uba1	0.0567001	0.300012
Slc25a34	0.571748	0.241139		Taco1	0.239038	0.256899		Vwf	2.48215	5.39e-07
Rbpms2	0.570269	0.0060314		Sipa1l2	-0.195466	0.156412		Siae	0.129214	0.579553
Epb41l4a	0.568181	1.19094e-06		Ap4e1	-0.156897	0.451198		Spa17	0.447027	0.787417
Pdpn	0.566909	1.20495e-09		Blvra	0.0653307	0.794358		Fam50a	0.285583	0.0142392
Mef2b	0.566835	0.332129		Pdzd4	0.254695	0.536411		Emd	0.304983	0.02239
Itgb3	0.565801	4.50809e-08		Idh3g	0.317284	0.00151422		Taco1	0.206133	0.347921
Avpi1	0.565589	1.08057e-05		Pnck	-0.797551	0.593932		Sipa1l2	0.178136	0.135135
Hoxa11	0.562456	0.0030018		Ssr4	0.311126	0.0160269		Ap4e1	0.0460599	0.868228
Gm3839	0.561755	0.0333342		Bcap31	0.0513912	0.680567		Blvra	0.0925506	0.718366
Tspan10	0.561746	6.91279e-29		Fam98a	-0.00159557	0.993187		Pdzd4	0.00953733	0.988696
Aebp1	0.559529	2.44098e-21		Kmt2a	-0.213163	0.0143458		Idh3g	0.099392	0.452208
Dusp4	0.557445	2.33655e-24		Ift46	-0.0192082	0.943498		Pnck	-1.51629	0.280651
Gm5182	0.55678	0.371727		Tmem25	0.974231	0.0990975		Ssr4	0.232904	0.108078
Plp2	0.556206	2.10372e-06		Trappc6a	0.301619	0.157919		Bcap31	-0.0100495	0.952938
Aig1	0.556152	0.00434744		Supt6	0.13029	0.0744438		Fam98a	0.142873	0.159076
Hoxa11os	0.556131	0.0984539		Spag5	-0.270249	0.00382208		Kmt2a	-0.0989357	0.322924
Efhc1	0.555822	0.152228		Unc119	0.111239	0.606389		Ift46	-0.201577	0.254624
Olfml3	0.555529	0.00387535		Rab34	0.152503	0.193862		Tmem25	-0.102462	0.924556
Steap1	0.555132	0.00433073		Sdf2	0.256768	0.132245		Trappc6a	-0.0114042	0.976486
Dlx2	0.554666	0.359984		Ccne1	0.122884	0.373558		Supt6	0.0124226	0.920827
Gsta1	0.554418	1.2946e-11		Bbc3	-0.633902	0.107605		Spag5	-0.217134	0.064977
Itga3	0.554141	0.116166		Psmc3	0.182595	0.00287272		Unc119	0.0881036	0.766722
Ccn4	0.553661	3.12973e-11		Acp2	0.119894	0.464211		Rab34	0.0142983	0.942002
Papss2	0.553107	0.0985276		Rapsn	0.194519	0.170025		Sdf2	0.0915179	0.700379
Hmox1	0.552694	2.54183e-12		Slc39a13	0.340451	0.0603397		Ccne1	0.0579656	0.787282
Slc6a8	0.552611	2.27634e-14		Celf2	-0.298147	6.14521e-07		Bbc3	-1.28366	1.5e-08
Rap2a	0.54996	9.20182e-15		Ddb2	-0.181897	0.834473		Psmc3	0.075328	0.269827
Snta1	0.549655	2.10372e-06		Sf3a1	0.129473	0.0462896		Acp2	-0.0630651	0.7292
Pcyt1b	0.548388	0.0415796		Stat6	-0.162538	0.131636		Rapsn	0.17504	0.158791
Cyp2j6	0.547237	2.09216e-16		Vrk3	-0.17465	0.420284		Slc39a13	-0.072917	0.797116
Nudt22	0.544451	0.00779272		Smg9	0.0206058	0.929648		Celf2	-0.092703	0.310133
Ramp3	0.544419	0.372127		Paxip1	0.214289	0.027288		Ddb2	-0.555381	0.256593
Gm16062	0.544155	0.00714401		Rmnd5a	-0.281836	0.00594098		Sf3a1	0.169911	0.00568456
Lhfpl2	0.543022	4.76863e-07		Mov10	-0.406762	0.0120286		Stat6	-0.289637	0.000381514
Olfm2	0.541053	0.342338		Rhoc	-0.415535	2.91203e-05		Vrk3	-0.273285	0.0797746
A430057M04Rik	0.53926	0.165606		Tead3	-0.65405	0.176916		Smg9	-0.111007	0.575831
Art5	0.535548	0.0313677		Ppard	0.0248237	0.89384		Paxip1	0.286309	0.00257177
Calr	0.535275	1.28081e-25		Def6	-0.0291387	0.945231		Rmnd5a	-0.649396	1.51e-15
Tspan7	0.53451	2.65971e-07		Metrn	0.10042	0.232522		Mov10	-0.124504	0.0780026
Creld2	0.534189	5.17882e-16		Lmf1	0.12003	0.520469		Rhoc	-0.514035	4.36e-10
H3c15	0.533985	0.343924		Ciao3	0.423815	0.0220855		Tead3	-0.414287	0.348432
Trib3	0.533658	1.11627e-05		Dbf4	-0.316589	0.000207442		Ppard	-0.146626	0.229463
Ppargc1a	0.532734	1.92972e-13		Daxx	0.356414	0.0103072		Def6	-0.134793	0.734207
Gm13502	0.531999	0.66264		Cd320	0.0256269	0.935101		Metrn	0.151978	0.0576715
Tm7sf2	0.531756	5.76612e-05		Ipo4	0.354939	7.85797e-05		Lmf1	-0.0296278	0.917775
Mlph	0.530429	1.59399e-22		Tm9sf1	0.18584	0.110589		Ciao3	0.231895	0.240524
6430548M08Rik	0.530245	1.87778e-07		Irf9	-0.106045	0.88326		Dbf4	-0.0587808	0.72891
Gm44065	0.529795	0.284991		Gmpr2	0.135443	0.523175		Daxx	0.127306	0.299213
Tmem268	0.529081	1.67113e-17		Mdp1	-0.0310425	0.940507		Cd320	-0.0393805	0.917605
Gm38246	0.52608	0.382399		Dhrs1	0.177255	0.536432		Ipo4	0.239521	0.00735488
Grtp1	0.525395	0.416364		Tmem161a	0.114594	0.561044		Tm9sf1	0.159389	0.16186
Gm9951	0.524626	0.148665		Armc6	0.158197	0.511433		Irf9	-0.249175	0.0270154
Ctsh	0.524498	0.0768682		Borcs8	0.248208	0.457687		Gmpr2	0.114862	0.587634
Aph1c	0.52438	1.05439e-20		Slc25a42	0.408644	0.734358		Mdp1	0.112753	0.72632
Rab15	0.523643	0.153539		Snx9	0.0343623	0.843256		Dhrs1	0.0238977	0.955838
Prr5	0.523205	3.90949e-06		Ranbp3	0.4051	1.46885e-10		Tmem161a	0.151009	0.380964
Bcan	0.520014	0.00567779		Ndufa11	0.235715	0.101524		Armc6	-0.0649184	0.841093
Cib2	0.519867	0.285563		Nr2f6	-0.217216	0.117524		Borcs8	-0.0590602	0.900072
Id3	0.519824	0.000708498		Use1	0.133555	0.55957		Slc25a42	-0.03408	0.981424
Ak1	0.519176	3.02964e-07		Ocel1	-0.261529	0.397096		Snx9	-0.219192	0.0365829
Creg1	0.519147	9.15504e-13		Dyrk1b	-0.166356	0.634755		Ranbp3	0.282838	6.86e-05
Intu	0.518678	4.10848e-11		Braf	-0.248881	0.0286608		Ndufa11	0.119667	0.543886
Tcte2	0.517575	0.137445		Ndufb2	0.106389	0.667624		Nr2f6	-0.27132	0.0345673
Pxmp2	0.514346	0.180717		Hltf	0.0724433	0.657228		Use1	0.0308236	0.9165
Tyr	0.511934	1.89461e-21		Prpf6	0.206867	0.0151887		Ocel1	-0.56731	0.00826569
Gm38226	0.51117	0.0244796		Rgs19	0.112128	0.628763		Dyrk1b	-0.560641	0.000323613
Zfp827	0.510575	0.000113339		Abhd3	1.08281	0.493808		Braf	-0.120854	0.358343
Tfeb	0.510078	4.22277e-06		Snrpd1	-0.0852557	0.537293		Ndufb2	-0.0658718	0.81084
Mgst1	0.508609	0.000101054		Tchp	0.0253579	0.955034		Hltf	0.056911	0.711769
Nat8f3	0.508576	0.40391		Tiam1	-0.100238	0.587772		Prpf6	0.211756	0.00749775
Slc37a2	0.507946	2.13314e-05		Tsc2	0.157621	0.0980657		Rgs19	0.12169	0.564004
Gm3320	0.50758	0.361474		Slc9a3r2	-0.560138	0.00525268		Abhd3	0.36355	0.840232
Hip1r	0.506833	6.87531e-08		Puf60	0.0999121	0.176435		Snrpd1	0.244838	0.0317452
Atp13a2	0.506252	2.27634e-14		Golga2	0.456779	2.41867e-08		Tchp	0.324772	0.322845
Nudt16l1	0.506069	2.16842e-15		Uck1	0.266075	0.0335575		Tiam1	0.0396004	0.880141
Kif26a	0.504746	8.31933e-06		Mien1	0.39912	0.00520379		Tsc2	0.230966	0.00990386
Hhipl1	0.504699	3.91692e-07		Axl	-0.732621	0.118023		Slc9a3r2	-0.712658	0.00149113
Ppp1r16b	0.504142	0.00196844		Tgfb1	0.146411	0.858269		Puf60	-0.0538781	0.568814
Tmem160	0.503171	0.138307		Ccdc97	0.228706	0.0864513		Golga2	0.246918	0.00250201
Gm14117	0.501502	0.261245		Zfp40	-0.334715	0.380972		Uck1	0.257318	0.0386566
Fam83f	0.501501	0.416207		Akap8l	0.183893	0.355214		Ikzf4	-2.32532	0.167275
Fgfbp3	0.500199	0.0664368		Pdcd2l	0.30394	0.070576		Mien1	0.139026	0.505671
Col9a1	0.499928	0.201894		Gtf2f1	0.405813	2.21176e-06		Axl	-1.03214	6.28e-05
Procr	0.499784	2.21268e-05		Clpp	0.426582	1.67803e-05		Tgfb1	-0.0413525	0.970195
Eno1b	0.49912	0.129992		Alkbh7	0.563193	0.00827211		Ccdc97	0.0758753	0.681811
Ccdc74a	0.498999	0.417543		Med6	-0.0685038	0.778572		Zfp40	-0.187065	0.639022
mt-Rnr1	0.498221	7.6438e-17		Cse1l	0.0688531	0.345245		Akap8l	0.0302302	0.920114
Specc1	0.497985	5.43448e-10		Naa20	0.189251	0.125766		Pdcd2l	0.305491	0.0778865
Aifm2	0.49688	0.000883218		Prkra	-0.201354	0.31829		Gtf2f1	0.263278	0.00101949
Rps2-ps10	0.496872	0.204945		Fkbp7	0.0349789	0.964298		Clpp	0.301937	0.00325987
Igtp	0.49663	0.447187		Plekha3	0.189183	0.0459751		Alkbh7	0.196133	0.534075
Gm43034	0.493804	0.364024		Ykt6	0.190917	0.0172775		Med6	0.0922938	0.716579
Ripor2	0.493758	0.101164		Baz1b	-0.129839	0.0519985		Cse1l	0.184075	0.00250223
Ctsd	0.493688	3.84642e-17		Pex6	0.313462	0.00463792		Naa20	0.250063	0.034513
Fkbp11	0.493368	0.00155267		Mrpl2	0.23145	0.109005		Prkra	-0.208219	0.298959
Ephb6	0.493095	0.143332		Mea1	0.354359	0.0227532		Fkbp7	-0.116765	0.878553
C2	0.493092	1.17945e-13		Kdelr1	0.135157	0.232942		Plekha3	0.401943	1.64e-06
Dhrs13	0.492914	0.000417716		Tmem143	0.200288	0.401273		Ykt6	0.115893	0.181779
Hsf4	0.491783	5.75015e-06		Ggct	0.120253	0.821456		Baz1b	0.0571408	0.450303
Mknk2	0.490205	1.59106e-13		Jag2	-0.928872	0.161069		Pex6	0.0814271	0.529114
Mest	0.487727	1.5253e-10		Btbd6	0.107608	0.738391		Mrpl2	0.109067	0.478518
Hlf	0.485662	0.11398		Nudt14	0.0540731	0.890588		Mea1	0.183416	0.178425
Afap1l2	0.484644	0.467961		Epdr1	0.0638412	0.662163		Grin2d	0.251593	0.92302
Bfsp2	0.484433	8.02036e-10		Flii	0.208545	0.0110814		Kdelr1	0.0550109	0.717779
Olfr986	0.484409	0.456771		Top3a	0.0996392	0.674375		Tmem143	0.245839	0.239487
Cttnbp2	0.484041	0.0469667		Atg4d	0.0897506	0.66223		Ggct	0.186902	0.543626
Piezo1	0.482431	1.74655e-16		Qtrt1	0.115073	0.739498		Jag2	-1.435	0.00705145
Lpar2	0.48154	0.0156347		Hdgfl2	0.119001	0.307966		Btbd6	-0.160034	0.585802
Tmem158	0.478011	0.486895		Chaf1a	0.207342	0.00140728		Nudt14	-0.231404	0.459255
Xaf1	0.476159	0.340859		Adprh	0.20319	0.0628121		Epdr1	0.319231	0.000172785
Ugp2	0.475566	1.75527e-08		Tmem39a	0.393613	0.00149679		Flii	0.115913	0.175913
Lrrc46	0.475187	0.372312		Timmdc1	0.0198618	0.932589		Top3a	0.255598	0.219227
Gm10282	0.47425	0.341491		Mcm2	0.228414	2.27793e-07		Atg4d	0.175101	0.326167
Tec	0.474062	0.0351956		Tpra1	0.321096	0.00547292		Qtrt1	0.267345	0.334537
Tmem8	0.473993	0.0194148		Nab1	-0.212768	0.0429685		Hdgfl2	0.00214121	0.990725
Insl6	0.473049	0.344366		Adgre5	-0.0288825	0.940464		Chaf1a	0.49411	4.5e-15
Cyp4v3	0.471162	0.0294217		Il17ra	-0.0500772	0.846837		Adprh	0.0294404	0.866854
Gramd2	0.470926	0.40036		Lamb1	0.688186	0.0129149		Tmem39a	0.283017	0.0443494
Mvd	0.470671	4.07547e-11		Kcnn1	-0.172737	0.926132		Timmdc1	0.147611	0.383443
Tmem116	0.470646	0.228727		Arrdc2	0.157932	0.858494		Mcm2	0.491051	1.34e-31
Dnaaf4	0.46851	0.505484		Map2k7	-0.0212446	0.895858		Tpra1	0.00263456	0.99093
5930430L01Rik	0.468397	0.409085		Timm44	0.122279	0.423152		Nab1	-0.174323	0.0874571
Adam23	0.468387	0.00314055		Ap2a2	0.0999764	0.314063		Adgre5	-0.0829032	0.84905
Fyb	0.468232	0.475823		Pnkp	0.33699	0.0409427		Il17ra	-0.0741826	0.77099
Pdxk	0.467713	1.3093e-12		Med25	0.10363	0.399488		Lamb1	-0.0236784	0.970973
Wnk4	0.46701	4.34182e-08		Bcam	-0.428639	0.70799		Kcnn1	-0.42893	0.842829
Mthfs	0.466872	0.298468		Clptm1	0.16352	0.0166311		Arrdc2	-0.96243	0.0503758
Zdhhc12	0.466582	0.13668		Relb	-0.211401	0.540045		Map2k7	-0.0233432	0.902139
H2-DMb1	0.465837	0.128369		Tomm40	0.272511	5.35058e-05		Timm44	0.134635	0.444885
Fdps	0.464702	1.42945e-13		Apoe	0.141659	0.00950873		Ap2a2	0.0395144	0.770123
Aif1l	0.464575	0.00798659		Hbp1	-0.0726462	0.694662		Pnkp	0.108537	0.624368
Mapk13	0.463646	0.0325031		Prkar2b	-0.736455	1.44888e-16		Med25	0.0910015	0.433725
Lss	0.462595	3.40953e-17		Cdkn1b	-0.130845	0.273342		Bcam	-1.34446	0.0154598
Gm10676	0.461973	0.265907		Klf4	-0.53536	0.390759		Clptm1	0.149032	0.0246741
Metrnl	0.460707	0.0251114		Ap1m1	0.238665	0.0119521		Relb	-0.251966	0.327564
Gm42791	0.459887	0.412545		Rab8a	0.235266	0.0620039		Tomm40	0.357924	2.57e-08
Rpl9-ps6	0.45966	0.347455		Hmgn2	-0.373488	3.85362e-10		Apoe	0.0415553	0.510148
Fam160a1	0.45823	0.412905		Fam32a	0.101563	0.474872		Hbp1	-0.277634	0.00779769
Hyou1	0.457445	3.48032e-21		Stard3nl	0.205911	0.460607		Prkar2b	-0.887562	5.54e-16
Insig2	0.457078	7.52225e-09		Stk11	-0.0179301	0.911393		Cdkn1b	-0.0704926	0.545641
Pex11g	0.455991	0.193122		Efna2	0.0272645	0.988652		Klf4	-0.137011	0.887528
Tom1	0.455779	1.54872e-06		Atp5d	0.431305	6.18073e-11		Ap1m1	0.21786	0.0201585
Atp1a1	0.455443	2.90508e-26		Ppp5c	0.342651	1.83899e-09		Rab8a	0.23405	0.0355586
Itgb4	0.454742	0.0519288		Cdk12	-0.107867	0.463579		Hmgn2	-0.153706	0.0240764
Sorbs3	0.45393	3.34642e-12		Lipe	0.879998	0.263439		Fam32a	-0.074826	0.634553
H2-T23	0.453198	0.525467		Pafah1b2	-0.0589989	0.500274		Stard3nl	0.185785	0.516189
Tmem51	0.452263	5.42645e-10		Tbc1d8	-0.466547	0.440046		Stk11	0.00157705	0.994295
Clec2l	0.452143	0.479229		Cnot11	0.00674214	0.966538		Efna2	-0.418699	0.829243
Tent5a	0.450479	0.0312882		Slc2a3	-0.207445	0.314302		Atp5d	0.253955	0.000163369
Gcat	0.450099	0.00173211		Foxj2	-0.356023	0.0323368		Ppp5c	0.409302	2e-11
Tmem86b	0.449921	0.489367		Sri	-0.196173	0.118255		Cdk12	0.0848676	0.552698
Dpp7	0.449902	1.55006e-09		Dgcr2	0.0307699	0.786025		Lipe	-0.396514	0.602083
Ndrg2	0.449522	0.519232		Irf3	0.219402	0.226077		Pafah1b2	0.0916055	0.245217
Kyat1	0.449479	0.100612		Bcl2l12	0.0865052	0.85964		Tbc1d8	-1.02635	0.0580564
Ephx1	0.449471	1.54504e-15		Zfp959	-0.158506	0.70485		Cnot11	-0.0559098	0.692153
Hook2	0.448179	0.00173916		Mpnd	0.103781	0.493808		Slc2a3	-0.161949	0.452501
Col16a1	0.446827	2.59367e-05		Sh3gl1	-0.028177	0.836102		Foxj2	-0.247553	0.132488
Scamp3	0.445899	3.11069e-08		Yju2	0.0319414	0.917308		Sri	-0.0780389	0.582927
Nudt9	0.444902	1.07056e-07		Ranbp2	-0.245162	0.000826797		Dgcr2	-0.0628068	0.550677
Serpinf1	0.441292	0.00817637		Grk5	-0.492749	0.00322588		Irf3	0.0995362	0.659399
Got1	0.440744	1.35094e-11		Dvl3	-0.129706	0.404381		Bcl2l12	-0.143254	0.767476
Lratd2	0.440628	3.29988e-06		Abcf3	0.457229	2.53377e-05		Zfp959	-0.236449	0.543626
Dennd3	0.440551	0.00621522		Eif2b5	0.12556	0.240275		Mpnd	-0.165335	0.132048
Tmeff1	0.440026	0.0620925		Cyth2	-0.295089	0.010338		Sh3gl1	-0.0555867	0.652728
Tmeff2	0.439819	0.47307		Car11	-0.862866	0.527333		Yju2	0.0675394	0.829652
Dhrs11	0.439621	0.00104606		Mrpl4	0.117416	0.452017		Ranbp2	0.0531788	0.628516
Ccdc85c	0.438381	4.23422e-08		Keap1	0.0813759	0.607845		Grk5	-0.320703	0.109244
Erfe	0.438342	0.277517		Glg1	-0.12773	0.142582		Dvl3	-0.286682	0.022935
Gm11847	0.437366	0.261769		Btbd2	-0.0405019	0.876914		Abcf3	0.21136	0.082257
Deptor	0.436973	9.44192e-07		Csnk1g2	0.0428179	0.72831		Eif2b5	0.0127204	0.940162
Hyal1	0.436172	0.000144871		Abhd17a	0.201064	0.106049		Cyth2	-0.306012	0.00209764
Dct	0.435735	6.94422e-22		Mob3a	-0.298912	0.493808		Car11	-0.837325	0.330636
N4bp3	0.435609	0.00365797		Cacnb3	0.753654	0.000195181		Plag1	-0.144866	0.952938
Ppfibp2	0.43498	8.28471e-07		Ccdc65	0.612184	0.654855		Mrpl4	0.0959312	0.582848
Ifitm3	0.434859	0.00167668		Fkbp11	0.928398	8.87509e-07		Keap1	-0.019724	0.91022
Pygl	0.43424	0.234291		Ddx23	-0.0118295	0.916061		Glg1	-0.11053	0.195984
Fez1	0.434166	9.83125e-05		Pld3	0.403739	0.000107246		Btbd2	-0.157793	0.431762
Hps3	0.433882	1.94374e-05		Grik5	0.216931	0.624145		Csnk1g2	-0.137964	0.138723
Pyroxd2	0.433806	0.00712667		Rabac1	0.200445	0.169651		Abhd17a	0.125727	0.35824
S100a6	0.433191	0.306982		Etv3	-0.251679	0.0757002		Mob3a	-0.570827	0.0654
Hint3	0.432623	0.317821		Prkcsh	0.261354	0.00053309		Cacnb3	0.0619279	0.888033
Fpgs	0.430976	1.46801e-06		Rab3b	-0.385367	0.850627		Ccdc65	0.688784	0.343715
Nedd4l	0.429825	7.18811e-18		Fcgrt	-0.858734	0.0310906		Fkbp11	0.79465	2.66e-05
Tead4	0.428943	0.000258728		Nosip	0.101846	0.527999		Ddx23	0.0198246	0.87126
Rapsn	0.428035	3.92837e-07		Pih1d1	-0.08508	0.714238		Pld3	0.158159	0.1626
Tcn2	0.427906	3.95523e-11		Rps11	0.126602	0.0521034		Grik5	-0.103286	0.823614
Sh3bp4	0.427549	1.04005e-06		Supt5	0.0839613	0.33154		Rabac1	0.0092283	0.970307
Elovl7	0.427022	0.00373695		Paf1	0.0833899	0.565079		Etv3	-0.144567	0.399103
Tmem81	0.426732	0.234508		Timm50	0.0308369	0.839142		Prkcsh	0.200791	0.00623333
C1ql3	0.425747	0.0876297		Med29	0.2962	0.140462		Fcgrt	-1.43699	8.35e-06
Sptlc2	0.422605	1.72075e-12		Bicd1	0.260288	0.0847517		Nosip	-0.0495589	0.793357
Pfkp	0.422562	6.04734e-11		Ncstn	0.00674768	0.966169		Pih1d1	-0.134678	0.509634
Osbpl6	0.422065	0.000175488		Pex19	0.273715	0.0112271		Rps11	0.0837472	0.340593
Exd1	0.421947	0.429282		Impdh1	0.0951003	0.711463		Supt5	-0.0160037	0.90327
Cyp51	0.421896	6.17263e-17		Dusp3	-0.20392	0.00844128		Paf1	0.0506787	0.753557
Csrp2	0.421641	0.00488582		Prodh	-0.514241	9.10808e-06		Timm50	0.226455	0.0224679
Cotl1	0.4212	7.57886e-09		Ess2	0.0776319	0.729574		Med29	0.193918	0.363911
Mfsd13a	0.419736	0.00788286		Slc25a1	0.206814	0.0455515		Bicd1	0.301032	0.02459
Fbln1	0.419547	1.41242e-12		Dgcr6	0.303332	0.0325455		Ncstn	-0.197053	0.0126173
Hacd2	0.419529	3.49253e-09		Ddr1	0.0246916	0.836691		Pex19	0.113879	0.266724
Gm829	0.418395	0.348984		Ier3	-0.507719	0.0177729		Impdh1	-0.0960492	0.763965
Hpse	0.418168	0.000343493		Klc4	-0.0232401	0.951141		Dusp3	0.00636141	0.971215
Gm36958	0.418107	0.305504		Ercc1	-0.097373	0.741412		Prodh	-0.532968	2.97e-05
1700088E04Rik	0.417059	0.306868		Homer3	-0.115866	0.562482		Ess2	0.125188	0.567784
Gm10451	0.416881	0.0709578		Crtc1	-0.0678871	0.777814		Slc25a1	-0.0056584	0.976108
Nid1	0.41669	0.000153357		Rnf215	0.316543	0.371854		Dgcr6	0.0493602	0.846754
Oat	0.416633	2.65539e-16		Sec14l2	0.0303805	0.953238		Ddr1	-0.301012	1.16e-07
Tyrp1	0.415968	3.99468e-19		Aven	0.212342	0.225601		Ier3	-0.73321	5.32e-06
Trim63	0.415939	6.039e-08		Cp	-1.38457	1.17304e-19		Fosb	-0.22534	0.926387
Rab27a	0.415078	1.67138e-14		Crot	-0.151409	0.401883		Klc4	-0.321973	0.156216
Ogdh	0.414196	1.77871e-12		Rps6ka1	0.152947	0.570169		Ercc1	-0.272231	0.176412
Ggta1	0.413062	0.460631		Snrnp200	0.150821	0.00831481		Homer3	-0.113415	0.641778
Taf10	0.412964	0.49751		Ciao1	0.0851616	0.58923		Crtc1	-0.19083	0.36091
Aass	0.412155	0.45068		Taf6l	0.287971	0.104832		Rnf215	-0.21772	0.45054
Cryl1	0.412139	0.000534255		Insig2	0.967456	4.8505e-27		Sec14l2	-0.112151	0.854446
Rab3a	0.411696	0.000107855		Kpna6	0.0869443	0.4137		Aven	0.260725	0.119133
Gm40864	0.411157	0.604106		Man1a	-0.0242431	0.966169		Cp	-1.47166	1.54e-65
Lims2	0.410799	0.429265		Itpkc	0.0270204	0.964849		Crot	-0.19683	0.236566
Herpud1	0.410662	1.26387e-12		Coq8b	0.375358	0.106944		Rps6ka1	-0.0722205	0.878752
Ppif	0.409911	1.59057e-08		Brd8	-0.123245	0.414526		Snrnp200	0.133372	0.0137632
Bhlhe40	0.409852	2.61141e-11		Kif20a	-0.22003	0.0059417		Ciao1	0.0562054	0.762766
Tbc1d10a	0.409254	4.9711e-06		Farsa	0.275008	0.00369726		Taf6l	0.158029	0.494074
Carmil3	0.409019	0.0592918		Gcdh	0.248938	0.24675		Insig2	0.860876	5.26e-20
Slc16a2	0.408278	0.544654		Mast2	0.188921	0.0457344		Kpna6	0.137049	0.0939737
Pdia6	0.408174	3.21919e-17		Dnase2a	-0.625593	0.00446		Man1a	0.006484	0.991084
Tmem97	0.407759	2.72488e-10		Rad23a	0.00439089	0.981833		Itpkc	0.0848958	0.883676
Pmepa1	0.40751	0.192318		Calr	0.360658	1.95293e-24		Coq8b	0.311303	0.0668288
1190005I06Rik	0.407362	0.283879		Nfat5	-0.56568	1.77444e-08		Brd8	-0.129204	0.357395
Myo7a	0.407136	2.98561e-14		Nob1	-0.033852	0.857894		Kif20a	-0.197731	0.0263041
Jph2	0.40688	0.00196935		Nqo1	-0.280231	0.734081		Farsa	0.234703	0.00807654
Thnsl2	0.406755	0.460479		Ppfia3	0.0314971	0.96455		Gcdh	-0.0819122	0.809826
Mcrip2	0.40655	0.0159457		Gys1	0.260888	0.0323825		Mast2	0.246217	0.00892593
Gm19531	0.406419	0.332006		Ruvbl2	0.0769356	0.474872		Dnase2a	-0.752098	0.000112145
Ube2l6	0.40608	0.0171186		Bax	0.103126	0.364424		Rad23a	0.0298734	0.878565
Optn	0.405725	1.34511e-06		Tfam	-0.109626	0.46132		Calr	0.376343	6.47e-30
Dyrk3	0.405707	0.00692078		Zfp81	-0.479877	0.00464934		Nfat5	-0.444465	1.95e-07
Ablim1	0.405424	0.000172415		Efnb3	0.162434	0.874261		Nob1	0.131529	0.41531
Ddah1	0.404165	0.00144577		Mmd	-0.732949	2.85124e-05		Nqo1	-1.17307	0.0173013
Rab32	0.403444	2.95976e-08		Hlf	0.221199	0.844956		Ppfia3	-0.206299	0.67687
Nipsnap3b	0.403261	0.00801789		Fam162a	0.177395	0.377291		Gys1	0.0596916	0.755674
Pex10	0.402248	0.00252346		Rpl8	0.0917968	0.0808223		Ruvbl2	0.199458	0.0177796
Dnajc22	0.402226	0.000829213		Ssbp2	-0.206891	0.493007		Bax	-0.0958832	0.372889
Gem	0.402206	0.474501		Fancl	-0.01995	0.965853		Tfam	0.0433052	0.821995
Me1	0.402152	1.54668e-10		Gstm5	0.202598	0.529734		Zfp81	0.0228782	0.948772
Smpdl3a	0.401898	4.36504e-06		Gstm7	-0.104471	0.926248		Efnb3	-0.105283	0.939774
Palld	0.401774	0.00688176		Stat3	0.155349	0.35471		Mmd	-0.825989	0.000626979
Slc16a7	0.400675	0.117861		Stat5a	-0.398261	0.0219113		Hlf	-0.16987	0.948772
S100a1	0.400578	0.00163566		Cavin1	0.227253	0.0642848		Fam162a	0.0894505	0.747121
Llgl2	0.400504	0.000198851		Map3k11	0.241059	0.000679006		Rpl8	0.0551037	0.292219
Efcab12	0.400463	0.302961		Akt2	-0.0730069	0.5204		Ssbp2	-0.523197	0.0149717
Ddit4l	0.400407	0.0122616		Dnaja3	0.266714	0.0170964		Fancl	0.0513191	0.919185
Acat2	0.40021	3.33618e-12		Hmox2	0.00645842	0.977438		Gstm5	0.0760071	0.846924
Ldhb	0.400136	2.26593e-08		Cdip1	0.318189	0.00333599		Gstm7	-1.45399	0.00220903
Megf6	0.399794	5.58763e-07		Map3k20	-0.136381	0.228096		Stat3	0.36038	9.43e-17
Scrn2	0.399109	0.0191013		Cwc15	0.00716128	0.966388		Stat5a	-0.418296	0.0123728
Ptp4a1	0.399077	0.480496		Col5a3	-0.655504	0.107929		Cavin1	0.257552	0.0156992
Alas1	0.398705	5.47418e-08		Dnmt1	0.00266618	0.976983		Map3k11	0.1435	0.0717333
Phlda3	0.398509	5.40749e-07		Ppan	-0.0417045	0.809278		Akt2	-0.010527	0.946377
Ptges2	0.398113	0.000265065		Angptl2	0.0798385	0.487746		Dnaja3	0.256742	0.00930382
Spire2	0.397133	0.110152		Trmt10a	-0.308272	0.128366		Hmox2	0.101147	0.592498
Gch1	0.396427	0.494858		Etv1	-0.410649	0.361057		Cdip1	0.0989295	0.582735
Nr2c2ap	0.39538	0.000675367		Psap	0.416756	1.82935e-22		Map3k20	-0.035169	0.862979
1700003F12Rik	0.395144	0.0864293		Ikbkg	0.182316	0.258812		Cwc15	0.0643347	0.629486
Gm26519	0.39499	0.293844		Wars2	0.191113	0.452478		Col5a3	-0.119251	0.860068
Zfp385a	0.39471	9.47155e-05		Atn1	-0.194104	0.00315857		Dnmt1	0.277287	1.76e-07
Hrob	0.394559	6.43986e-06		Phb2	0.251047	2.18104e-06		Ppan	0.145191	0.294749
Rita1	0.394357	0.00914462		Ptpn6	1.14233	0.00672969		Angptl2	0.113342	0.356251
P4hb	0.393674	6.62393e-16		Eno2	1.73665	1.90866e-11		Trmt10a	-0.0708917	0.810734
Pcyt2	0.393597	8.12399e-06		Emg1	0.0824489	0.472036		Etv1	0.107341	0.907942
Lrrtm2	0.39342	0.535631		Lpcat3	0.265419	0.00673779		Psap	0.305091	1.19e-13
Fabp7	0.392487	0.209061		Atp6v1f	0.441479	9.99684e-08		Ikbkg	0.159401	0.276002
Snd1	0.392347	4.38063e-12		Clcn5	0.134322	0.374707		Wars2	0.124887	0.685997
Car13	0.392117	1.63287e-05		Clcn3	-0.108874	0.475695		Atn1	-0.196973	0.0020102
Ftl1-ps1	0.39189	0.124638		Pde1c	-0.312702	0.51922		Phb2	0.303783	2.54e-09
Kdelr3	0.391701	0.0659557		Utp20	0.00191409	0.99032		Ptpn6	0.25103	0.738145
Apobec3	0.391661	0.43962		9330159F19Rik	-0.356515	0.57652		Eno2	1.31012	6.09e-12
Scpep1	0.391646	7.5477e-14		Cul3	-0.23274	0.00500252		Emg1	0.124727	0.207364
Notch3	0.391571	0.0491982		Large1	0.334869	0.00843922		Lpcat3	-0.0102959	0.957579
Csf2ra	0.391361	0.348278		Ddx56	0.242103	0.0062759		Atp6v1f	0.184109	0.0474641
Alg2	0.390364	1.62469e-09		Tmed4	0.231393	0.0125823		Clcn5	0.315414	0.0102462
Slc46a1	0.389971	0.0339926		Bid	-0.329974	0.138604		Clcn3	-0.0765556	0.633165
Cebpb	0.389934	0.812671		Ralb	-0.250462	0.0321243		Pde1c	0.122681	0.849973
Tspan13	0.389911	0.000446231		Ppp1cc	0.0647449	0.401685		Utp20	0.0914449	0.383203
Smyd2	0.389807	1.80229e-07		Dnajb11	0.124969	0.0881512		9330159F19Rik	-0.107277	0.844507
Pdia4	0.389468	4.15236e-15		Tbccd1	0.0688965	0.783095		Cul3	-0.0088587	0.954578
Cyba	0.388484	0.0138631		Zfp324	-0.0906455	0.743674		Large1	0.332518	0.00476083
Rhod	0.388443	7.90778e-05		Gab2	-0.160088	0.496094		Ddx56	0.284877	0.000658758
Spsb2	0.388414	0.00681343		Coro1c	0.470428	1.27842e-13		Tmed4	0.176269	0.0503597
Nxn	0.387204	2.00417e-05		Tax1bp1	0.0339253	0.717626		Bid	-0.607701	2.91e-08
Atp6v0d1	0.387025	1.55006e-09		Mettl17	0.351771	0.452478		Ralb	-0.23152	0.0213509
Fbxw18	0.386831	0.410625		Arhgef40	-0.238813	0.235289		Ppp1cc	0.202391	0.000112865
Syt9	0.386821	1.18034e-05		Pnpla6	-0.0938268	0.771343		Dnajb11	0.0560723	0.543626
Lrrn4cl	0.386231	0.00684505		Mcoln1	0.311119	0.113034		Tbccd1	-0.239022	0.146421
Lmtk3	0.384886	0.525172		Arhgef18	0.255314	0.0663882		Zfp324	0.0389585	0.913355
Gm17132	0.384796	0.493689		Pkn2	-0.183767	0.0282343		Gab2	-0.427629	0.00199188
Nradd	0.384236	0.0497695		Etfb	0.294279	0.0115723		Coro1c	0.467138	1.08e-13
Gm5340	0.384093	0.0768717		Stxbp2	0.440766	2.56662e-05		Tax1bp1	-0.0295294	0.747112
S100b	0.383886	0.000301785		Sgce	-0.00252227	0.990115		Mettl17	0.181919	0.716699
H13	0.383425	9.85328e-08		Chn2	-0.243424	0.117183		Arhgef40	-0.459627	0.0130994
Cers1	0.382848	0.0022907		Wwox	-0.326022	0.404381		Pnpla6	-0.0432369	0.916877
Tgm2	0.382374	0.567263		Slbp	0.124899	0.202434		Mcoln1	0.142523	0.478616
Mapk15	0.381703	0.489252		Tyr	0.880199	5.8837e-103		Arhgef18	0.157774	0.199655
Bcam	0.381406	0.0746886		Arid3b	0.480349	0.357024		Pkn2	0.0105555	0.948772
Yif1b	0.380443	0.000115524		Cnn2	-0.940817	8.25436e-13		Etfb	0.0812183	0.639684
Ank3	0.380165	0.43144		Polr2e	0.259304	0.0171215		Stxbp2	0.113114	0.384364
Gpm6a	0.380101	0.000245658		Abca13	0.0658669	0.97142		Sgce	-0.0118229	0.952162
Syn3	0.378855	0.395836		Myo9b	-0.0266431	0.858494		Chn2	-0.17519	0.402247
Mreg	0.378108	3.51686e-05		Mtfp1	0.243325	0.276815		Wwox	-0.0238497	0.964198
Manf	0.377988	9.30229e-11		Rab23	-0.144581	0.406577		Slbp	0.268016	0.00326937
Wdr18	0.377985	4.67152e-06		Rab11a	0.0450475	0.780087		Tyr	1.0924	2.2e-124
Camkk1	0.377878	0.201708		Eif2b2	0.270412	0.0401416		Arid3b	0.341079	0.676283
Echdc2	0.377684	0.0304395		Dlst	0.256368	1.99904e-05		Cnn2	-1.61588	1.95e-71
Cyp4f13	0.377113	0.180333		Pgf	2.83292	0.0473437		Polr2e	0.236388	0.021195
Socs3	0.376958	0.0588479		Ulk2	-0.454357	0.000312905		Myo9b	-0.154903	0.110148
Fdft1	0.376869	1.08888e-09		Dgkq	-0.157672	0.718838		Hdac9	-2.16214	0.209867
Rpn1	0.376745	2.256e-17		Grap	-1.65032	0.0986823		Mtfp1	0.282247	0.217452
Ssc4d	0.37618	0.247221		Chmp2b	-0.0137572	0.935931		Rab23	-0.00362171	0.990647
Myorg	0.376025	0.163645		Plod3	0.119391	0.374707		Rab11a	-0.045993	0.780216
Trim30a	0.375595	0.423672		Ap1s1	0.0202057	0.893912		Eif2b2	0.352495	0.000141643
Pak6	0.375158	0.496982		Mapk13	-0.131308	0.883129		Dlst	0.248729	1.89e-05
Sdk1	0.374387	0.000117122		Srpk1	-0.15266	0.0425826		Ulk2	-0.356219	0.00149839
Gm12928	0.374108	0.463494		Pax3	-0.0843927	0.322607		Dgkq	-0.00992455	0.985885
Ophn1	0.373768	0.00387535		Lbr	-0.147067	0.140105		Grap	-0.749557	0.457702
Nmnat3	0.373242	0.019251		Crabp2	1.58688	0.311453		Chmp2b	0.0171028	0.923564
Gaa	0.372628	3.49253e-09		Nes	-1.13271	5.41727e-32		Plod3	0.0551556	0.632951
Olfr1247	0.372552	0.567263		Bcan	-0.0305271	0.987021		Ap1s1	0.113347	0.321307
Atp6v0c	0.37207	2.80575e-06		Prcc	0.0995037	0.372192		Mapk13	-0.0752931	0.927463
Hspa5	0.372036	7.49578e-11		Rrnad1	-0.0854759	0.80102		Srpk1	0.0447487	0.689098
Hcn2	0.372009	0.0284817		Hdgf	0.0339741	0.727555		Pax3	0.0930765	0.25526
Atp6v0b	0.371772	2.67166e-07		Thop1	0.142783	0.20603		Lbr	0.0888298	0.49469
Lyplal1	0.371535	0.00295726		Apba3	0.270295	0.0839894		Crabp2	1.26569	0.0738875
Cep295nl	0.37071	0.584786		Matk	-0.0700429	0.976376		Nes	-1.62155	2.26e-57
Ccdc141	0.369911	0.0291848		Pias4	0.0518957	0.805585		Bcan	-0.144322	0.952938
Hfe	0.369629	0.0108591		Map2k1	-0.0421599	0.756666		Prcc	0.013739	0.943023
Ccl5	0.368123	0.295113		Sgta	0.3114	9.22029e-06		Rrnad1	-0.117251	0.716189
Gm8437	0.367753	0.552852		Tmem242	0.119963	0.520924		Hdgf	-0.0259414	0.920827
Dok5	0.367253	0.0194833		Dtx2	-0.0683154	0.817817		Thop1	0.27823	0.00199188
Itga8	0.367114	0.539579		Hspb1	0.527544	0.756036		Apba3	0.112641	0.502855
Dipk1a	0.366756	0.332313		Hnrnpa2b1	-0.137828	0.000916607		Pias4	0.0470466	0.853997
Hk2	0.365256	2.6125e-09		Ccdc130	0.407069	0.191091		Map2k1	-0.0457564	0.717985
Plk3	0.36524	0.0543276		Mri1	0.159386	0.32732		Sgta	0.23152	0.000780941
Olfr539	0.365194	0.449668		Prkacb	-0.372705	1.89206e-05		Tmem242	0.204056	0.171843
Nfatc2	0.364985	3.59937e-08		Sgsh	-0.0853079	0.680052		Dtx2	-0.242094	0.254933
Idnk	0.364626	0.0904561		Chd5	-0.0960878	0.934437		Hspb1	-0.831051	0.520768
Ubl7	0.364566	1.48199e-06		Cstb	0.211101	0.167501		Rasa4	0.189364	0.852244
Cmtm5	0.363838	0.142074		Sh2b2	-0.629414	0.467942		Hnrnpa2b1	-0.0323892	0.575161
Gm9888	0.363559	0.606613		Pex5	0.188085	0.222413		Ccdc130	0.199062	0.535846
Apbb1	0.363221	0.107178		Jkamp	-0.120124	0.53882		Mri1	-0.0265353	0.922866
Slc9b2	0.361476	0.0340543		Cd44	0.0764058	0.182688		Prkacb	-0.328886	5.89e-05
Nsdhl	0.361385	6.02917e-07		Eif2ak4	-0.0913988	0.607543		Sgsh	-0.23466	0.219227
Tmem120b	0.361307	0.0507383		Wdr1	0.218803	7.68141e-05		Chd5	-1.13707	0.0096463
Abcb1b	0.361037	0.000192457		Slc2a9	-1.74178	0.0296807		Cstb	0.019428	0.936899
Gpr137b	0.360503	2.2033e-14		Ccn4	1.61257	5.8503e-104		Sh2b2	-0.45716	0.676396
Lgmn	0.360319	1.37684e-07		Ndrg1	0.0300892	0.857301		Pex5	0.130093	0.408804
Sac3d1	0.360066	0.00629475		Man2b1	0.0614849	0.703543		Jkamp	-0.140039	0.395597
Stim1	0.359833	1.35339e-07		Klf5	0.056173	0.974207		Cd44	0.253692	1.9e-07
Paqr6	0.359668	0.000901292		Wdr83	0.382848	0.0826218		Eif2ak4	-0.0552605	0.800874
Unc13b	0.359523	0.244164		Prdx2	0.0976381	0.240765		Wdr1	0.103039	0.103353
Adi1	0.35899	1.389e-07		Polr2a	0.0840113	0.235433		Slc2a9	-1.24351	0.0152443
Srm	0.358583	1.21019e-05		Senp3	-0.0341929	0.816333		Ccn4	1.91847	2.22e-151
Epha4	0.358582	0.157017		Plekha8	0.620442	1.20376e-13		Ndrg1	-0.457613	9.69e-07
Sdr42e1	0.358431	0.162997		Spc25	-0.276912	0.0139825		Man2b1	-0.0487304	0.779414
Dlx1	0.35801	0.284781		Ufd1	0.112216	0.457061		Klf5	0.194972	0.919638
Ggcx	0.357907	9.93401e-06		Zfp287	0.139549	0.776699		Wdr83	0.116182	0.714406
Add3	0.35779	8.28659e-05		Letm1	0.266339	0.000921393		Prdx2	0.0912547	0.23462
Aldh1l1	0.356611	1.94929e-06		Ubqln1	0.105671	0.181154		Polr2a	0.105044	0.0571082
Dhcr7	0.356094	1.02609e-08		Txn2	0.203898	0.00691072		Senp3	0.0577677	0.690527
Def6	0.355719	0.000494139		Crbn	-0.0602109	0.792053		Plekha8	0.51858	9.81e-10
Asphd2	0.355105	0.0975056		Msh6	0.0660516	0.452478		Spc25	-0.0596574	0.780702
Ehd1	0.355085	1.74622e-07		Fbxo11	-0.253234	0.0180851		Ufd1	0.140609	0.333105
Tmc6	0.35482	1.71583e-06		Tbl2	-0.251404	0.0876777		Zfp287	-0.25536	0.470573
Epha1	0.35465	0.253373		Bud23	0.00291016	0.989191		Letm1	0.221856	0.00469489
Gba	0.354584	2.71759e-08		Nid1	0.248787	0.131944		Ubqln1	0.204907	0.00229278
Mroh1	0.35432	1.38865e-06		Mcm5	0.328218	8.46593e-11		Txn2	0.19904	0.0100232
Efhd2	0.354211	5.95382e-06		Hmox1	0.780436	5.51919e-10		Crbn	-0.122784	0.526182
Mob3b	0.353455	0.0211632		Mprip	-0.223923	1.2775e-05		Msh6	0.280501	3.19e-05
Krt87	0.353444	0.29432		Cic	-0.160476	0.045242		Fbxo11	-0.179225	0.0906355
Wasf1	0.352557	2.89902e-05		Pafah1b3	0.252753	0.785069		Tbl2	-0.29254	0.0456775
D330050I16Rik	0.352207	0.407117		Prkaca	0.206842	0.162827		Bud23	0.0930654	0.559377
Rnf187	0.351705	9.55779e-05		Asf1b	0.131425	0.307865		Nid1	0.260878	0.1139
Pgbd5	0.351535	0.0802195		Ddx39	0.0772244	0.412496		Mcm5	0.53688	5.26e-27
Gnpda1	0.351225	1.22702e-08		Dnajb1	0.231141	0.0529024		Hmox1	0.379638	0.000253218
Neu1	0.350621	9.36244e-07		Usp40	0.0395439	0.819961		Mprip	-0.293474	4.87e-09
Gm43042	0.350575	0.387739		Kbtbd4	0.304487	0.0439276		Cic	-0.438706	9.39e-12
Larp1b	0.350316	0.00601216		Celf1	0.0527267	0.534316		Pafah1b3	0.18878	0.844335
Ceacam1	0.349078	0.461512		Ndufs3	0.310097	0.00461502		Prkaca	0.165709	0.253282
Uap1l1	0.348002	1.26179e-07		Por	0.145299	0.219523		Asf1b	0.20108	0.17815
Mapk8ip1	0.347716	3.21041e-06		Igf1r	-0.924365	3.32865e-07		Ddx39	0.141062	0.0860808
Plaat3	0.347644	0.340944		Insr	-0.509644	0.000377303		Dnajb1	0.163751	0.228358
Fam110b	0.347493	0.577012		Trim28	0.0447087	0.516839		Usp40	-0.068528	0.664698
Rhog	0.347456	6.91881e-06		Ube2m	0.106071	0.316031		Kbtbd4	0.162707	0.328142
Bscl2	0.347224	0.00168691		Adcy9	0.663365	0.00491131		Celf1	0.207786	0.000435187
Gmppb	0.346931	0.0026716		Mef2c	-1.56117	1.99509e-71		Ndufs3	0.231689	0.024926
Yrdc	0.346432	0.00585568		Ctr9	0.185539	0.0314471		Por	-0.136835	0.262588
Hapln1	0.346254	0.532536		Eif4g2	-0.0166238	0.805876		Igf1r	-0.947787	1.28e-06
Pomgnt1	0.346211	1.14238e-07		Pcyt1a	0.0201952	0.89384		Insr	-0.438292	0.00326937
Col9a2	0.345709	0.561864		Zfp592	-0.12103	0.496627		Trim28	0.0371349	0.612466
Gm47738	0.345459	0.455594		Psmd4	0.387861	3.32317e-10		Ube2m	0.0420142	0.780216
Gm9762	0.344648	0.502118		Snx6	-0.0896252	0.414719		Adcy9	0.464717	0.072153
Elovl1	0.344606	3.19077e-06		Mthfd2	0.104457	0.229087		Mef2c	-1.56863	5.14e-69
Pvr	0.344516	6.11454e-05		Kit	-1.0817	3.27584e-05		Ctr9	0.195042	0.0174799
Timp1	0.343908	0.160464		Tomm40l	0.33676	0.0105074		Eif4g2	0.12298	0.00205317
Gm30948	0.343836	0.520139		Pan2	-0.0523368	0.857256		Pcyt1a	-0.00325852	0.986649
Atp5g2	0.343826	0.00508697		Cs	0.195359	0.000389888		Zfp592	-0.0837152	0.67851
Insig1	0.343706	1.69755e-08		Ampd3	0.155526	0.781504		Psmd4	0.140261	0.035361
Pi4k2b	0.343298	5.42988e-05		Bcas2	0.184856	0.0691309		Insrr	-1.23485	0.464967
Rapgef3	0.342643	7.84935e-06		Ctcf	-0.200547	0.0112271		Snx6	-0.0613233	0.585802
2810408I11Rik	0.342629	0.348278		Pard6a	0.436123	0.302747		Mthfd2	-0.0448759	0.646386
Spg21	0.342523	4.54603e-10		Pvalb	4.02749	0.00514099		Kit	-0.939754	0.00279547
Tmem265	0.342433	0.496412		Tfap4	-0.268944	0.219733		Tomm40l	0.19992	0.149353
Pick1	0.342411	0.00126574		Ranbp1	0.0529929	0.622963		Pan2	-0.0521143	0.879963
Aldh1b1	0.342374	0.482676		Rfx5	-0.24731	0.439787		Cs	0.243636	3.13e-06
Pgd	0.342073	1.06361e-08		Psmb4	0.236817	9.50523e-05		Ampd3	0.0782882	0.906314
Atp11a	0.341692	4.43877e-12		Slc30a4	0.0538815	0.795681		Bcas2	0.126638	0.276002
Tnfrsf10b	0.341308	0.00310933		Bloc1s6	0.0617529	0.799146		Ctcf	-0.0551331	0.642768
Mx1	0.341193	0.486933		Metap1	-0.120083	0.361057		Pard6a	0.153081	0.728984
Eefsec	0.341176	1.95511e-06		Gpr108	0.0822623	0.662163		Tfap4	-0.018111	0.968323
Got2	0.341057	1.81314e-08		Rsl1d1	-0.145334	0.0459299		Ranbp1	0.256691	1.62e-06
Lonp1	0.340959	1.06183e-08		Apc	-0.0659162	0.551001		Rfx5	-0.553528	5.32e-05
Trpv2	0.340666	2.97001e-06		Reep5	0.224309	0.0528687		Psmb4	0.173226	0.00146663
Siah2	0.340259	0.0515181		Ergic3	0.222892	0.0245554		Slc30a4	0.0026578	0.992056
Slc2a4rg-ps	0.339979	0.586888		Uqcc1	0.19077	0.139195		Bloc1s6	-0.133993	0.391227
Cars2	0.339906	0.00100014		Ncoa2	-0.221495	0.0222918		Metap1	-0.0420489	0.826472
B4galt4	0.339875	0.0263588		Nr2c2	-0.427003	4.34255e-06		Gpr108	0.0846854	0.621091
Slc18b1	0.33918	0.000373187		Nr2c1	-0.214532	0.445564		Rsl1d1	0.172283	0.0153341
4932441J04Rik	0.339154	0.640176		Smpd4	0.103612	0.393394		Apc	-0.00738512	0.9615
Gm17552	0.338947	0.549592		Pex1	-0.04354	0.867598		Reep5	0.279695	0.00575199
Aopep	0.338578	0.212038		Otx1	-0.0126483	0.988006		Ergic3	-0.0904848	0.448459
Surf4	0.338432	5.83053e-09		Kctd20	-0.034609	0.797465		Uqcc1	0.144953	0.33873
Ssr2	0.338146	4.59421e-08		Ctns	0.476297	4.24118e-05		Ncoa2	-0.218217	0.0134804
Slc35b1	0.337936	1.37166e-06		P2rx5	1.27752	0.322607		Nr2c2	-0.277249	0.00418814
Adh1	0.336588	0.290635		Shpk	0.676681	0.428421		Nr2c1	-0.281141	0.209316
Sp3os	0.335752	0.591815		Tuft1	1.47831	3.72032e-08		Smpd4	0.232485	0.0259502
Cpox	0.335627	9.27611e-05		Rcn1	-0.171377	0.114486		Pex1	-0.133985	0.532194
Mlip	0.335	0.500774		Dnase1	-0.260162	0.793841		Otx1	-0.0221414	0.979317
Gpnmb	0.334866	3.50991e-10		Trap1	0.155556	0.122681		Kctd20	-0.118192	0.266724
Gca	0.334837	0.133117		Naa60	0.00770769	0.973152		Ctns	0.326756	0.0052849
Mettl1	0.334716	0.0064179		1700037C18Rik	0.875362	0.190899		P2rx5	-0.398236	0.773493
Smyd5	0.334488	8.09246e-06		Ankrd13d	0.337517	0.818802		Shpk	-0.0212425	0.982667
Rps6ka4	0.334191	0.000320781		Tyrp1	0.706132	6.6326e-117		Tuft1	0.837428	0.000749506
Pdss2	0.334134	0.0218214		Tpr	-0.110003	0.173976		Rcn1	-0.302937	4.32e-07
Tpd52l1	0.333886	2.108e-05		Odr4	0.0300682	0.905805		Dnase1	-0.270328	0.774598
Gm27021	0.333663	0.493852		Dhx34	0.116653	0.635978		Trap1	-0.0325854	0.80823
Mrpl44	0.332718	1.91487e-05		Kptn	-0.0116048	0.979581		Naa60	0.0567955	0.801125
1700034P13Rik	0.332622	0.637838		Napa	0.372211	2.05566e-08		1700037C18Rik	0.251002	0.780216
Rgs10	0.332588	0.0621356		Sra1	0.491098	8.78533e-05		Ankrd13d	-0.134037	0.953245
Bhlhe41	0.331972	0.000680216		Atp5g1	0.301673	0.000787789		Tyrp1	0.720122	1.44e-152
Ncald	0.3319	7.759e-08		Snf8	0.0905744	0.624633		Tpr	0.0261524	0.77167
Dnph1	0.331123	0.000454723		Tbcb	0.269368	0.0174606		Odr4	-0.0676932	0.77167
Kit	0.33074	0.0916107		Inpp5k	0.227457	0.302758		Dhx34	0.053456	0.832229
Cuedc2	0.330339	2.11381e-06		Crkl	0.0812677	0.512994		Kptn	-0.194489	0.561171
1700037C18Rik	0.330276	0.55592		Eps8l1	-0.803736	0.0702247		Napa	0.183458	0.00848984
Vamp5	0.33008	0.161418		Clint1	-0.0643158	0.553091		Sra1	0.245538	0.0803443
Helq	0.329323	0.00244916		Prss16	-0.0693096	0.974207		Atp5g1	0.357209	3.02e-05
Cdkn1a	0.328929	3.69449e-08		Cdkal1	-0.419464	0.316214		Snf8	0.0512541	0.824686
Gfpt2	0.328874	0.287854		Zbtb17	0.141929	0.19114		Tbcb	0.0747746	0.633232
Snx15	0.328858	0.000202945		Epor	0.116113	0.94298		Inpp5k	0.0602207	0.838258
Ndufaf8	0.32877	0.0444889		Ccdc159	1.20387	0.392845		Crkl	0.14025	0.146594
Tmem205	0.328704	0.0246746		Mob1b	-0.279898	0.0129632		Eps8l1	-0.973216	0.00063147
Renbp	0.32855	3.46741e-07		Atp6v1b2	0.611381	6.40791e-40		Clint1	-0.0118082	0.936777
Lpar5	0.328536	0.000266857		Eps15l1	0.0279077	0.888391		Prss16	0.508839	0.793059
Ddt	0.32836	0.0193088		Tep1	0.233003	0.252021		Cdkal1	0.221491	0.678233
Rbm19	0.327743	3.66165e-08		Ttc5	0.238104	0.220339		Zbtb17	0.177615	0.0864069
Gls2	0.327564	0.511462		Osgep	0.110381	0.630387		Epor	-0.0813575	0.96332
Psph	0.327401	0.00188333		Aamp	0.134064	0.116915		Ccdc159	0.535304	0.670664
Mipep	0.32727	0.00249899		Tmbim1	-0.0320517	0.873652		Mob1b	0.089214	0.607257
4921536K21Rik	0.326751	0.150417		Arpc2	-0.0548166	0.538734		Atp6v1b2	0.737644	9.31e-73
Tgfb1	0.326379	0.108503		Kmt2b	-0.0401074	0.796679		Eps15l1	0.0101782	0.966529
Mrm1	0.326297	0.0138033		Tmem147	0.188252	0.143154		Tep1	0.0478641	0.847549
Cystm1	0.326071	0.00944677		Rps9	0.0917003	0.217466		Ttc5	0.0950462	0.696906
Gm47147	0.325798	0.695274		Tfpt	0.138313	0.691132		Osgep	-0.0334753	0.91343
Noc2l	0.325782	1.07056e-07		Ggt1	2.0659	4.5281e-12		Aamp	-0.0279043	0.823266
Gm12500	0.325646	0.374842		Crip2	-0.356497	2.08655e-05		Tmbim1	-0.250945	0.042181
Dohh	0.325332	0.000569663		Cbfa2t3	-0.541255	0.762597		Arpc2	-0.0374016	0.710923
Gla	0.325288	0.0129482		Fbln1	0.169737	0.0520765		Kmt2b	-0.0746747	0.638079
Mrps27	0.325258	0.000129269		Pgrmc1	0.107289	0.316475		Tmem147	0.105328	0.529519
Cdc34	0.325055	0.00028785		Gcat	0.481072	0.0236992		Rps9	0.0607399	0.360545
Gm19680	0.324928	0.288374		Elovl1	0.274238	0.00978251		Tfpt	0.0544369	0.888373
Steap3	0.324805	1.93179e-06		Med8	0.222077	0.144239		Susd2	-0.599707	0.795847
Plpp5	0.32466	0.00233512		Hyi	0.157617	0.812204		Ggt1	1.88733	1.49e-15
Dusp28	0.324447	0.163097		Cdc20	-0.348921	1.96719e-06		Crip2	-0.35015	0.000226056
Arl10	0.323983	0.00611364		Adamts4	-0.744657	1.10704e-05		Fbln1	0.145598	0.171313
Gm37795	0.323966	0.421234		Pfdn2	0.0834716	0.626439		Pgrmc1	0.0550983	0.694994
Slc25a1	0.323847	7.63026e-05		Rnf114	0.136036	0.311453		Gcat	0.613706	0.00272179
Sars	0.323812	1.56277e-07		C330007P06Rik	-0.0669358	0.741113		Elovl1	0.14112	0.204307
Isyna1	0.323649	0.00138689		Neurl1a	-0.188964	0.925841		Med8	0.21474	0.162335
Cdpf1	0.323421	0.0535327		Srm	0.145376	0.107673		Hyi	0.00999324	0.991577
Pnpo	0.323204	0.164002		Epha2	-0.100675	0.961553		Cdc20	-0.386948	1.53e-05
1110008P14Rik	0.322979	0.0335351		Rbm14	-0.0234827	0.864846		Adamts4	-1.47483	2.69e-34
Usp2	0.322844	0.02471		Zdhhc24	0.295175	0.321251		Pfdn2	0.277338	0.0178569
Mpv17l2	0.322796	0.0059454		Bbs1	0.216962	0.571942		Rnf114	0.00659152	0.965295
Pwp2	0.322729	4.47466e-05		Ndor1	0.182457	0.389105		C330007P06Rik	-0.0850999	0.652463
Wdr90	0.322644	0.000676259		Nsmf	-0.419239	0.0553732		Neurl1a	-0.547154	0.755682
Endog	0.322238	0.229567		Pdk1	0.587467	1.05313e-05		Srm	0.278212	0.00171801
Morrbid	0.3222	0.143337		Ptbp1	0.0455114	0.454121		Rbm14	0.0566818	0.698669
Znrd2	0.321955	0.0301332		Mvd	0.392923	0.00105427		Zdhhc24	0.121105	0.709132
Rab38	0.321891	2.18536e-09		Cyba	0.61143	0.0163149		Bbs1	0.116467	0.780216
Tmem119	0.321264	0.62632		Stimate	0.0768608	0.811396		Ndor1	0.0504567	0.853499
Cmas	0.321227	0.000214974		Sfmbt1	0.0189328	0.946008		Nsmf	-0.423551	0.0755653
Grwd1	0.320992	6.5672e-05		Atp7b	1.09745	0.532883		Pdk1	-0.0201914	0.942096
Cfap410	0.320956	0.000665887		Rundc3a	-0.277569	0.697629		Ptbp1	0.0429993	0.497323
Rnasek	0.320929	3.77884e-05		Slc4a3	0.200824	0.57652		Mvd	-0.266975	0.0167204
Nptxr	0.320695	0.00379837		Cdt1	0.172089	0.0261349		Cyba	0.351077	0.255531
Hras	0.320606	0.00457776		Aprt	0.143562	0.325352		Stimate	0.0918336	0.809422
Mocos	0.320449	0.567676		Gtf2h1	-0.000207533	0.998681		Sfmbt1	0.229358	0.24499
Gm42553	0.320303	0.630341		Hfe	0.148765	0.660457		Rundc3a	-0.190033	0.834694
Tmem214	0.320217	4.70881e-05		Abhd1	1.42962	0.343415		Slc4a3	0.17421	0.599468
Lrrc59	0.319928	3.34346e-09		Slc5a6	-0.105248	0.727942		Cdt1	0.577023	1.13e-15
BC049715	0.319764	0.348619		Qrich1	-0.0782944	0.45812		Aprt	0.131877	0.35901
Dnase1	0.319693	0.49777		Usp19	0.287055	1.11686e-05		Gtf2h1	0.137916	0.010567
Cpm	0.319515	0.270493		Pola1	-0.080956	0.496225		Hfe	-0.0830963	0.82734
Gimap9	0.319053	0.529786		Cdc42	-0.250822	4.55224e-06		Abhd1	-0.352569	0.849176
Fam117a	0.318737	0.413069		Pknox1	-0.0150413	0.940025		Slc5a6	-0.312064	0.273977
Slc4a4	0.318647	0.00839686		Gmnn	0.0671811	0.771196		Qrich1	-0.0651378	0.566904
Cnbd2	0.318462	0.352617		Acot13	0.274772	0.135045		Usp19	0.174401	0.00448709
Bdh1	0.318035	0.000230528		Zfp184	0.0217706	0.976983		Pola1	0.347925	6.63e-05
Hmga1	0.317983	5.56215e-05		Cyp27b1	0.294221	0.890405		Cdc42	-0.00731395	0.952564
Kif1c	0.317787	1.88035e-08		Cdk4	0.0919202	0.164937		Pknox1	0.0860546	0.639022
Derl1	0.317731	2.98881e-08		Mettl1	0.379695	0.0605191		Gmnn	0.291924	0.147507
Hsd17b7	0.317636	0.000373215		Tspan31	0.0865832	0.540131		Acot13	0.145147	0.504756
Lgals9	0.317548	0.00109566		Kif5b	-0.621491	1.69823e-38		Zfp184	-0.285692	0.611831
Fscn1	0.317418	0.451186		Saal1	-0.0206037	0.92762		Cyp27b1	0.833706	0.677186
Cfap300	0.31714	0.0580077		Tph2	-0.0177338	0.974346		Cdk4	0.103325	0.0691472
Stox2	0.316444	2.92532e-06		Cnp	-0.110492	0.807313		Mettl1	0.623202	0.000435017
Extl1	0.316408	0.00107481		Sulf2	-0.655939	6.02417e-14		Tspan31	-0.00448388	0.981711
Timm50	0.316361	9.89059e-05		Sod2	0.254773	0.0113634		Kif5b	-0.252977	1.05e-07
Mfsd12	0.315845	0.00101139		Tmco6	0.19271	0.714681		Saal1	0.0460112	0.852961
Sema4f	0.315696	0.0460233		Stambp	0.182446	0.269822		Tph2	-0.00600354	0.993067
Slc25a33	0.315684	0.0316143		Ezh1	0.111764	0.561069		Cnp	-0.263169	0.267435
Tcaf2	0.315672	0.555763		Hap1	0.174725	0.411087		Ttc25	-0.146102	0.957579
Prss36	0.315621	0.349534		Ctnnb1	-0.0236614	0.687785		Sulf2	-0.216634	0.00710842
Stard10	0.315593	0.585464		Eif1b	0.234675	0.179421		Sod2	0.202652	0.0397482
Vegfb	0.314823	0.00303176		Psmd2	0.375264	9.81165e-19		Tmco6	-0.0857943	0.878553
Mmaa	0.314811	0.284194		Vars	0.0229231	0.802979		Stambp	0.031017	0.886202
Fam57a	0.314664	0.000214974		Hspa1l	-0.205085	0.838512		Ezh1	-0.0823085	0.666656
Abtb2	0.314624	0.00244916		Abhd16a	0.055276	0.81367		Hap1	-0.236179	0.0283813
Bcat1	0.314554	3.71389e-07		Neu1	0.799907	1.62191e-12		Ctnnb1	-0.0691397	0.103816
Cntfr	0.314486	0.000216209		Ddah2	0.172104	0.580922		Eif1b	0.184473	0.371826
Rps6ka1	0.314315	0.00176467		Clic1	0.0258022	0.88326		Psmd2	0.231138	9.33e-08
Ccdc134	0.314306	0.0217303		Lsm2	0.075269	0.627723		Syngr3	-0.762187	0.712172
Atp6v0a1	0.314162	8.37848e-07		Pole	-0.0567587	0.702742		Vars	0.0884245	0.181779
Mindy3	0.314154	4.95328e-05		Stx1a	-0.298415	0.555378		Hspa1l	-0.769294	0.315555
Slc25a42	0.314148	0.485101		Zfp775	0.257334	0.429793		Abhd16a	-0.00169103	0.992762
Sat1	0.313817	0.0181527		Mrpl49	0.187601	0.228221		Neu1	0.495915	5.93e-07
Mvk	0.31368	0.000262968		Dennd2c	0.234566	0.483145		Ddah2	-0.316273	0.180007
Fkbp4	0.313656	1.01265e-07		Mark3	0.0736998	0.460607		Clic1	-0.171976	0.123646
Vps11	0.313444	2.79895e-05		Gatad1	0.0277175	0.824054		Lsm2	0.310687	0.00632448
4931406C07Rik	0.313095	2.79895e-05		M6pr	-0.104525	0.154564		Pole	0.118288	0.388528
Gstm4	0.312693	0.213355		Lrrc8a	-0.0282981	0.906564		Stx1a	-0.404628	0.422608
Slc6a9	0.312177	0.0676093		Ppp2r1a	0.405094	1.31949e-17		Zfp775	0.171365	0.606946
Pgp	0.312058	0.000222209		Fance	-0.108981	0.611358		Mrpl49	0.158163	0.395651
Vat1	0.311855	6.35604e-05		Tinf2	0.261735	0.0930949		Dennd2c	0.488389	0.178422
Ppp5c	0.311725	1.46909e-06		Dus3l	0.106413	0.573405		Mark3	-0.0350684	0.766722
Axl	0.311322	0.0914609		Gtpbp3	0.135901	0.610814		Gatad1	0.186869	0.0318738
Dusp14	0.311209	0.335599		Tgfbr1	-0.222582	0.0749682		M6pr	-0.168534	0.00480693
Ext2	0.311175	6.92374e-07		Homer1	-0.22866	0.234477		Lrrc8a	-0.0259055	0.926538
Rnh1	0.311041	0.000107816		Rad51c	0.169768	0.579678		Ppp2r1a	0.30804	7.8e-12
Grina	0.310883	7.71654e-05		Cav1	0.754808	0.00244466		Fance	-0.0965355	0.669529
Psmb10	0.310743	0.0318086		Arpp19	0.0189153	0.913523		Tinf2	0.488509	0.000396
Gm42927	0.31055	0.832156		Bcl2l1	-0.0305173	0.902484		Dus3l	0.00223322	0.993835
Man1a	0.310141	0.114232		Khsrp	0.151687	0.0247454		Gtpbp3	-0.0731715	0.798356
Sec24d	0.309877	3.61751e-06		Dio2	0.693987	0.712448		Tgfbr1	-0.0966464	0.568454
Fuca2	0.3094	0.000171458		Ccdc124	0.07228	0.658942		Homer1	0.198998	0.311104
Phlda2	0.308892	0.670281		Cct4	0.213414	1.76905e-05		Rad51c	0.450551	0.0407705
Nyap1	0.308824	0.162956		0610009B22Rik	0.284952	0.262623		Cav1	0.57057	0.0565093
Nudt15	0.308661	0.272003		Cpt1c	-0.117476	0.680052		Arpp19	0.152261	0.203614
Cep135	0.308475	0.0018001		Zfp655	0.146952	0.254951		Bcl2l1	-0.0250557	0.921844
Mapkapk3	0.308416	0.00132453		Rhoa	-0.0182068	0.838647		Khsrp	0.300436	6.23e-07
Zfhx2os	0.308404	0.524902		Zmiz1	-0.602905	2.7372e-05		Dio2	0.922366	0.381533
Ntmt1	0.308391	0.00192747		Ankrd26	-0.293442	0.0150481		Ccdc124	0.0914994	0.575597
Hemk1	0.308354	0.445321		Aldh16a1	-0.44493	0.000185289		Cct4	0.282754	2.9e-09
Nr4a1	0.308318	0.00260677		Hnrnpa0	0.09101	0.840761		0610009B22Rik	0.202335	0.426484
Gm49380	0.308006	0.748897		Prrg2	0.347901	0.489551		Cpt1c	-0.602934	7.64e-05
Pnpla7	0.307692	0.0641861		Hnrnph1	-0.287059	1.10929e-08		Zfp655	0.218116	0.0395385
Eef2k	0.307578	5.5312e-05		Ift43	-0.0647668	0.839968		Rhoa	0.0906672	0.101384
Acad10	0.306942	0.0743388		Id3	-0.200578	0.494014		Zmiz1	-0.633099	1.42e-05
Bop1	0.306915	3.93635e-05		Arid1a	-0.259834	0.000108029		Ankrd26	0.254811	0.0292817
Tcirg1	0.30669	1.23766e-06		Crlf1	-0.756901	0.0293981		Aldh16a1	-0.392628	0.000203541
Bmyc	0.30632	0.0193932		Ctsd	0.507604	1.83809e-42		Hnrnpa0	0.107134	0.783241
Nt5dc3	0.306249	0.000450668		Rplp1	0.217065	0.103579		Prrg2	0.140588	0.801675
Ncln	0.306114	0.000160244		Abhd8	-0.0262411	0.859645		Hnrnph1	-0.148199	0.00296689
Mlana	0.306062	9.38777e-08		Ift22	0.372418	0.0361934		Ift43	-0.196375	0.375599
Nudt8	0.305966	0.145053		Fzd3	-0.142186	0.767498		Id3	-0.732667	3.9e-07
Hcar1	0.305603	0.55778		Mid1ip1	0.162605	0.212999		Arid1a	-0.201067	0.00738618
Fdx1	0.305463	0.0624229		Ap2s1	0.123882	0.279607		Crlf1	-0.272164	0.678005
Eif3b	0.305388	8.89123e-09		Fgfrl1	0.071279	0.888391		Ctsd	0.279794	5.53e-16
Dgat1	0.305353	0.0100216		4930432K21Rik	-0.11003	0.792628		Rplp1	0.171431	0.421093
Rpia	0.305332	0.00557455		Emc10	-0.065059	0.564057		Abhd8	-0.20311	0.0439077
Nubp2	0.305238	0.000213616		Clstn3	-0.0231947	0.907789		Ift22	0.359756	0.033018
Mecr	0.305035	0.0100919		Fbxw9	0.554453	0.0421226		Fzd3	0.00759356	0.992056
Plpbp	0.304926	2.01679e-05		Fnbp4	-0.182998	0.139216		Mid1ip1	0.128499	0.337435
Adamtsl5	0.304607	0.00142706		Cers4	-0.0582016	0.81339		Ap2s1	-0.0495087	0.743045
Gpatch3	0.304533	0.0539261		Scrn3	0.293795	0.125603		Fgfrl1	-0.750214	0.0295617
Pdia3	0.304453	1.35431e-09		Phax	-0.0210036	0.923567		4930432K21Rik	0.0467186	0.924603
Atf5	0.304428	0.00111099		Tle1	0.0871037	0.723752		Emc10	-0.145529	0.0919531
Jph4	0.304154	0.236315		1700109H08Rik	-0.439818	0.812836		Clstn3	0.0479649	0.805692
Plin2	0.304154	3.88475e-05		Relt	-0.357742	0.405661		Fbxw9	0.27657	0.356633
Mfsd5	0.304132	7.84315e-07		Snrpb2	-0.0691464	0.686068		Fnbp4	-0.0268519	0.884525
Gga2	0.304075	6.87531e-08		Ubc	0.251707	1.76723e-09		Cers4	-0.357401	0.0294238
Lyrm7	0.303647	0.229188		Prpf31	0.163944	0.0798564		Scrn3	0.173712	0.410498
Sord	0.303644	1.25355e-06		Sertad1	-0.410749	0.340314		Phax	0.105266	0.546166
Ccng1	0.30364	0.000321538		Carhsp1	0.2203	0.268732		Tle1	-0.0294272	0.92921
Il17d	0.303617	0.601723		Elk3	-1.23441	1.45644e-16		1700109H08Rik	-0.356253	0.854166
Srprb	0.303428	4.37887e-07		Herpud2	0.0846765	0.648672		Relt	-0.524747	0.388541
Sall4	0.303184	0.452347		Rdh13	0.398892	0.00154475		Snrpb2	0.0583408	0.766722
Uqcrc1	0.303157	0.000255662		Nutf2	0.0513655	0.938321		Ubc	-0.0615713	0.256593
Mrgpre	0.30292	0.0164326		Arpc5	0.0364904	0.711926		Prpf31	0.182388	0.0142294
Chaf1b	0.302648	4.55425e-06		Pou2f2	-1.84821	0.110549		Sertad1	-0.766577	0.00151388
Pin1	0.302426	0.000387732		Mgst1	0.650819	0.00144795		Carhsp1	-0.0751267	0.79687
Asrgl1	0.302391	0.0543276		Nfib	-0.358545	0.000209421		Elk3	-1.13347	4.62e-08
Nckap5l	0.302005	4.05498e-05		Ubqln4	0.0201497	0.859023		Herpud2	-0.0302307	0.892113
G530011O06Rik	0.301941	0.334079		Rps18	0.209406	0.000125431		Rdh13	0.576552	3.18e-06
Rorc	0.301711	0.110152		Rpl10	0.370842	4.98714e-13		Nutf2	0.557521	7.92e-05
Nop2	0.301678	1.17711e-07		Rps15a	0.297205	2.08554e-08		Arpc5	0.0340317	0.742948
Cisd3	0.301645	0.0434379		Ncaph2	-0.00450463	0.972743		Pou2f2	-0.895306	0.676719
Spry4	0.301583	0.299943		Hipk1	-0.201096	0.0222631		Mgst1	-0.140398	0.273496
Rapgef3os1	0.301489	0.652625		Gprc5b	0.721291	0.00120125		Nfib	-0.147351	0.200995
Gmds	0.301319	0.00118409		Man1a2	-0.256367	0.00229465		Ubqln4	0.0603184	0.568814
Id2	0.301082	1.49678e-06		Acyp1	0.142972	0.799146		Rps18	0.0502755	0.897974
Gprc5b	0.300401	0.0186334		Hdac5	-0.593499	1.88061e-10		Rpl10	-0.0622309	0.461802
Slc39a7	0.300297	7.39213e-07		Rala	-0.0426876	0.837856		Rps15a	0.060222	0.911338
Lpcat4	0.300091	0.0670986		Vdac3	0.0619168	0.512626		Ncaph2	-0.0338408	0.772268
Ccdc163	0.299578	0.278842		Vps72	0.0446479	0.803767		Hipk1	-0.137763	0.129448
Glmp	0.299277	1.33369e-06		Gabpa	-0.245641	0.00835804		Gprc5b	0.513391	0.0822164
Gm48541	0.299117	0.561446		Dynll1	0.130874	0.183745		Man1a2	-0.268396	0.000703893
Zfp593	0.298591	0.0713002		Pdcl	-0.153378	0.321407		Acyp1	0.19542	0.738145
Clptm1l	0.298527	0.0011328		Tmem184b	0.0471042	0.756836		Hdac5	-0.761776	6.34e-17
Car14	0.298395	2.10843e-07		Nf2	0.0350583	0.729799		Rala	0.0715751	0.706656
Ddost	0.298394	3.30376e-06		Cabp7	1.77058	0.0875476		Vdac3	0.0389127	0.725195
Slc45a4	0.298238	0.000393288		Zmat5	0.155093	0.562737		Vps72	0.0242002	0.916877
Fzd6	0.29812	0.00377969		Ewsr1	0.193287	0.00135656		Gabpa	-0.025272	0.880374
Gpt	0.297676	0.338474		Ap1b1	0.295873	4.22179e-05		Dynll1	0.143655	0.0883618
Arhgap32	0.297586	0.00144063		Gnat2	-1.03707	0.504495		Pdcl	-0.145461	0.353291
Sqle	0.297501	5.56176e-08		Bcl2l13	-0.0453922	0.686315		Tmem184b	-0.0196094	0.923141
C230062I16Rik	0.297436	0.00621522		Dqx1	-0.199055	0.875761		Nf2	0.0510011	0.619901
Cyb5r2	0.297354	0.573984		Lnpk	-0.340448	0.00413451		Zmat5	0.0822172	0.82284
Lsmem2	0.297305	0.675587		Pttg1ip	0.126388	0.354421		Ewsr1	0.129389	0.0112223
Tmem107	0.297166	0.0781028		Ube2g2	0.182833	0.118581		Ap1b1	0.158138	0.037933
Gale	0.297127	0.0141331		Met	0.820754	2.1079e-128		Gnat2	0.189717	0.940924
Gm49361	0.296931	0.932352		Elk1	-0.235812	0.266889		Bcl2l13	0.0382756	0.753557
Tob2	0.296544	5.26984e-06		Nav1	-0.837373	6.46801e-32		Dqx1	-0.00920009	0.995184
Aar2	0.296051	3.72383e-05		Tnpo1	-0.196902	9.16349e-05		Lnpk	0.00593847	0.981711
Ctsb	0.295951	3.89326e-08		Rnmt	-0.184777	0.283152		Pttg1ip	0.0245492	0.904163
Ccdc103	0.295842	0.663373		Srp14	0.267544	0.011048		Ube2g2	0.219977	0.055257
Ehhadh	0.295799	0.00237051		Cdk9	0.00595248	0.972311		Met	0.924331	1.89e-183
Tmco4	0.295554	0.0243124		Tor2a	-0.00842938	0.970714		Elk1	-0.423728	0.00328664
Alg12	0.295517	0.0276016		Fpgs	0.279111	0.0595213		Nav1	-0.76447	1.62e-24
Msmo1	0.295465	3.8054e-06		Mrtfb	0.11527	0.365781		Tnpo1	0.0477482	0.55108
Ahcyl2	0.295453	4.02883e-06		Cbx5	-0.233143	5.32892e-06		Rnmt	-0.0616601	0.77764
Mtfp1	0.295325	0.0108591		Apobec3	0.0133808	0.993732		Srp14	0.215806	0.0626682
Nme6	0.295297	0.00722534		Sardh	-0.25668	0.00383005		Cdk9	-0.0211284	0.91022
Nop9	0.295218	0.000409829		Vav2	-0.596539	0.00831481		Tor2a	0.0939988	0.62904
Nat9	0.295144	0.213429		Ppp2cb	0.07717	0.610727		Fpgs	0.373663	0.0109323
Odc1	0.294622	1.41503e-07		G0s2	-2.33117	0.0872924		Mrtfb	-0.0333539	0.846161
Slc25a3	0.294566	4.82298e-07		Dmap1	0.32305	0.122529		Cbx5	-0.104081	0.0580389
Mtx1	0.294126	0.00227299		Mcu	-0.104661	0.781054		Apobec3	-0.767754	0.439774
Thop1	0.293863	0.000551183		Bcr	0.0417593	0.819698		Sardh	-0.222816	0.0199176
Erg28	0.293482	2.95089e-05		Fxyd5	-0.411954	0.520399		Vav2	-0.64469	0.0173696
Tmed9	0.293453	1.05653e-05		Kcnd1	1.44126	0.228913		Ppp2cb	-0.0281863	0.895671
Retsat	0.293336	2.74471e-05		Tfcp2	0.285642	0.070339		Dmap1	0.158307	0.561848
Trabd	0.293309	0.00146596		Pou6f1	0.28952	0.109955		Mcu	0.0926589	0.847926
Dnah17	0.293006	0.636426		Ubp1	-0.170518	0.0913572		Bcr	-0.0520846	0.808095
Xbp1	0.292763	5.39533e-06		Cilk1	-0.305219	0.086941		Fxyd5	-1.11372	0.0178119
Ptpru	0.292637	0.511462		Sdhb	0.499017	4.51104e-22		Kcnd1	0.0731933	0.967348
Pqlc2	0.292555	0.0233487		Snap47	0.426117	1.70724e-06		Tfcp2	0.309584	0.0270724
Ddx56	0.292521	3.43186e-05		Kdsr	-0.148643	0.65118		Pou6f1	0.10457	0.660996
Slc23a2	0.292454	2.99584e-05		Vps4b	-0.121588	0.332611		Ubp1	-0.0996373	0.388546
Gart	0.291769	9.85328e-08		Rps25	0.0816954	0.339977		Nuak2	0.554024	0.656225
Cabp1	0.291669	0.598065		Taz	0.286447	0.260838		Cilk1	-0.400204	0.00346409
Tert	0.291444	0.433341		Aldh3a2	0.126952	0.544947		Sdhb	0.33169	1.9e-12
Sec61a1	0.291406	3.06654e-08		Tmem115	0.0665576	0.752354		Snap47	0.162927	0.0825909
Ganc	0.291238	0.0156466		Hyal2	0.0316626	0.919986		Kdsr	-0.045619	0.907487
Eef2kmt	0.291218	0.0327448		Ifrd2	0.0549159	0.692856		Vps4b	-0.0646886	0.641418
Ssr4	0.290395	0.00374093		Hyal1	0.912266	8.73631e-12		Rps25	0.0719137	0.764753
Synm	0.290157	0.679472		Tusc2	0.435637	0.00545632		Taz	0.0416858	0.890387
Spry1	0.290058	0.00965435		Nprl2	0.342883	0.212324		Aldh3a2	-0.0158459	0.952938
Tmem40	0.28977	0.523522		Rassf1	-0.135376	0.324406		Tmem115	0.0300477	0.906314
Asl	0.289584	0.00153129		Slc3a2	0.87144	1.79662e-60		Hyal2	0.00117372	0.997159
Aacs	0.289077	6.16378e-05		Nxf1	-0.103731	0.37745		Ifrd2	0.278691	0.00384299
Gm43566	0.288609	0.56681		Stx5a	0.243611	0.173384		Hyal1	0.572706	1.34e-05
Bag1	0.28846	0.00792357		Spire2	0.626297	0.15874		Tusc2	0.455769	0.000849359
Mtarc2	0.288416	0.00136516		Prox1	-0.237836	0.591994		Nprl2	0.107264	0.76984
Azgp1	0.288396	0.432077		Raver1	-0.0605927	0.496627		Rassf1	0.223612	0.0881118
Mras	0.28839	0.0114697		2610507B11Rik	0.150863	0.0073897		Slc3a2	0.729925	1.06e-50
Car8	0.288386	0.500544		AI597479	-0.12773	0.395749		Nxf1	-0.0607098	0.651776
Wfs1	0.28828	0.00812947		Tmem86a	-0.345833	0.379061		Stx5a	-0.140076	0.444626
Map2k3os	0.287942	0.458837		Optc	-0.204371	0.921278		Spire2	0.894606	0.00209764
Gnb4	0.287626	0.00621522		Ifi35	-0.244726	0.628028		Prox1	-0.133338	0.771203
Slc27a4	0.287549	0.000319741		Rdm1	-0.390082	0.64417		Raver1	0.0918237	0.283378
Abhd12	0.287538	3.56684e-05		Nedd8	0.0659808	0.701676		2610507B11Rik	0.111576	0.0180602
Mboat1	0.287251	0.0680663		Gosr1	-0.0407651	0.796728		AI597479	-0.0981309	0.56646
Slc25a44	0.287243	0.000258982		Mrpl52	0.160156	0.614411		Tmem86a	-1.19433	0.00626991
Ift27	0.287154	0.0193191		Kansl3	0.146451	0.184813		Optc	-1.44363	0.229005
mt-Rnr2	0.286848	0.296092		Eya4	-1.04181	4.47069e-05		Ifi35	0.019063	0.920827
Mical1	0.286007	0.000656185		Uckl1os	0.0174065	0.994501		Rdm1	-0.725559	0.229793
Aldoa	0.285961	1.36466e-06		Faf1	0.199093	0.0702003		Nedd8	0.037112	0.849176
Gm6088	0.285797	0.206025		Mettl16	0.179621	0.0653289		Gosr1	0.0591378	0.699819
Ybx1	0.285779	0.00205581		Pigyl	0.000686885	0.999584		Mrpl52	0.0481534	0.906451
Mtch1	0.285463	0.336222		Rbm25	-0.23187	0.000545491		Kansl3	0.169726	0.0717772
Gm5244	0.285229	0.67996		Psen2	-0.219194	0.0151376		Eya4	-0.800594	0.00299905
Aaas	0.28501	7.18524e-05		Plcd1	0.144815	0.821456		Uckl1os	0.271433	0.910692
Pla2g3	0.28489	0.581537		Fads1	0.0132455	0.918853		Faf1	0.231265	0.0102066
Mcts1	0.284749	0.156141		Lmbr1	0.0423606	0.918628		Tsacc	0.0179976	0.99537
Clybl	0.284699	0.123479		Tnfrsf22	-0.39073	0.124575		Mettl16	0.248366	0.00769354
Gm46349	0.284462	0.542655		Cars	0.204519	0.0325419		Pigyl	0.114128	0.854446
Slc25a39	0.284291	0.000219142		Phlda2	0.266034	0.902513		Rbm25	-0.0387808	0.705852
Myo1h	0.284255	0.2342		Kdelr3	0.359509	0.47286		Psen2	-0.194045	0.0490481
Ttc7	0.283517	0.00107874		Apip	0.28625	0.121282		Plcd1	-0.530084	0.278071
Ndor1	0.283506	0.31318		Pdhx	0.299626	0.0186003		Fads1	-0.10915	0.24425
Gm9726	0.283321	0.688261		Vac14	0.175983	0.088591		Lmbr1	0.0578498	0.90632
Ccl27a	0.283223	0.618487		Mcoln2	-1.48774	1.17523e-10		Tnfrsf22	-0.728367	0.00103647
Sephs2	0.283	0.00012703		Slc5a1	-0.836142	0.621029		Cars	0.0772997	0.432019
Fam174c	0.282124	0.342157		Akt1s1	0.0844402	0.449817		Kdelr3	0.00523051	0.99588
Hgh1	0.282004	0.00319367		Tbrg1	0.225005	0.0223696		Apip	0.0565069	0.83078
Hsd17b11	0.281975	0.00240059		Adssl1	-0.746673	0.0604508		Pdhx	0.289655	0.024332
Tmem144	0.281765	0.0071015		Brf1	-0.0473253	0.800072		Vac14	0.112209	0.36091
Dhx37	0.281687	4.64209e-05		Vipr2	-0.803552	0.498406		Mcoln2	-1.56419	2.1e-08
Spcs2	0.281437	4.07076e-07		Odc1	0.43443	6.3754e-21		Slc5a1	-1.00833	0.475895
Uros	0.281124	0.132231		Thg1l	-0.0326725	0.940165		Akt1s1	-0.0766382	0.475306
Ifi30	0.281035	0.00181669		Adam19	-1.00509	1.75505e-05		Tbrg1	0.144701	0.0717333
Mybbp1a	0.280536	1.74714e-06		Pabpc4	0.36156	6.41306e-07		Adssl1	-0.690111	0.0985672
Clpp	0.28023	0.00263303		Zfp296	0.110515	0.958374		Brf1	-0.0648091	0.729132
Cdk20	0.280154	0.135396		Sugp1	0.195068	0.214193		Vipr2	0.163099	0.948772
Col11a2	0.280029	0.549779		Zfp790	-0.0546976	0.876855		Odc1	0.402951	7.9e-19
Mrm3	0.279909	0.0251493		Fsd1	0.214903	0.812425		Thg1l	-0.161906	0.639022
Lrp8	0.279805	0.000531847		Fuz	0.0211704	0.96455		Adam19	-0.15687	0.828416
Bysl	0.279725	0.000849818		Pgam1	0.327879	2.49862e-15		Pabpc4	0.563475	3.08e-14
Gm15455	0.279367	0.117203		Evi5	-0.265164	0.0245319		Zfp296	-1.01939	0.42949
Agtrap	0.279202	0.0167583		Evi5l	0.258357	0.350206		Sugp1	0.0642938	0.748903
Pla2g4b	0.279197	0.672655		Snapc2	0.0959094	0.676272		Zfp790	0.0163703	0.970593
Atp2a2	0.279007	4.9746e-07		Git1	-0.0503537	0.632529		Fsd1	-0.375704	0.67851
Hspbp1	0.278936	0.00185097		Gltp	-0.0853622	0.653383		Fuz	-0.19033	0.528716
Pfn2	0.278934	0.00249899		Bnip2	-0.0717833	0.510518		Pgam1	0.379027	1.1e-23
Rtl9	0.278867	0.651221		Ccnt1	-0.400809	1.2385e-05		Evi5	-0.220627	0.0713108
Kif21a	0.278856	0.0020882		Scarf2	-0.507424	2.46916e-09		Evi5l	-0.039984	0.921849
Nox4	0.278204	0.510578		Brms1l	-0.145058	0.445595		Snapc2	0.17283	0.413583
Prpsap1	0.278157	1.51684e-05		Med15	0.146698	0.224554		Git1	-0.219651	0.00253354
Csrnp2	0.278101	5.31977e-05		Dhdds	0.183089	0.273342		Gltp	0.108955	0.553024
Ccdc65	0.277599	0.672342		Mogat1	-1.28735	0.336345		Bnip2	0.0472602	0.720358
Ifrd2	0.277458	0.000153389		Tjap1	0.0848916	0.634902		Ccnt1	-0.0980312	0.434113
Tspan5	0.277346	0.0208078		Rpl15	0.0214749	0.827411		Scarf2	-0.836852	1.73e-21
Synj2	0.276999	0.00368338		Tmem167	-0.00629829	0.97142		Brms1l	-0.0676563	0.76132
Lrrc73	0.276631	0.452766		Mplkip	-0.0850339	0.804		Med15	0.103921	0.472759
Ap1s2	0.27649	0.00753616		Kif11	-0.421845	2.16157e-11		Dhdds	0.0456612	0.851462
Tkt	0.276439	5.23508e-06		Rpa3	-0.0471358	0.829493		Ubxn11	-0.574819	0.71541
Gstp1	0.276428	0.000721589		Mlkl	0.0364513	0.859566		Mogat1	-1.31274	0.21854
Atp6v1g1	0.276333	1.70974e-06		Tnpo3	-0.0474136	0.572497		Tjap1	0.138435	0.422804
Rps19bp1	0.276219	0.00619732		Ttll5	-0.0905704	0.617202		Rpl15	0.0907969	0.204753
C030037D09Rik	0.276156	0.391151		Zfp715	-0.565964	0.0111486		Tmem167	0.190773	0.0960218
Tmod2	0.276054	0.70998		Rps5	0.10056	0.0746828		Mplkip	-0.266549	0.305616
Gm2223	0.275796	0.0356864		Adgrl1	-0.395819	0.000996053		Kif11	-0.0868774	0.391425
Comtd1	0.275699	0.0232805		Amotl1	-0.307497	1.90137e-07		Rpa3	0.217756	0.201953
Slc16a1	0.27566	0.000133013		Etv5	-1.64396	5.69919e-07		Mlkl	-0.106053	0.158714
Cox5a	0.275541	7.84272e-05		Gfod2	-0.0168016	0.969717		Tnpo3	0.0707239	0.37005
Baiap2l2	0.275294	0.702052		Enkd1	0.369403	0.0377246		Ttll5	0.0259669	0.921849
Abhd14a	0.275177	0.047463		Atp6v0d1	0.50755	3.00653e-16		Zfp715	-0.273228	0.231443
Tbrg4	0.274898	7.21277e-05		Ptprs	0.27521	8.22961e-09		Rps5	0.0204677	0.833741
Mdfi	0.274787	0.00366388		Slc41a1	-0.366022	0.0140966		Adgrl1	-0.537671	3.72e-06
Mocs3	0.274589	0.162536		Igf2bp1	-0.835666	6.75284e-11		Amotl1	0.0107853	0.935456
Fgf1	0.274327	0.169648		Zfp651	0.0111513	0.97177		Etv5	-0.929489	0.325119
Sparcl1	0.27426	3.88475e-05		Nelfb	0.220189	0.116558		Gfod2	0.436588	0.0886059
Lurap1	0.274109	0.338078		Card14	0.128412	0.633155		Enkd1	0.691793	3.66e-05
Prorsd1	0.274031	0.373829		Tmem175	0.769343	0.000172909		Atp6v0d1	0.393819	2.2e-10
Wsb2	0.273862	3.31319e-06		Tango2	0.516061	0.0743208		Ptprs	0.32014	1.31e-07
H1f10	0.273688	0.853531		Ndufs2	0.218174	0.00134365		Slc41a1	-0.535586	1.66e-06
Marchf9	0.273356	0.0753169		Atraid	-0.0197818	0.952773		Igf2bp1	-0.848078	5.9e-10
Map1lc3a	0.273215	0.12211		Cad	0.106945	0.0925343		Zfp651	-0.147771	0.541473
Tmem238	0.273208	0.350823		Sh3bp5l	-0.0166348	0.953037		Nelfb	-0.00891741	0.971215
Anxa11	0.273183	0.000245658		1810065E05Rik	-0.60097	0.715931		Card14	0.242342	0.296968
Orai2	0.273138	0.0069885		Atad1	-0.105032	0.280284		Tmem175	0.0349458	0.924556
Adora2a	0.272942	0.668883		Pten	-0.2318	0.00313615		Tango2	0.0983873	0.795848
Dad1	0.272577	0.0129284		Pea15a	0.310009	0.000914793		Ndufs2	0.13113	0.0395171
Pgap2	0.272568	0.00168613		Timm23	0.189769	0.031973		Atraid	-0.169862	0.446741
Chac1	0.272334	0.0845044		Trnt1	-0.0421144	0.767498		Cad	0.194949	0.00154778
Prkcsh	0.272176	3.44074e-05		Ehmt2	-0.0444753	0.631893		Sh3bp5l	-0.187852	0.317443
Sgsm2	0.271959	7.71654e-05		Elof1	0.161549	0.315021		Atad1	0.1008	0.295863
Atp5g1	0.271926	0.00129946		Med16	0.0363375	0.86359		Pten	-0.147649	0.037933
Nol9	0.27131	2.2219e-05		St3gal1	0.343378	9.43969e-11		Pea15a	0.35855	3.33e-05
Panx1	0.27115	0.00213652		Tmem259	0.0205872	0.898262		Timm23	0.2694	0.000398094
Map4k1	0.271075	0.219211		Rnf170	0.0122653	0.966388		Trnt1	0.118713	0.311852
Dnaaf5	0.271006	0.00255939		Dedd	0.275474	0.103111		Ehmt2	-0.09831	0.1723
Ndrg4	0.270865	0.0713002		Nit1	0.302147	0.118587		Elof1	0.252291	0.0701497
Magix	0.270732	0.344998		Prdm15	-0.117702	0.681512		Med16	-0.02014	0.939686
Wdr74	0.270286	0.0039435		Rnf168	-0.0624384	0.695956		St3gal1	0.483963	3.06e-15
Thbs3	0.269805	0.0115402		Tctex1d2	0.331452	0.37154		Tmem259	-0.105224	0.341378
Fam53b	0.269701	2.16682e-06		Chp1	0.300817	0.000295277		Rnf170	-0.117125	0.643481
Lrp10	0.269346	0.000511326		Tvp23b	0.226457	0.23439		Dedd	0.117096	0.553746
Cpt1a	0.269232	0.00198554		Dnajc7	0.0831966	0.345256		Nit1	0.140868	0.527186
Gm26558	0.269167	0.729187		Cacybp	-0.0917519	0.266889		Prdm15	-0.273248	0.213206
Eif2d	0.268999	8.25117e-05		Cluap1	0.137987	0.711059		Rnf168	0.225296	0.0730921
Phgdh	0.2687	5.11711e-05		Zswim7	0.3357	0.403179		Tctex1d2	-0.015674	0.978108
Naaa	0.2687	0.361522		Pigl	0.266601	0.186197		Chp1	0.287166	0.000395431
Dnajb11	0.26865	1.41043e-06		Ndufa2	0.407098	0.0341714		Trpv4	-0.698375	0.763965
Usb1	0.26853	0.00173351		Pam16	0.481619	0.269609		Tvp23b	0.0106636	0.973232
Aire	0.268458	0.591708		Glis2	-0.478159	0.624279		Dnajc7	0.0794109	0.37501
Arsb	0.268333	4.02543e-06		Cox6c	0.0876576	0.529364		Zfp385c	-1.20175	0.420299
Sys1	0.268251	0.002837		Ube2z	0.133021	0.0786262		Cacybp	0.158743	0.0066281
Klhdc8b	0.268219	0.225816		Tmem87b	-0.134081	0.285402		Cluap1	0.260718	0.390957
Nup35	0.268132	0.00073597		Anapc1	0.00575954	0.954722		Zswim7	0.0741348	0.911381
Myl6b	0.267606	0.318671		Mertk	-0.748982	0.253566		Pigl	0.171197	0.449605
Dap	0.26753	0.000488854		Tsg101	0.0684439	0.5954		Ndufa2	0.198608	0.460964
Gadd45gip1	0.267412	0.00369079		Hps5	0.153761	0.166798		Pam16	-0.0268813	0.968536
Snap47	0.267193	0.000244334		Map3k4	0.0907737	0.417615		Glis2	-0.436519	0.716039
Rtel1	0.266973	0.000108584		Piezo1	0.818545	4.10118e-62		Cox6c	0.0467205	0.813982
Sigmar1	0.266815	0.000103137		Rnf166	-0.115086	0.659876		Ube2z	0.123082	0.105222
Pltp	0.266741	0.0627704		Ankrd28	0.15526	0.118727		Tmem87b	-0.215102	0.0639364
Arsa	0.266444	0.00118228		Ankrd52	0.0350429	0.745694		Anapc1	-0.0201052	0.833759
Txndc11	0.266352	7.33149e-05		Pkd2l2	0.628134	0.64915		Mertk	-0.642955	0.446777
Dhcr24	0.266336	2.3305e-05		Srp19	0.19305	0.24675		Tsg101	0.0862476	0.516859
Rnd2	0.266034	0.0189527		Wdfy2	0.040319	0.85964		Hps5	-0.0485183	0.74156
Gm20826	0.265992	0.561943		Rbsn	0.0956943	0.447479		Map3k4	-0.133977	0.184362
Slc35c2	0.265814	0.00219081		Mrps25	0.0612584	0.624166		Piezo1	0.624201	7.87e-31
Gde1	0.265729	0.000708756		Dguok	0.146545	0.626439		Rnf166	-0.0298886	0.929272
Slc39a14	0.265413	0.000648136		Camta1	-0.430221	0.450819		Ankrd28	0.400094	1.4e-07
Nans	0.265353	0.000703645		Csf1	-0.981151	4.85698e-06		Ankrd52	0.0575949	0.593816
Nhej1	0.265158	0.525796		Strip1	-0.0121966	0.943026		Pkd2l2	-1.35515	0.256785
Scamp4	0.264784	0.00097482		Slc25a11	0.263952	0.00808469		Srp19	0.0597747	0.796381
Dennd5b	0.264655	0.00123673		Cmc2	0.259756	0.401118		Wdfy2	0.153495	0.35901
Grn	0.26451	0.000103137		Chfr	0.188982	0.262716		Rbsn	0.0156074	0.938864
Nrtn	0.264208	0.581684		Hoxa2	-0.454816	0.785353		Mrps25	0.0833903	0.542302
Lman2	0.264204	3.10164e-06		Tex261	0.0232211	0.81439		Dguok	-0.0754792	0.809575
Dennd2c	0.264079	0.10412		Fam120b	-0.0105055	0.967455		Camta1	-0.800125	0.0855855
Tigar	0.264027	0.00192042		Tbp	-0.0746365	0.734358		Csf1	-0.507417	1.62e-09
Fuom	0.263889	0.0315377		Psmb1	0.066569	0.467268		Strip1	-0.0849828	0.52843
Ulk4	0.263686	0.442202		Pdcd2	-0.164364	0.414719		Slc25a11	0.0808338	0.514621
Cenph	0.263685	0.0581559		Nol3	-0.0452149	0.971812		Cmc2	0.214331	0.585842
Myo5a	0.263664	5.39722e-05		Fhod1	-0.27144	0.259363		Chfr	0.00295398	0.992527
2210408I21Rik	0.263634	0.270493		Slc9a5	0.29091	0.667079		Hoxa2	-0.602259	0.77743
Ak3	0.263622	1.67023e-05		Elmo3	-0.414831	0.839142		Tex261	-0.00193251	0.989178
Phyh	0.263515	0.218753		4931428F04Rik	-0.381075	0.493314		Fam120b	-0.0929242	0.632951
Plekhj1	0.262989	0.00269248		Msh3	-0.168911	0.509926		Tbp	0.10336	0.62904
Sc5d	0.262723	0.00178476		Tmem208	0.0922037	0.711842		Psmb1	0.0115412	0.93049
Pithd1	0.262687	0.0201708		E2f4	0.291653	0.0159617		Pdcd2	0.079966	0.763346
Asns	0.262512	6.79075e-05		Surf4	0.470039	1.67494e-21		Nol3	1.02773	0.361589
Bicdl1	0.262445	0.566416		Surf2	0.00815238	0.97373		Fhod1	-0.14869	0.631915
Bloc1s4	0.262348	0.1244		Dnajb9	0.662839	1.01361e-05		Slc9a5	-0.216544	0.756391
Wbp2	0.262327	0.00238504		Naf1	-0.227429	0.16027		Elmo3	0.458518	0.834171
Tomm40	0.262302	0.000529098		Yes1	-0.260389	0.10801		Stc1	1.50546	0.187329
Gm34256	0.261965	0.704379		Ppp1cb	-0.219649	0.000827115		4931428F04Rik	-0.670626	0.109169
Klf16	0.26189	0.0456199		Gorasp2	0.195782	0.0123683		Msh3	0.0409613	0.904243
Map7	0.261697	0.296252		Tsen15	-0.0112022	0.967908		Adamts13	0.772438	0.566239
Tufm	0.261599	0.000556295		Oc90	2.27213	0.145542		Tmem208	-0.0370362	0.921849
Map2k2	0.26139	0.000467889		Efr3a	-0.172788	0.0578407		E2f4	0.228665	0.0809105
Pole4	0.26135	0.000258896		Trappc2l	0.289037	0.159916		Surf4	0.37169	5.5e-14
Noc4l	0.261092	0.00336964		Acsf3	0.232816	0.295642		Surf2	0.0147156	0.95799
Tmem192	0.26102	0.00328149		Ddx19a	0.115436	0.374525		Dnajb9	0.390412	0.00781879
Snx1	0.260942	0.000147631		Galns	-0.609945	0.0268164		Naf1	0.246406	0.165439
Il10rb	0.260928	1.54051e-05		Gata2	0.0796224	0.915345		Yes1	0.0728683	0.729961
Ncf2	0.260927	0.285563		C8g	0.394075	0.835681		Ppp1cb	-0.22427	7.39e-05
Coq2	0.260842	0.0173992		Entpd2	0.121624	0.736067		Gorasp2	0.156756	0.0450026
Card14	0.260834	0.0191013		Rabl6	0.0414983	0.705041		Tsen15	0.176718	0.407858
Ubac1	0.260815	0.000318295		Ptgds	1.96106	6.6545e-169		Efr3a	-0.124686	0.140377
Ccn2	0.260727	0.166317		Edf1	0.309235	0.000643183		Trappc2l	0.160393	0.523275
Etv5	0.260654	0.0665886		Npdc1	0.0409145	0.806518		Acsf3	0.0801771	0.787417
Clcn6	0.260531	0.00197055		Fbxw5	0.393067	0.00399174		Ddx19a	0.253595	0.0237642
Smad9	0.260176	0.18829		Slc25a13	-0.101731	0.288667		Galns	-0.436974	0.0474723
Irx3	0.260146	0.116475		Ube2i	-0.117632	0.124822		Gata2	-0.386292	0.580422
Tmem198b	0.260118	0.110197		Tsr3	0.208257	0.413828		C8g	-0.562419	0.730027
Pmm1	0.260089	0.00619532		Unkl	-0.629711	0.0266441		Entpd2	-0.0367361	0.935207
Alg3	0.259872	0.00809704		Lrrk1	-0.579825	2.14724e-11		Rabl6	-0.0193894	0.896527
B930094E09Rik	0.259504	0.720757		Aldh1a3	-1.49124	0.00167089		Ptgds	1.75373	2.09e-155
Taf1c	0.259438	0.0343795		Actn1	-0.240184	0.001878		Edf1	0.116047	0.228011
Ube2v1	0.259292	3.24288e-06		Sirt2	0.117918	0.395462		Npdc1	-0.140027	0.202858
Hsd17b12	0.259175	7.44263e-05		Hnrnpl	0.0895699	0.105177		Fbxw5	0.117327	0.483427
Syvn1	0.258969	0.000354534		Nolc1	-0.00330607	0.976216		Slc25a13	-0.0322143	0.838076
Mdh2	0.258715	0.000534565		Casd1	-0.446069	2.40202e-09		Ube2i	-0.0507398	0.614628
Smad6	0.25871	0.273299		Cnksr3	-0.155032	0.661783		Tsr3	0.117619	0.686066
Klhdc4	0.25862	0.00092517		Mtmr1	-0.293214	0.0503835		Unkl	-0.381843	0.140509
Atp6v1b2	0.258223	2.52451e-07		Hmgb3	-0.265447	0.0383471		Lrrk1	-0.923681	2.05e-34
Hdac11	0.25822	0.129838		Map2	-0.730345	0.00504762		Aldh1a3	-1.30272	0.193999
Samhd1	0.258127	0.000321783		Cyp2j9	0.391781	0.586934		Actn1	-0.349593	1.29e-06
Rbm38	0.258108	0.00809704		Abca1	1.65577	9.25533e-37		Sirt2	0.0191668	0.925229
Frrs1	0.25801	0.00271036		Nipsnap3b	0.656446	0.0039641		Hnrnpl	0.129597	0.013639
Gstm2	0.25788	0.00334826		Lage3	0.140122	0.609509		Nolc1	0.314185	2.82e-07
Chid1	0.257779	0.00465179		Ubl4a	0.109448	0.438229		Casd1	-0.341745	1.66e-05
Tmem14c	0.25762	0.000618507		Gdi1	0.141959	0.227686		Cnksr3	0.0273602	0.956045
Cluh	0.257554	3.41954e-05		Sash1	-0.333792	0.000321788		Mtmr1	0.00810447	0.977255
Ifi35	0.257368	0.196192		Gadd45b	-1.37258	0.011526		Hmgb3	-0.275424	0.0524425
Plekhf1	0.257129	0.314689		Zdhhc12	1.45637	0.106439		Map2	-0.776215	0.002333
Tmbim4	0.257127	0.0211604		Endog	0.796562	0.0201831		Cyp2j9	-0.210733	0.700127
Ddx49	0.257002	0.000349216		Golga7	0.0481245	0.747786		Abca1	1.23223	1.2e-28
Sapcd2	0.256958	0.0163128		Pcolce2	-0.289117	0.871589		Nipsnap3b	0.380865	0.0229863
Sco2	0.256731	0.265476		Clpx	0.0726	0.69463		Lage3	0.0657815	0.847549
Por	0.25673	0.00219934		Trabd	0.220866	0.0309772		Ubl4a	0.148025	0.276638
Glrx	0.256418	0.104826		Dennd6b	0.46605	0.565749		Gdi1	0.0379461	0.784766
Aldh2	0.256257	0.000173991		Atf6b	-0.0537527	0.68778		Sash1	-0.0627239	0.65084
Ecm1	0.256223	0.118502		Egfl8	-0.113423	0.940464		Gadd45b	-0.963707	7.8e-07
Rab3b	0.256185	0.727742		Notch4	-1.0344	0.516839		Zdhhc12	0.67235	0.366983
1700018L02Rik	0.255955	0.662769		Ppt2	0.175658	0.00598585		Endog	0.301448	0.46456
Eif3g	0.255828	0.000117858		Rnf5	0.00607123	0.983808		Golga7	0.113552	0.34099
Arid3b	0.25578	0.264251		Cacfd1	0.36505	0.0125206		Clpx	0.150362	0.334103
Ppt2	0.255768	0.000758767		Hivep2	-0.184663	0.215027		Trabd	0.185627	0.0653525
Gm26596	0.255742	0.67405		2310057J18Rik	-0.846613	0.400193		Dennd6b	-0.188459	0.804906
CT010467.1	0.255733	1.33813e-06		Arnt	0.132837	0.262683		C4a	-0.303314	0.906326
Cmbl	0.255605	0.302567		Mocs2	0.0546956	0.834907		Atf6b	-0.0799477	0.446276
Mindy2	0.255586	0.00101006		Nat9	1.09201	2.78396e-05		Egfl8	0.0486065	0.982714
Pde8a	0.255454	0.180157		Atp6v0e	0.399964	3.59719e-06		Notch4	-0.161811	0.945744
Hps4	0.255383	0.0166362		Zfp318	-0.151038	0.426904		Ppt2	0.287194	3.63e-06
Slc41a3	0.255366	0.297206		Ttbk1	1.97506	1.26483e-36		Rnf5	-0.110643	0.646386
Psrc1	0.255213	0.00049271		Srf	-0.024543	0.90763		Cacfd1	0.40928	0.011269
Ikbke	0.255095	0.0383749		Lama5	-0.531336	0.0835645		Hivep2	9.86e-05	0.99935
Tlcd1	0.254892	0.257562		Steap1	0.588513	0.0382665		2310057J18Rik	-0.961738	0.000796233
Cdkl3	0.254561	0.180157		Steap2	-0.117832	0.586728		Arnt	0.104021	0.390446
Ttll12	0.254559	0.00108589		Hspa8	0.0769408	0.0508738		Itga2	-4.27167	7.25e-11
Jmjd7	0.254448	0.211446		Serac1	0.0375747	0.932843		Mocs2	-0.115894	0.637891
1700028E10Rik	0.254346	0.704926		Pdzd11	0.242999	0.102505		Nat9	0.403998	0.115493
Tmem9	0.254187	0.00121938		Psma2	0.0963123	0.325256		Atp6v0e	0.368696	4.62e-06
Lpcat3	0.254151	0.000339999		Mrpl32	-0.107626	0.711463		Zfp318	-0.226715	0.135382
Idh2	0.254038	1.95262e-05		Setdb1	0.0921649	0.475557		Ttbk1	1.6576	1.02e-19
Hebp2	0.253875	0.100361		Anxa9	-0.288006	0.71358		Srf	-0.22285	0.106941
Aldh1l2	0.253586	0.0119715		Arnt2	-0.462908	0.767279		Lama5	-0.972848	0.000888521
Fads2	0.253388	2.59874e-05		Prune1	0.335213	0.0244063		Steap1	0.193514	0.54702
Xylb	0.253319	0.0665346		Cers2	0.119018	0.0726294		Steap2	-0.889487	2.57e-24
Laptm4b	0.253305	0.000767627		Capza2	-0.139648	0.0412921		Hspa8	0.0183928	0.741091
Dtnb	0.253285	0.00718577		Plekho1	-0.37022	3.00989e-06		Serac1	0.228122	0.395203
Napa	0.253239	5.23079e-05		Vps45	0.048847	0.858603		Pdzd11	0.166676	0.281969
Phf19	0.253034	0.0194488		Prpf3	0.120897	0.401518		Psma2	-0.0752158	0.400108
Abhd14b	0.253034	0.197111		Anp32e	-0.301705	1.67784e-09		Mrpl32	0.0175184	0.958698
Ubac2	0.253012	0.00383853		Aph1a	0.0682914	0.520399		Setdb1	0.0618521	0.686066
Cfap100	0.252783	0.732676		Tab2	-0.205634	0.0097024		Anxa9	0.188293	0.774261
Fstl3	0.252773	0.411836		Ppil4	0.0103032	0.965987		Arnt2	-1.35282	0.399788
Samd12	0.252729	0.189391		Cnih1	0.209671	0.00765943		Prune1	0.239694	0.0826037
Slc48a1	0.252586	0.000715506		Eps8	1.29256	6.2702e-249		Cers2	-0.00419718	0.973232
Angel1	0.252511	0.224304		Med22	-0.095756	0.350206		Capza2	-0.0695688	0.355781
Orai3	0.252453	0.0195524		Surf1	0.136161	0.638399		Plekho1	-0.498831	7.67e-11
Rusc2	0.252448	0.000260242		Med28	0.241136	0.0345175		Vps45	0.0836261	0.735993
Dusp9	0.25238	0.500774		Qdpr	0.0792067	0.677591		Prpf3	0.28984	0.0193927
Reep5	0.252318	0.000426084		Sqstm1	-0.101477	0.0238584		Anp32e	-0.0466325	0.612466
Cmtm4	0.252232	7.0274e-05		Nfe2l2	-0.229346	0.0039495		Aph1a	0.156422	0.0612254
Tubg1	0.252222	0.00221089		Rxra	-0.0457224	0.695943		Tab2	-0.080695	0.36091
Afmid	0.251889	0.094359		Adamtsl4	0.37288	0.166217		Ppil4	0.0205769	0.93602
Map7d2	0.251606	0.365524		Prpsap1	0.177387	0.0247454		Cnih1	0.444779	3.93e-09
Tango6	0.251494	0.00500859		Fam184b	-1.11295	0.000138829		Eps8	1.44837	1e-307
Mrpl37	0.251385	0.00143017		Ncapg	-0.228088	0.00901706		Med22	0.250676	0.00100946
Phb2	0.251346	7.51587e-05		Lcorl	-0.467537	0.00113667		Surf1	-0.0362561	0.917457
Cacnb3	0.25106	0.0541707		Lta4h	0.081824	0.389347		Med28	0.271545	0.00942251
Tmed3	0.250914	0.00131515		Amdhd1	1.25308	0.215282		Qdpr	0.00430329	0.98871
Cd276	0.250689	0.0548577		Dstn	-0.239067	0.000962072		Sqstm1	-0.444062	1.75e-35
Tex2	0.250672	2.3689e-05		Macroh2a1	-0.0505368	0.63797		Nfe2l2	-0.347896	6.94e-08
Gpaa1	0.250459	0.00140523		Gtf2ird2	0.0119075	0.976156		Rxra	-0.102709	0.336577
Edf1	0.250212	0.0149581		Bola1	0.453639	0.0787588		Adamtsl4	-0.187683	0.357438
Zfp28	0.250102	0.296531		Castor2	-0.271569	0.137965		Prpsap1	0.0966145	0.287081
Zswim7	0.25007	0.354477		Adss	-0.201514	0.0660916		Fam184b	-1.57687	0.00239297
Ctsc	0.249991	0.013264		Actr8	0.162631	0.397492		Ncapg	0.000102533	0.999341
Cers6	0.249905	0.0266079		Lrrc27	1.05279	9.52247e-05		Lcorl	-0.0662114	0.757649
Pex16	0.249843	0.13269		Fnta	-0.0167439	0.921716		Lta4h	0.282514	0.000100018
Dph2	0.249793	0.0408795		Mtrex	0.0572077	0.617458		Amdhd1	1.13513	0.311669
Idh3a	0.249763	5.64765e-05		Stard13	-0.457938	0.00547109		Dstn	-0.344717	1.46e-06
Pakap	0.249638	0.0569882		Utp25	-0.102848	0.606554		Macroh2a1	0.149024	0.0774038
Mrps12	0.249485	0.0691836		Hsd11b1	-3.89831	2.78705e-05		Gtf2ird2	-0.142173	0.634008
A930037H05Rik	0.249236	0.643672		Lonrf3	0.00812557	0.981661		Bola1	0.259849	0.387114
Acly	0.249112	4.3047e-06		Atp5e	0.259115	0.0748664		Castor2	-0.300737	0.0775914
Camk2n1	0.249057	0.438193		Nelfcd	0.0898028	0.637452		Ncf1	0.900531	0.423882
Otud3	0.248608	0.0466563		Ctsz	0.060803	0.501669		Adss	-0.00654628	0.975912
Mrpl38	0.248569	0.0127326		Prelid3b	0.131832	0.190899		Actr8	0.103231	0.638165
Gpi1	0.248511	5.62891e-05		Ube2a	-0.0861859	0.673189		Lrrc27	0.805134	0.00100706
Tmem254b	0.248377	0.194611		Slc25a5	0.0957039	0.0390284		Fnta	0.0462006	0.796654
Dnaic2	0.248086	0.244364		Ppdpf	-0.153989	0.368839		Mtrex	0.257748	0.000129357
Abhd4	0.24796	0.00097476		Col20a1	-0.776577	0.529137		Stard13	-0.448047	0.0202986
Coro1a	0.247766	0.726011		Pls3	-0.312781	0.000371727		Utp25	-0.000908252	0.997379
Ak5	0.247734	0.670865		Mpped2	-0.485367	0.520399		Hsd11b1	-2.81736	0.0461735
Mef2d	0.247578	0.00318132		Nkap	-0.0979652	0.60397		H2-M3	-0.165767	0.87497
Aimp2	0.247472	0.00139973		Ndufa1	0.304772	0.335978		Lonrf3	0.278652	0.288183
Cyc1	0.247382	0.00290297		E2f3	-0.256539	0.0407408		Atp5e	0.0949887	0.868464
Stum	0.247201	0.693877		Cr1l	-0.00164819	0.995201		Nelfcd	-0.114364	0.562439
Scd1	0.246979	1.68081e-06		Ppfibp1	-0.178058	0.0133397		Ctsz	-0.0327035	0.720645
Eef1g	0.24677	0.000175488		Cd46	-0.60457	0.491602		Prelid3b	0.314476	0.000322007
Spsb1	0.246639	0.222572		Plgrkt	-0.0595625	0.836734		Ube2a	-0.395351	0.000498184
Scn2a	0.246561	0.62893		Cd274	-0.540556	0.303711		Slc25a5	-0.0199434	0.790864
Sdhb	0.246417	8.28659e-05		Gtf3a	0.190857	0.0937015		Ppdpf	-0.0435781	0.868885
Noa1	0.246384	0.000656627		Mtif3	0.350296	0.132239		Col20a1	-1.01514	0.267613
Ndufv1	0.24629	0.00197798		Lnx2	0.126885	0.507652		Pls3	-0.370626	1.31e-05
Lonrf1	0.246258	0.040577		Dyrk3	0.241607	0.507875		Mpped2	-0.693896	0.362611
Npepl1	0.246168	0.00225789		Mapkapk2	0.00960669	0.946991		Nkap	0.0907923	0.654835
Tmem120a	0.246162	0.00906534		Lamp2	-0.0847553	0.241693		Ndufa1	0.275944	0.389891
Rangap1	0.245973	1.77919e-05		Atxn10	0.18057	0.00871864		E2f3	-0.0844681	0.69197
Ppan	0.245897	0.00148747		Foxred2	-0.635175	0.00768695		Cr1l	-0.126704	0.438679
Aars	0.245879	7.15359e-06		Eif3d	0.140779	0.025145		Ppfibp1	-0.255093	0.000100405
Tk1	0.245873	0.000213422		H3f3b	-0.165103	0.000368423		Cd46	-0.372361	0.57471
Lrrc75a	0.245717	0.0862378		Nup50	0.152943	0.0172364		Plgrkt	-0.121872	0.540828
Vac14	0.245544	0.000261734		Phf21b	-0.111122	0.865381		Cd274	-0.129613	0.0778428
Tmem141	0.245506	0.513027		Ift27	0.226632	0.339768		Gtf3a	0.146515	0.217523
Ostc	0.245498	0.00097476		Pacsin2	0.0404872	0.766933		Mtif3	0.215156	0.413583
Pawr	0.245407	0.13574		Cmah	-1.02702	0.137168		Lnx2	0.111358	0.632951
Phospho1	0.24531	0.151921		Ttll12	0.186796	0.0322594		Dyrk3	0.573209	0.157912
Lrrc56	0.245298	0.70692		Tox4	0.0320222	0.828536		Mapkapk2	0.0351694	0.806945
Ipo4	0.245216	0.00081271		Mrps18c	0.0719961	0.830457		Lamp2	-0.114758	0.0596756
Sec23b	0.245151	4.07406e-05		Srsf6	-0.12904	0.0259727		Atxn10	0.124106	0.0900287
Maoa	0.245121	0.00648553		Plcg1	0.24101	0.0168201		Foxred2	-0.699768	0.00476083
Gars	0.245045	5.01801e-07		Kctd2	0.742311	0.295542		Eif3d	0.0753665	0.305886
Rell2	0.244955	0.726577		Kctd5	0.065509	0.69067		H3f3b	-0.146469	0.00048313
Slc46a3	0.244913	0.430885		Etaa1	-0.0572225	0.806518		Nup50	0.297719	2.54e-07
E2f2	0.244835	0.00874492		Sdc4	-0.519186	9.67611e-05		Phf21b	0.0851381	0.917775
Dpp3	0.244759	0.00148969		Il13ra1	-0.30276	0.615759		Ift27	0.0391649	0.899358
Sec61b	0.244562	0.014273		Nbr1	0.240029	0.00388003		Pacsin2	-0.0244024	0.900072
Fam131b	0.24451	0.325717		Cyth1	-0.0221863	0.950179		Cmah	-0.0763576	0.948772
Mettl26	0.244472	0.0582831		Rnd3	-1.10061	1.5034e-05		Ttll12	0.223954	0.00850331
Zpr1	0.244058	0.00178189		Brca1	1.34233	7.5051e-146		Tox4	0.151788	0.037641
Oasl1	0.243959	0.747643		Cntnap1	-0.11549	0.740121		Mrps18c	0.221015	0.385036
Ctsz	0.243901	0.00193969		Nt5c3b	0.130741	0.398372		Srsf6	-0.00695347	0.949462
Hdlbp	0.243884	1.47008e-07		Coa3	0.402958	5.72816e-05		Plcg1	0.100175	0.475896
Ftl1	0.243877	0.000620693		Med24	0.202415	0.078822		Kctd2	-0.175848	0.792436
Pkm	0.243834	5.04184e-05		Psmd3	0.296577	9.54972e-08		Kctd5	0.0687855	0.711951
Slc7a5	0.243779	0.000249368		Exosc10	-0.0263213	0.843256		Etaa1	0.170628	0.470123
Gtse1	0.24375	0.000107816		Glod4	0.00203828	0.991755		Sdc4	-0.77116	2.36e-10
Gapdh	0.24372	0.00223144		Vps53	0.219573	0.0285112		Il13ra1	-0.178132	0.742726
Gm50387	0.243686	0.295581		Taok1	-0.347208	8.33409e-07		Nbr1	0.0572201	0.536969
Mypop	0.243672	0.0293195		Dnttip1	0.321873	0.0458182		Cyth1	-0.192909	0.459034
Pepd	0.243424	0.0115646		Acot8	0.354846	0.280798		Rnd3	-0.358703	0.0232828
Lmf1	0.243237	0.00240896		Mpp2	-0.201612	0.581019		Brca1	1.69251	1.3e-253
mt-Co2	0.242412	0.355231		Nlk	-0.233058	0.0719337		Cntnap1	-0.195997	0.468292
Mrto4	0.242264	0.0010245		Traf4	0.0127814	0.922064		Nt5c3b	0.0333391	0.876478
Apobec1	0.242209	0.625434		Aldoc	0.374146	0.105177		Coa3	0.293206	0.00629462
Cpeb3	0.242053	0.230464		Rpl19	0.130165	0.0219469		Med24	-0.0836436	0.558274
Abca13	0.241947	0.736582		Nek8	-0.185887	0.741508		Psmd3	0.264614	4.59e-07
Tmem35b	0.241935	0.601723		Cacnb4	-1.3839	0.0252031		Exosc10	0.00646445	0.971863
D030056L22Rik	0.241827	0.0235602		Plxdc1	0.298436	0.845518		Glod4	-0.0109738	0.956045
Ap3m2	0.241475	0.0430082		Arl5b	-0.324637	0.0127087		Vps53	0.228944	0.0089826
Tmem189	0.241383	0.00069346		Zfp207	-0.0863008	0.270989		Taok1	-0.104123	0.172767
Farsa	0.241329	0.000501313		Psmd11	0.0992832	0.228983		Dnttip1	0.615042	9.26e-07
Fen1	0.241306	8.38513e-05		Timp2	-0.699289	1.03141e-22		Acot8	0.203172	0.553076
Supt3	0.24123	0.075482		Zc3h18	-0.0608452	0.608099		Mpp2	-0.250806	0.394415
6530402F18Rik	0.24103	0.042		Top2b	-0.464475	1.11088e-10		Nlk	-0.00367775	0.98877
Poc1a	0.240907	0.067867		Rarb	2.03102	1.68674e-09		Traf4	0.0123732	0.95255
Poldip2	0.240796	0.00157788		Igfbp4	-0.441327	6.8399e-12		Aldoc	-0.273513	0.232961
Ap5s1	0.240669	0.107291		Cdc6	0.207476	0.0264497		Rpl19	0.0602134	0.292705
Clptm1	0.240606	6.03817e-05		Suz12	-0.356199	7.4759e-08		Nek8	-0.185706	0.72057
Rrp7a	0.240492	0.000530483		Atad5	-0.28775	0.00305964		Cacnb4	-0.830112	0.100637
Nploc4	0.240448	3.03151e-05		Crlf3	-0.159835	0.32413		Plxdc1	0.61101	0.650986
Ppa1	0.24032	0.000517487		Tnfaip1	0.0767377	0.449547		Arl5b	0.0378434	0.863794
Blvrb	0.240296	0.0766366		Abr	0.0881354	0.539335		Zfp207	-0.105181	0.163918
A930007A09Rik	0.240233	0.623725		Rab11fip4	0.0957247	0.646799		Psmd11	0.100214	0.182201
Entpd4b	0.24011	0.0420824		Slc35c2	0.257997	0.0294902		Timp2	-0.728528	5.41e-32
Chn1	0.240091	0.0860492		Elmo2	-0.174119	0.0931998		Zc3h18	0.165663	0.0654
Capn1	0.240061	0.0592765		Wsb1	-0.251312	0.0334621		Top2b	-0.250534	0.000299384
Utp4	0.240034	0.000406733		Ttpal	0.0443168	0.832839		Rarb	1.86288	9.41e-08
Lima1	0.239964	3.41144e-06		Rhot1	-0.217977	0.0342608		Igfbp4	-0.298684	0.000601973
Aco2	0.239911	1.2864e-05		Ada	0.0799303	0.891486		Cdc6	0.790453	7.73e-20
Iqcg	0.239902	0.370437		Serinc3	0.253266	0.00319397		Suz12	-0.0320811	0.771061
Atp5g3	0.239683	0.000548532		Tha1	-0.268988	0.449132		Atad5	0.309599	0.00547473
Arrdc3	0.239519	0.095724		Pgs1	0.042055	0.781504		Crlf3	-0.256192	0.0539051
Eef1d	0.239441	5.23802e-05		Birc5	-0.0348924	0.786025		Tnfaip1	0.118813	0.155973
Pter	0.239438	0.0496155		Afmid	0.255629	0.451267		Abr	-0.0783909	0.619287
Dph1	0.239226	0.0568019		Pigt	0.237588	0.00389848		Rab11fip4	-0.446965	0.032955
Daglb	0.239224	0.0274344		Etv4	-0.366973	0.806583		Slc35c2	0.145769	0.2937
Rmi2	0.239193	0.137724		Dbndd2	0.090192	0.824054		Elmo2	-0.0454442	0.728984
Rrp12	0.239175	0.00212436		Slc12a5	-0.344652	0.632175		Wsb1	-0.102125	0.474661
Polr1b	0.23914	0.000585258		Ghdc	0.551725	0.00631073		Ttpal	0.144844	0.397578
Gm16835	0.239066	0.764125		Pltp	-0.0566492	0.895559		Rhot1	-0.0529715	0.717407
Cdip1	0.238903	0.00148969		Slc12a7	-0.291721	1.54555e-06		Ada	0.0295218	0.962795
Arhgef5	0.238797	0.585464		Ctsa	0.0650947	0.483107		Serinc3	0.0757199	0.491728
Oxnad1	0.238746	0.0460681		Zswim1	0.24534	0.311453		Tha1	0.0926179	0.80564
Hspb8	0.238684	0.0788574		Slc12a4	-0.0833869	0.663239		Pgs1	0.643541	9.46e-28
Aldh4a1	0.238648	0.0114697		Myo1c	-0.1805	0.00513096		Birc5	0.00657613	0.974735
Gm26549	0.238508	0.734935		Crk	-0.0858967	0.328645		Afmid	0.380078	0.341119
Coq4	0.238424	0.0573387		Cox7c	0.155336	0.343836		Pigt	0.205254	0.0137234
Cdk15	0.23824	0.0385128		Pitpna	-0.149553	0.0638391		Dbndd2	0.00180943	0.9966
Thap7	0.238117	0.0463636		Mlx	0.0310913	0.860825		Slc12a5	-0.932279	0.0320219
Armc7	0.238043	0.281097		Retreg3	-0.235351	0.0128605		Ghdc	0.345847	0.0872678
Rhbdd2	0.237935	0.010766		Jph2	0.470513	0.294659		Pltp	-0.394371	0.00326937
Pradc1	0.237817	0.0639769		Dhx58	-0.0632328	0.965987		Slc12a7	-0.293681	7.08e-09
Rasal3	0.237784	0.0131631		Rab5a	-0.128494	0.428421		Ctsa	-0.0583442	0.513544
Ccdc51	0.237776	0.1585		Nkiras2	0.157227	0.235816		Zswim1	-0.0702982	0.809773
Eef1aknmt	0.237587	0.0037961		Ppp2r5c	-0.0621212	0.497072		Slc12a4	-0.276986	0.0278775
Heatr3	0.237542	0.000807835		Ift52	0.192639	0.23664		Myo1c	-0.204774	0.000908289
Traf4	0.237507	0.000911769		Mybl2	-0.0405323	0.807105		Crk	0.0590505	0.536691
Vps18	0.23744	0.0039435		Sgk2	1.97607	2.41929e-06		Cox7c	0.190678	0.293491
Ilvbl	0.237413	0.0668736		B4galt5	-0.361456	0.000472768		Pitpna	-0.118642	0.153868
Drg2	0.237396	0.000261334		Gdap1l1	1.02769	0.554646		Mlx	-0.10761	0.45784
Vps53	0.237279	0.000457708		Ddx27	0.101633	0.298746		Retreg3	-0.243878	0.00222025
Psmd2	0.237265	0.000103885		Cyth3	0.0296432	0.922531		Jph2	0.286391	0.62886
Gss	0.237077	0.0153109		Rac3	0.544946	0.70653		Dhx58	0.154949	0.318253
Eif2c5	0.237059	0.349969		Rrp7a	0.106274	0.246166		Rab5a	-0.0723958	0.650986
Dolk	0.236968	0.0334924		Cyb5r3	0.178626	0.0162359		Nkiras2	-0.00203995	0.993334
Aunip	0.236495	0.163097		Ints2	-0.207939	0.0694439		Ppp2r5c	0.0402199	0.720935
Ago2	0.236264	5.32798e-06		Med13l	-0.169047	0.226586		Ift52	-0.0789458	0.690342
Smco4	0.236226	0.296453		H2bc4	0.087912	0.832982		Mybl2	0.386524	0.00125372
Klf9	0.236214	0.212367		Mafk	0.181526	0.338983		Sgk2	2.01075	2.18e-05
Psmd3	0.235874	0.0012731		Med1	-0.175623	0.0722602		B4galt5	-0.129461	0.175531
Phb	0.235855	5.01493e-05		Erbb3	-1.18583	2.61222e-43		Gdap1l1	0.441468	0.824791
Rexo2	0.235767	0.000393683		Stard3	-0.182598	0.389809		Ddx27	0.225935	0.00846431
Sema4g	0.235756	0.213832		Vmp1	0.193196	0.0495569		Cyth3	-0.293367	0.0851932
Stc1	0.23547	0.408696		Uchl5	-0.184448	0.124222		Rac3	-0.139669	0.943649
Gmppa	0.235448	0.0036133		Glrx2	-0.148204	0.709249		Rrp7a	0.0915459	0.36067
Dnajc3	0.23498	0.00234248		Ro60	-0.239267	0.0608142		Cyb5r3	0.0751743	0.393178
Cln6	0.234769	0.00152703		Stk4	0.190277	0.0268354		Ints2	-0.0628772	0.689565
Neil2	0.234749	0.32956		Pmp22	-0.986711	6.81192e-11		Med13l	0.149421	0.276316
Pidd1	0.234696	0.0162062		Gdf9	-0.506852	0.772601		H2bc4	-0.466507	0.106558
Sec31a	0.234483	2.46265e-05		Zcchc10	-0.359799	0.0635556		Baiap2l2	0.129876	0.959813
Ccne1	0.234347	0.000961392		Psmb6	0.20573	0.0147219		Mafk	0.0420628	0.879675
Flad1	0.23426	0.0153539		Spag7	0.267071	0.0298679		Med1	-0.0883895	0.415454
Nsun5	0.234209	0.0240565		Pfn1	-0.14117	0.0223916		Erbb3	-1.18069	5.33e-50
Fam120a	0.233876	6.83002e-06		Tomm34	0.0863476	0.671498		Stard3	-0.449803	0.00327644
Ints1	0.23385	0.00146333		Ywhab	-0.0587163	0.414009		Vmp1	0.193605	0.0219285
Nolc1	0.233565	4.58392e-05		Ksr1	-1.15097	8.49481e-05		Uchl5	0.200457	0.0861854
Chd3	0.233548	7.70469e-05		Anxa6	0.14463	0.25284		Glrx2	-0.318501	0.217452
Cuta	0.233455	0.0101483		Zkscan6	-0.0695449	0.838712		Ro60	0.0283307	0.889975
Slc4a8	0.233333	0.00237512		Kpna2	-0.309413	7.464e-13		Stk4	0.294633	5.46e-05
Ptp4a3	0.233273	0.00647048		Smurf2	-0.341336	0.000563371		Pmp22	-0.738928	1.57e-05
Olfr1385	0.233172	0.671458		Cep95	-0.00642831	0.986669		Gdf9	-0.0769103	0.976341
Rassf7	0.2328	0.321003		Vezf1	-0.229813	0.0260824		Zcchc10	0.0932432	0.769632
Mtmr10	0.232461	0.00806815		Cuedc1	-0.642306	0.0135657		Psmb6	0.0856297	0.387943
Rab5if	0.232299	0.00601216		Srsf1	-0.146441	0.0017536		Spag7	0.145359	0.277838
Etfb	0.232089	0.00997908		Abi3	-0.448037	0.594896		Pfn1	-0.131653	0.0066281
Nt5c2	0.231933	0.00360963		Shroom1	-0.178207	0.867796		Tomm34	0.00244631	0.995184
Rpa1	0.231853	0.000136205		Kif3a	-0.0555214	0.750703		Ywhab	0.0420004	0.622068
Glrb	0.231798	0.000765256		Septin8	-0.190975	0.00685104		Ksr1	-0.93916	0.00293067
Pard6b	0.231772	0.171304		Mtmr4	0.207918	0.0116225		Anxa6	-0.0673748	0.68671
Asna1	0.231618	0.00475297		Mrm1	0.580583	0.00919994		Zkscan6	0.0722518	0.833398
Tbl3	0.231578	0.00115023		Mapt	-0.261306	0.430774		Kpna2	-0.25769	1.07e-07
Gstp2	0.231564	0.011897		Kansl1	-0.0336927	0.802618		Smurf2	-0.23467	0.0158974
Acot1	0.231371	0.054745		Gid4	-0.134784	0.267187		Cep95	0.0392046	0.91343
Rusc1	0.231342	0.169945		Myo1b	-0.646818	3.58352e-11		Vezf1	-0.116595	0.340278
Rrm2	0.231151	3.24288e-06		Dhx40	0.0769443	0.629962		Cuedc1	-0.746933	0.000516093
Gps1	0.231112	0.00118996		Ypel2	-0.195578	0.660939		Srsf1	0.0789247	0.12927
Gstt3	0.231006	0.154376		Akap1	0.112258	0.296259		Abi3	-0.785492	0.322765
Ptprs	0.230945	2.51107e-05		Nol11	0.0648622	0.619358		Shroom1	-0.669569	0.188079
Nucb1	0.230753	0.00175821		Derl2	0.226191	0.0512001		Kif3a	-0.0349701	0.842224
Castor1	0.230725	0.289632		C1qbp	0.202011	0.00308124		Septin8	-0.153617	0.0287526
Krtcap2	0.230606	0.0175701		Rpain	0.278399	0.400603		Mtmr4	0.0517255	0.687322
Cpeb2	0.230574	0.184789		Chd3	0.404602	2.73266e-06		Mrm1	0.603109	0.0019776
Znhit2	0.230376	0.0852144		Kdm6b	-0.192742	0.234981		Mapt	-0.356397	0.348018
Adat3	0.230341	0.424768		Appbp2	-0.0558269	0.564857		Kansl1	-0.0563996	0.656197
Gfm2	0.230289	0.0144577		Ncor1	-0.188148	0.00720034		Gid4	-0.178803	0.15451
Trappc2l	0.229976	0.0250234		Trpv2	0.141638	0.348652		Myo1b	-0.522662	4.01e-06
Cdc25a	0.229934	7.6897e-05		Cenpv	0.750268	0.018917		Dhx40	-0.0606118	0.718366
Pon3	0.22964	0.204565		Pcgf2	-0.044882	0.867096		Ypel2	-0.891465	5.34e-05
Mrps11	0.229144	0.0805559		Cwc25	0.0968191	0.711463		Akap1	-0.0950191	0.468292
Atp6v0a2	0.229111	5.18347e-05		Pip4k2b	-0.27575	0.0197636		Nol11	0.0954461	0.45054
Dtd1	0.229028	0.02865		Trim37	0.134346	0.106232		Derl2	0.252926	0.0158115
Sesn2	0.228958	0.00683622		Ctdnep1	0.0189065	0.901512		C1qbp	0.295168	1.51e-06
Coa3	0.228895	0.00601216		Elp5	0.214232	0.0909042		Rpain	0.146331	0.721545
Cd63	0.228705	7.36538e-05		Slc2a4	-0.125815	0.835681		Chd3	0.180874	0.0169546
Pck2	0.228595	0.0422781		Gabarap	0.335048	1.96719e-06		Kdm6b	-0.185718	0.20465
Tst	0.228564	0.307652		Phf23	0.0111149	0.956341		Appbp2	0.0591641	0.5745
Itga9	0.228519	0.00442627		Acadvl	0.200774	0.138086		Ncor1	-0.103902	0.108901
Gm38182	0.228513	0.280632		Dnah11	1.9717	0.206502		Trpv2	-0.573796	4.7e-21
Gm10221	0.228356	0.322742		G3bp1	-0.0842129	0.12098		Cenpv	0.154885	0.876478
Ciao2b	0.228257	0.0835749		Atox1	0.155006	0.416765		Pcgf2	-0.116128	0.639337
Zdhhc9	0.228248	0.0298222		Sparc	0.293815	3.29579e-13		Cwc25	0.0638073	0.814498
Ubl3	0.228184	0.00301803		Mief2	0.115671	0.792404		Pip4k2b	-0.102617	0.53471
Tcf25	0.228141	0.000160699		Dusp14	1.39289	0.00104233		Trim37	0.144743	0.0919531
Rpn2	0.228074	1.55624e-05		Tada2a	0.11274	0.593349		Ctdnep1	0.149326	0.149689
Ifit3	0.227968	0.429116		Pnpo	0.416139	0.487447		Elp5	0.0116589	0.960498
Cpped1	0.227799	0.00202384		Cog1	0.195055	0.0907832		Slc2a4	0.0326281	0.970973
Vps37b	0.227788	0.0114514		Cbx1	-0.16515	0.0937328		Gabarap	0.251829	7.37e-05
Pfkfb3	0.227695	0.00434744		Cdk5rap3	0.435659	0.00111835		Phf23	-0.0352268	0.843721
Tmem38b	0.2275	0.349706		Copz2	-0.244797	0.395462		Acadvl	0.151073	0.206555
Ak2	0.227389	0.000814922		Slc25a39	0.37769	1.11946e-09		Dnah11	1.23147	0.24918
Cfap126	0.227137	0.520325		Sp2	0.0388739	0.880476		G3bp1	0.122403	0.0166894
Zfp503	0.226982	0.553103		Aatf	0.141991	0.25784		Atox1	0.221854	0.273977
Zw10	0.226974	0.000766794		Dync1h1	0.0910305	0.173312		Sparc	0.0957508	0.0300865
Wrap53	0.226959	0.0778131		Pex12	0.191877	0.540131		Mief2	-0.172157	0.660342
Hap1	0.226878	0.00557662		Ndel1	-0.00503743	0.980881		Dusp14	1.05948	0.0230655
Pfkfb1	0.226863	0.675655		Slc25a35	-0.119284	0.829641		Tada2a	0.107203	0.653165
Tssc4	0.226727	0.0202146		Zbtb4	-0.443914	0.327462		Pnpo	0.0663792	0.911559
Isoc2a	0.226686	0.138639		Tnfsfm13	-0.0258854	0.985559		Cog1	0.0195538	0.923543
Chchd4	0.226652	0.00498565		Mpdu1	0.056308	0.786351		Cbx1	0.0713921	0.643347
Dusp12	0.226505	0.0539311		Fxr2	0.0342749	0.771196		Cdk5rap3	0.0613227	0.766492
Trap1	0.226341	0.000400562		Atp5g3	0.39304	3.02479e-12		Copz2	-0.662602	0.00105861
1500009L16Rik	0.226302	0.714634		Cd68	2.5417	8.82668e-09		Slc25a39	0.420796	5.37e-13
Apoe	0.225992	0.00442654		Acsl1	-0.210057	0.24441		Sp2	-0.0137016	0.969478
Btg3	0.225956	0.203021		Abca5	0.23827	0.276206		Aatf	0.222397	0.037997
Dnajc18	0.225737	0.0261504		Smyd4	0.435272	0.0558325		Dync1h1	0.245009	7.77e-13
Mri1	0.225235	0.0126522		Zfyve27	0.249959	0.141306		Pex12	-0.0452443	0.911321
Csrp1	0.225201	0.00474257		Avpi1	1.06524	1.8283e-09		Ndel1	-0.0153083	0.942563
Ern1	0.225049	0.0258645		Rad51d	0.466008	0.00021933		Slc25a35	-0.916119	0.00402459
Slc25a20	0.225027	0.0529354		Pank3	-0.260304	0.000226498		Zbtb4	-0.750966	0.00451367
Ecsit	0.224902	0.0210094		Rars	0.128224	0.108513		Tnfsfm13	-0.634721	0.534347
Ap2a1	0.224874	0.00267964		Wwc1	-0.45339	0.000282111		Mpdu1	-0.120381	0.468292
Akt1s1	0.224732	0.00436704		Mrpl58	0.200732	0.18889		Fxr2	0.0943301	0.296635
Rec114	0.224731	0.159784		Fdxr	0.166729	0.50438		Atp5g3	0.417978	1.51e-10
Arf4	0.224719	5.77033e-05		Mrpl45	0.238456	0.0675447		Cd68	2.56532	3.11e-11
Maged2	0.224638	0.0294481		Irf1	-0.887429	0.00102398		Acsl1	-0.174137	0.291478
Spns1	0.224598	0.0102292		Slc22a5	0.135233	0.671498		Abca5	0.303179	0.0989741
Dkk3	0.224557	0.00485729		P4ha2	0.103868	0.607581		Smyd4	0.243904	0.403409
Tsr2	0.224318	0.0531124		Arrb1	-1.06325	1.25118e-09		Zfyve27	-0.0759187	0.7292
Gm43474	0.224011	0.792935		Pelp1	-0.00798382	0.966388		Avpi1	0.880128	1.51e-08
Grin1	0.223929	0.642359		Med11	0.0700968	0.836857		Rad51d	0.388711	0.000928594
Epb41	0.223862	0.000211505		Natd1	0.468423	8.79212e-05		Pank3	-0.155972	0.04191
Wars	0.223814	0.000302719		Map2k3	0.211086	0.00981694		Rars	0.20494	0.000355431
Mpg	0.223707	0.214413		Ywhah	-0.0342659	0.707433		Wwc1	-0.371415	0.0103085
Psmc4	0.223671	0.000395897		Sart3	0.210522	0.0196727		Mrpl58	0.175708	0.213415
Rabgef1	0.223657	0.0247857		E2f2	0.312913	0.055779		Fdxr	0.324209	0.116473
Acadvl	0.223657	0.0122401		Slfn3	0.0413208	0.884999		Mrpl45	0.214752	0.0658638
Mthfd1	0.223513	0.000191392		Nars2	-0.0370216	0.932799		Irf1	-0.100213	0.0221115
Gm6361	0.223463	0.702259		Slc35b4	0.132217	0.205627		Slc22a5	-0.159192	0.610465
Fasn	0.223217	0.000987792		Dalrd3	0.350876	0.0514059		P4ha2	-0.0532259	0.874091
Dalrd3	0.223213	0.0474367		Fis1	0.106559	0.511434		Arrb1	-1.06218	1.09e-09
Get4	0.223181	0.00655078		Plod1	-0.414766	8.38753e-08		Pelp1	0.185975	0.0904648
Gm44215	0.222925	0.374141		Rab3d	-0.24372	0.437308		Med11	0.0638173	0.863021
Atad3a	0.222898	0.00168239		Mfsd3	0.123661	0.792053		Natd1	0.206928	0.150188
Acaa1a	0.222891	0.0422868		Slc25a22	0.280413	0.343592		Map2k3	0.0287921	0.849176
Mrps18b	0.22257	0.00475987		Atp6ap1	0.23972	0.000294062		Ywhah	-0.000117741	0.999096
Cad	0.222504	0.000545542		Dnase1l1	0.472746	0.479865		Sart3	0.165597	0.0847428
G6pc3	0.222486	0.0194148		Scrn1	0.100844	0.290344		E2f2	0.578568	0.00231848
Tmem199	0.22243	0.0132485		BC005537	-0.0398674	0.7266		Slfn3	0.179784	0.454996
Edem2	0.222351	0.0120928		Isyna1	0.0804901	0.677626		Nars2	0.0430999	0.930478
Mpi	0.222331	0.016855		Hars2	0.055035	0.865684		Slc35b4	0.12369	0.232815
Rab3ip	0.222246	0.0275197		Tmem160	0.122493	0.608442		Dalrd3	0.309694	0.0427284
Dhh	0.222168	0.720661		Rab5c	0.150656	0.0462173		Fis1	-0.0775485	0.641418
Wdr46	0.221792	0.00612417		Mdh2	0.449134	3.18481e-21		Plod1	-0.444735	4.55e-10
P3h1	0.221761	0.00849085		H13	0.374774	1.50213e-06		Rab3d	-0.446654	0.0692021
Pgm1	0.221753	0.00085419		Rnf145	-0.27437	0.0147352		Mfsd3	-0.133696	0.759519
Tcof1	0.221586	0.000494349		Scn1b	1.01899	0.357094		Slc25a22	-0.0601463	0.840012
Abca3	0.221555	0.00434744		Atp6v1e1	-0.0610198	0.426551		Atp6ap1	0.0851403	0.292812
Coro1c	0.221539	0.00075646		Chtf18	0.0241622	0.91652		Dnase1l1	0.409547	0.460688
Atic	0.221533	0.000327075		Ppp1r12c	-0.0469993	0.790262		Scrn1	-0.155607	0.115482
Tpcn1	0.221388	0.00550974		Ahr	-1.27056	4.45501e-11		BC005537	-0.0373254	0.770505
Mcm5	0.221294	0.00183028		Map1s	0.122378	0.450445		Isyna1	-0.0633148	0.800604
Ccdc86	0.221289	0.0190029		Tmem129	0.266349	0.0546029		Hars2	-0.0139232	0.973493
Eef1akmt1	0.221276	0.0524278		Nop9	0.235892	0.0600897		Tmem160	0.0921409	0.7292
Mrpl58	0.221271	0.0077006		Hsd17b1	0.3636	0.821879		Rab5c	0.219533	1.3e-05
Adat2	0.221212	0.274241		Atp6v0a1	0.415984	2.13319e-12		Mdh2	0.398184	3.46e-19
Dbndd1	0.221118	0.570556		Psmc3ip	0.311446	0.123573		H13	0.287807	1.25e-05
2010204K13Rik	0.221072	0.471719		Zfp687	0.186591	0.188135		Rnf145	-0.412878	5.57e-05
Gne	0.220939	0.00464209		D8Ertd738e	0.239151	0.135379		Scn1b	-0.376244	0.689106
Armcx2	0.220796	0.00138805		Calm3	-0.0920532	0.187032		Atp6v1e1	0.080702	0.279008
Tubb6	0.220773	0.0219762		Cops3	0.0887947	0.371416		Chtf18	0.230979	0.195824
Pgam1	0.220518	6.16018e-05		Fkbp8	0.151234	0.0559901		Ppp1r12c	-0.0674258	0.64423
Aldh7a1	0.220515	0.00793892		Ddx39b	-0.0275015	0.76426		Ahr	-0.343097	0.0374967
Raet1e	0.220484	0.738607		Gipc1	0.0634858	0.565174		Map1s	0.144867	0.340593
Psmd9	0.220431	0.0107881		Tlcd1	0.736229	0.00413451		Tmem129	0.279278	0.0292817
Elovl5	0.220338	0.000237234		Plscr3	-0.2769	0.265334		Nop9	0.179383	0.19605
Ankrd9	0.220286	0.227481		Ptger1	0.30438	0.775514		Hsd17b1	-0.570884	0.634322
Amacr	0.220263	0.115138		Arhgef25	-0.124964	0.688349		Atp6v0a1	0.224249	0.000419504
Adamtsl4	0.220223	0.0900365		Xab2	0.105026	0.463516		Psmc3ip	0.367222	0.0860808
Gnb1l	0.22004	0.169299		Cdc37	0.0734303	0.399142		Noxo1	-1.42339	0.224584
Ttc7b	0.21999	0.000776173		Rab4a	0.13795	0.661647		Zfp687	-0.0334065	0.865025
Slc19a2	0.219906	0.0268575		Trip10	-0.252074	0.361057		D8Ertd738e	0.164922	0.351453
Map3k10	0.219895	0.0195062		Cops6	0.221193	0.0158845		Calm3	-0.0575484	0.443932
Rogdi	0.219779	0.174246		Ubb	0.2419	8.05497e-06		Cops3	-0.0211172	0.885487
Fbxo7	0.21944	0.0117195		Ap4m1	-0.0175112	0.962613		Fkbp8	0.119693	0.146937
Trmt61b	0.219317	0.394095		Gyg	0.0875184	0.268082		Ddx39b	-0.0507022	0.54233
Mtg1	0.219295	0.0846249		Rcn3	-0.544007	0.659847		Gipc1	0.0584908	0.666577
Efna3	0.219176	0.725921		Slc6a8	1.05621	2.22989e-70		Tlcd1	0.249866	0.431397
Aup1	0.219089	0.0122401		Arid3a	-0.12867	0.746896		Plscr3	-0.355267	0.0119088
Mfn2	0.218989	0.00170418		Ubxn6	0.0152048	0.940599		Ptger1	0.409589	0.685081
Jak3	0.218894	0.400735		Mydgf	0.264286	0.00561641		Arhgef25	-0.429965	0.0254476
Fbxw8	0.218872	0.00788666		Cyb561	2.59145	0.0936675		Xab2	0.196392	0.0999695
Acd	0.218661	0.0425667		Sema6a	-1.5202	4.62354e-14		Cdc37	-0.0651623	0.397865
Mrps36	0.21848	0.132414		Ccdc12	0.121731	0.68364		Rab4a	0.108516	0.781547
Bsg	0.218418	0.00173488		Fmc1	0.273486	0.527016		Trip10	-0.316342	0.156924
Lyrm9	0.218358	0.0679811		Akt3	-0.335931	0.0334737		Cops6	0.121782	0.190144
Coprs	0.218322	0.178377		Mrpl24	0.0760782	0.653235		Ubb	0.0245454	0.717355
Isoc1	0.218204	0.0274918		Gle1	0.134155	0.243524		Ap4m1	0.11365	0.698669
Ctns	0.218194	0.00877097		L3hypdh	-0.721667	1.27063e-06		Gyg	0.0191312	0.877807
Kctd2	0.218148	0.86234		Lyst	-0.0326845	0.804		Rcn3	-1.30712	0.196258
Nup50	0.217928	4.97177e-05		Slc35e1	0.0269871	0.843011		Slc6a8	1.21492	1.29e-96
Hyi	0.217872	0.478779		Calr3	0.00903141	0.995203		Arid3a	-0.0442354	0.927643
Rcc1	0.217852	0.00334129		Tmc4	0.423119	0.712594		Ubxn6	-0.204357	0.0395777
Slc38a7	0.217852	0.00478531		Polr2i	0.486246	0.0635556		Mydgf	0.201457	0.0283664
Glrx5	0.21785	0.0725353		Rmnd1	0.351823	0.0557631		Sema6a	-0.937946	0.000271066
Nbas	0.217783	0.00130974		Esr1	0.0712968	0.968307		Ccdc12	-0.0551017	0.868055
Nod1	0.217734	0.699082		Fbxo5	-0.151346	0.25867		Fmc1	0.216573	0.6599
Capg	0.21773	0.0426265		Mtrf1l	0.144034	0.683066		Akt3	-0.572273	8.65e-06
E330034G19Rik	0.217663	0.595337		Hdac2	-0.0713927	0.418423		Mrpl24	-0.145198	0.232866
Commd9	0.217513	0.0282345		Frk	0.00771275	0.980519		Gle1	0.26045	0.00805344
Ppib	0.217427	0.00216291		Rwdd1	0.023213	0.887149		L3hypdh	-0.759691	1.02e-05
Hmcn2	0.217087	0.687418		Stxbp5	-0.174544	0.225196		Lyst	0.183712	0.0426199
Slc25a14	0.21707	0.396344		Hint3	0.597316	0.190861		Slc35e1	0.0561736	0.698696
Tubb4b	0.217025	0.000577389		Trmt11	-0.12564	0.746576		Calr3	0.486903	0.628131
E2f8	0.216923	0.00118409		Katna1	0.131456	0.496225		Tmc4	-0.32783	0.717985
Sdhd	0.216797	0.00136516		Pcmt1	-0.0847043	0.540868		Polr2i	0.113984	0.78061
Pla2g12a	0.21657	0.187231		Lrp11	0.398891	0.0823459		Rmnd1	0.202705	0.251104
Bnc2	0.216496	0.00439392		Mtres1	0.259174	0.344357		Esr1	-0.110203	0.905943
Mindy4	0.21641	0.0519818		Sec63	0.0764281	0.401518		Fbxo5	0.179685	0.277582
Urod	0.216341	0.033608		Snx3	0.187435	0.01052		Mtrf1l	-0.0396631	0.93005
Prxl2a	0.216199	0.0608188		Aig1	1.84463	7.93139e-08		Hdac2	0.0733432	0.431369
Copa	0.216196	2.43799e-05		Adat2	0.284485	0.439951		Frk	-0.207033	0.356251
Sfxn2	0.216142	0.0430591		Pex3	0.191972	0.422072		Rwdd1	0.0948349	0.478699
Spr	0.215883	0.00403928		Fuca2	0.602245	1.22473e-11		Stxbp5	0.0477078	0.771781
Rdh10	0.21584	0.393984		Cep57l1	-0.0354632	0.923319		Hint3	0.619936	0.110275
Ap5z1	0.21562	0.0424268		Ltv1	0.0889408	0.582631		Trmt11	0.200254	0.602083
Tmf1	0.215544	0.019251		Plagl1	-0.130364	0.0347386		Katna1	0.30036	0.00571284
Dnah7b	0.215543	0.00480091		Cd164	0.0311492	0.735718		Pcmt1	0.125804	0.350108
Ranbp3	0.215526	0.000700569		Utrn	-0.1314	0.0650049		Lrp11	0.0463807	0.920604
2310011J03Rik	0.215488	0.0645079		Smpd2	0.219414	0.398522		Mtres1	0.482303	0.024034
Tex264	0.215485	0.027192		Mical1	0.433464	0.000954439		Sec63	0.235015	0.000573806
Kcnd1	0.215451	0.525968		Zbtb24	-0.0839756	0.78261		Snx3	0.163946	0.0226772
Rbpms	0.215224	0.0789481		Wasf1	0.276693	0.0396099		Aig1	0.847484	0.00236104
Abcf1	0.215163	4.46652e-05		Rab32	0.0445372	0.774411		Adat2	0.317887	0.430212
Ipo13	0.215127	0.0034412		Gtf3c6	0.0184015	0.92159		Pex3	0.0863618	0.769778
Cpne4	0.215112	0.0399366		Rev3l	-0.377309	0.000344744		Fuca2	0.341755	0.000280001
Abcf2	0.215021	0.000457708		Traf3ip2	-0.595316	0.0584916		Cep57l1	0.0159832	0.972006
Psmg1	0.214907	0.0735407		Fyn	-0.425312	0.000170285		Ltv1	0.0673503	0.687082
Usp10	0.214816	0.000154847		Tube1	-0.0570224	0.881978		Plagl1	-0.194179	0.000263823
Gamt	0.214569	0.133117		Lama4	-0.504445	5.69919e-07		Cd164	0.139427	0.0381697
Ninj1	0.214509	0.034625		Prep	0.154543	0.0543917		Utrn	-0.165837	0.00816182
Alkbh3	0.214428	0.0445244		Tnfaip3	-1.66639	0.202699		Smpd2	-0.160856	0.599468
Akr7a5	0.214398	0.050125		Arfgef3	-0.168648	0.0705361		Mical1	0.374172	0.00350437
Wdr91	0.214033	0.00819435		Hebp2	-0.171238	0.615759		Zbtb24	0.0430519	0.884525
Pitpnm2	0.213928	0.00301803		Reps1	0.0769107	0.53882		Wasf1	0.342281	0.0309513
Hacd1	0.213922	0.140284		Asf1a	-0.0252071	0.915345		Rab32	0.409752	0.000389142
Hacd4	0.213847	0.323439		Gopc	-0.0492444	0.762062		Gtf3c6	-0.110652	0.423882
Mybl2	0.213642	0.0143306		Qrsl1	0.223656	0.326437		Rev3l	-0.128696	0.314968
Nrp1	0.213462	0.0267438		Rtn4ip1	0.229839	0.326671		Traf3ip2	-0.23935	0.477349
Ormdl2	0.213414	0.0440004		Vta1	0.267453	0.0422157		Fyn	-0.315311	0.00517711
Fam110a	0.213198	0.0573719		Smpdl3a	0.0448382	0.827411		Tube1	0.197809	0.642809
Cand2	0.213049	0.00501257		Reep3	-0.246659	0.00232685		Lama4	-0.383673	2.05e-05
Rilpl2	0.213005	0.154973		Fabp7	0.37078	0.464917		Prep	0.0769397	0.440669
Glul	0.212862	0.00418045		Pkib	-1.11382	0.137816		Tnfaip3	0.0737166	0.972614
Spin2c	0.212753	0.785051		Serinc1	0.106512	0.109324		Arfgef3	0.0824675	0.478474
H2-T22	0.212621	0.103		Hsf2	-0.00717957	0.980516		Hebp2	-0.152514	0.699178
Tagln	0.212575	0.750378		Echdc1	0.159006	0.140673		Reps1	0.0489372	0.74032
Aldh9a1	0.212494	0.00280933		Ptprk	0.359965	0.0475151		Asf1a	-0.0444825	0.856571
Mif	0.212368	0.0160495		Dcbld1	-0.452376	0.00460027		Gopc	0.0413563	0.807813
Gnb5	0.212309	0.0668736		Slc6a15	-1.18052	2.30146e-12		Qrsl1	0.10907	0.701846
Xpnpep1	0.211737	0.00115065		Ccdc59	0.0838883	0.7266		Rtn4ip1	0.347087	0.0784281
Plscr1	0.211736	0.0798834		Ppp1r12a	0.0527542	0.685811		Vta1	0.12669	0.460688
Kdelr2	0.211702	0.000710251		P4ha1	0.106679	0.338043		Smpdl3a	0.0237337	0.92553
Metrn	0.211691	0.0161394		Septin10	-0.283159	0.0450229		Reep3	-0.0459483	0.764028
Abcb9	0.211586	0.654488		Lims1	-0.326261	4.36452e-06		Fabp7	0.0745434	0.947189
Nomo1	0.211474	0.000663083		Zwint	0.0695744	0.482506		Pkib	-1.20626	0.212545
2010008C14Rik	0.211458	0.615953		Ube2d1	-0.272289	0.161667		Serinc1	0.0739426	0.264067
Fbxo44	0.211322	0.036721		Cdk1	-0.296268	1.45261e-06		Hsf2	-0.00954449	0.977325
Man2b2	0.21129	0.00909258		Atp2b1	-0.439292	1.28246e-07		Rspo3	0.66466	0.109244
5930420M18Rik	0.211232	0.765959		Rhobtb1	-0.959577	0.0815623		Echdc1	0.129294	0.239934
1700017B05Rik	0.211189	0.00751596		Arid5b	-0.500743	0.00261921		Ptprk	0.274426	0.113586
Abhd6	0.211085	0.126475		Actr6	-0.146452	0.623531		Dcbld1	-0.364692	0.0248709
Irak1bp1	0.211006	0.103021		Uhrf1bp1l	0.0521304	0.726635		Slc6a15	-1.12435	8.86e-08
Pccb	0.210976	0.0217373		Poc1b	0.0612625	0.821456		Ccdc59	0.107851	0.647664
Eci2	0.210974	0.0175113		Dusp6	-1.05473	1.85265e-19		Lama2	-0.970596	0.581485
Rrp1b	0.210876	0.00364426		Tmpo	-0.122594	0.0241728		Ppp1r12a	0.203691	0.0181622
Dhrs1	0.210844	0.110726		Kitl	0.432428	0.437787		P4ha1	0.0707631	0.541705
Atp6v0e	0.2108	0.00247708		Psen1	-0.0266788	0.843256		Septin10	-0.296079	0.0258594
Ei24	0.210798	0.000901292		Sgk1	-1.19967	1.61993e-06		Lims1	0.0418169	0.720634
Cmtm7	0.210615	0.0418036		Cep290	0.0387908	0.894801		Zwint	-0.0482935	0.687709
Apbb3	0.210602	0.482918		Ikbip	-0.219076	0.198346		Ube2d1	-0.0130545	0.970195
Stk40	0.210593	0.115937		Hbs1l	0.332774	2.00389e-06		Slc17a8	1.3318	0.237168
Gabarap	0.210532	0.0047538		Epb41l2	-0.223736	0.0015435		Cdk1	-0.154981	0.0589279
Rdh13	0.210516	0.046774		Apaf1	-0.0491623	0.756666		Atp2b1	-0.371722	2.36e-06
Ppcs	0.210435	0.232042		Myb	-0.131132	0.910255		Rhobtb1	-1.10479	0.00584137
Eif3f	0.210418	0.0111874		Med23	0.0585438	0.708381		Arid5b	-0.810685	3.56e-12
Gns	0.210405	0.0004211		Ahi1	0.325843	0.00105328		Actr6	0.188696	0.504756
Abhd16a	0.21035	0.0150152		Nedd1	-0.150721	0.370981		Uhrf1bp1l	0.0511015	0.744373
Slc22a5	0.210324	0.17431		Mtfr2	-0.262845	0.304457		Poc1b	0.108534	0.710822
Cs	0.210262	0.000384996		Map7	0.346767	0.63593		Dusp6	-0.525674	1.83e-08
Ddb1	0.21022	0.000637732		Ccn2	-0.53906	0.059922		Tmpo	0.122131	0.018011
Tmem248	0.210207	0.000715506		Stx7	-0.106024	0.0739077		Kitl	0.836078	0.00286961
Prmt7	0.210175	0.0174402		Pex7	0.00557969	0.986636		Psen1	0.0674478	0.548693
Dynll2	0.210159	0.00176296		Ifngr1	-0.154723	0.60235		Sgk1	-0.264411	0.569042
1700037H04Rik	0.20994	0.031332		Cfap54	-0.125374	0.256942		Cep290	0.477307	8.41e-05
Pabpc4	0.209824	0.000420634		Cdk17	-0.42436	6.96232e-05		Ikbip	-0.148277	0.442538
Papss1	0.209695	0.0048825		Snrpf	0.128987	0.433215		Hbs1l	0.394504	4.77e-10
Kctd7	0.209526	0.176383		Usp44	-0.0324872	0.973069		Epb41l2	-0.201901	0.00578742
Cd3eap	0.209372	0.121109		Fgd6	-0.493101	0.044973		Apaf1	0.0812701	0.528979
Mrps30	0.209166	0.00817637		Ndufa12	0.203806	0.120513		Myb	0.633475	0.672347
Slc25a26	0.209138	0.189527		Tmcc3	-0.324065	0.0938415		Med23	0.0133336	0.951109
Atp8a1	0.209119	0.199112		Cep83	-0.187651	0.27319		Ahi1	0.0481015	0.763114
Cyp4f16	0.209076	0.109593		Socs2	-0.366211	0.566312		Nedd1	0.0879254	0.688363
Cc2d1a	0.208851	0.011897		Nudt4	-0.456522	0.000141856		Mtfr2	0.253079	0.239487
Ebp	0.208723	0.0131733		Nuak1	0.123782	0.607578		Map7	-0.300114	0.685241
Erp29	0.208552	0.00439039		Tcp11l2	0.897909	0.0201339		Ccn2	-1.79462	9.41e-08
Iah1	0.208547	0.0891427		Cry1	-0.274252	0.34618		Stx7	-0.0711917	0.270691
Tmem121	0.20842	0.361492		Timp3	-0.775672	0.00241134		Pex7	-0.197422	0.332876
Slc37a1	0.208318	0.0318086		Hsp90b1	0.250175	3.45508e-09		Ifngr1	-0.249474	0.364816
Tsc2	0.208291	0.00310561		Washc3	0.322125	0.175383		Cfap54	0.574217	5.99e-11
Ddx54	0.20826	0.00660933		Sirt1	-0.427695	0.0375181		Cdk17	-0.128226	0.40784
Atp5d	0.208213	0.0301926		Herc4	-0.164111	0.312847		Snrpf	0.0930202	0.689565
Natd1	0.208137	0.0074161		Hnrnph3	-0.172143	0.578987		Usp44	0.500114	0.696016
Rack1	0.208072	0.0128703		Rufy2	-0.0384868	0.880767		Fgd6	-0.0257525	0.968318
Coro7	0.208028	0.00674231		Pbld2	0.467978	0.805423		Ndufa12	0.266469	0.027461
Smg5	0.207983	0.00159264		Ccar1	-0.203012	0.0191742		Tmcc3	-0.44432	0.0057787
Gcsh	0.207888	0.0243632		Ddx21	-0.0556697	0.446124		Cep83	0.245757	0.118183
Ppp1r37	0.207794	0.00713791		Ddx50	0.0604434	0.706383		Socs2	-0.135272	0.928807
Pigt	0.207763	0.00583614		Vps26a	-0.0447888	0.720853		Nudt4	-0.222636	0.0843801
Haus7	0.207747	0.0625899		Supv3l1	0.0912607	0.649023		Nuak1	0.0782323	0.759583
Ndufb1-ps	0.207643	0.251417		Fam241b	1.26515	0.0804318		Tcp11l2	0.21126	0.610465
Atg4d	0.207458	0.0204004		Aifm2	0.581038	0.0798369		Rfx4	-3.07955	0.0596722
Eif3l	0.20735	0.00118409		Tysnd1	0.116461	0.517166		Cry1	0.0828646	0.821508
Dctd	0.207276	0.0349704		Sar1a	-0.0112904	0.936648		Timp3	-1.07294	0.000869021
Coq6	0.207127	0.0727215		Ppa1	0.2354	0.00717412		Hsp90b1	0.328398	1.46e-23
R3hcc1	0.207094	0.0520874		Eif4ebp2	-0.080593	0.206111		Washc3	0.133438	0.622182
Mrpl16	0.207034	0.081337		Pald1	-0.146258	0.59021		Dram1	-0.132069	0.960153
Slc35a2	0.206981	0.0693591		Sgpl1	0.430601	4.4892e-13		Sirt1	-0.249627	0.286961
Bnip1	0.206946	0.116446		Unc5b	-0.540078	0.0391791		Herc4	-0.0804743	0.629661
Taf6l	0.20685	0.0323339		Slc29a3	0.0740446	0.731583		Hnrnph3	-0.157965	0.620698
Serp1	0.20684	0.000373215		Slc16a7	0.0490421	0.948103		Rufy2	-0.244041	0.153868
Gask1b	0.206771	0.00169367		Lrig3	-0.30135	0.537325		Pbld2	-0.403762	0.79427
Olfml1	0.20677	0.757839		Anapc16	0.0838261	0.691637		Ccar1	-0.0210446	0.884525
Dusp1	0.20675	0.244164		Ddit4	0.335181	0.0431013		Ddx21	0.122546	0.0272357
Alg1	0.206659	0.0269274		Dnajb12	-0.0909246	0.619344		Ddx50	0.0441447	0.813456
1810058I24Rik	0.206559	0.00737176		Micu1	0.225839	0.0693474		Vps26a	0.0694025	0.53176
Ghdc	0.206528	0.14489		Cand1	0.0282836	0.792107		Supv3l1	0.234236	0.135135
Sdc1	0.206362	0.00335686		Tbk1	-0.0496629	0.821456		Fam241b	1.10844	0.0755509
Slc39a13	0.205957	0.0232805		Pno1	0.0907013	0.497072		Aifm2	-0.0139147	0.974001
Ackr3	0.20588	0.169299		Srgap1	0.533222	0.00898782		Macroh2a2	-0.662036	0.770505
Osbpl1a	0.205787	0.0187785		Usp15	-0.0838895	0.514831		Tysnd1	0.0527321	0.826567
Stxbp2	0.20576	0.00655299		Vps54	-0.2461	0.0383943		Sar1a	0.0296616	0.811112
Preb	0.205708	0.00263489		Tbc1d15	-0.012281	0.955147		Ppa1	0.381968	1.12e-10
Tle5	0.205701	0.00800378		Pcsk4	-0.334898	0.804468		Eif4ebp2	-0.0107245	0.926561
Agpat4	0.205674	0.0941621		Rab21	-0.149829	0.205163		Pald1	-0.160528	0.683791
Mrpl28	0.205655	0.0397292		2310011J03Rik	0.187439	0.233026		Sgpl1	0.318723	5.51e-09
Adamtsl2	0.205614	0.523733		Peli1	-0.32134	0.0253394		Unc5b	-0.904942	2.68e-06
Sdsl	0.205547	0.365431		Apc2	0.0902527	0.967455		Slc29a3	-0.0378126	0.876478
Riox1	0.205397	0.0476495		Thap2	-0.511753	0.00112291		Slc16a7	0.3875	0.64994
Ighmbp2	0.205392	0.068314		Lgr5	-0.205981	0.842791		Lrig3	-0.146617	0.821995
Ttc39c	0.205235	0.485045		Slc1a4	-0.0379187	0.875472		Anapc16	0.19507	0.229005
Prr13	0.205174	0.0248945		Rab1a	0.368637	5.14743e-12		Ddit4	-0.661148	6.38e-11
Agpat1	0.205147	0.00796982		Gamt	-0.0737025	0.854138		Dnajb12	-0.153689	0.382272
Garem1	0.205101	0.318663		Actr2	-0.243607	4.16135e-05		Micu1	0.0652511	0.712669
Mlec	0.20509	6.16378e-05		Ndufs7	0.277151	0.0321942		Cand1	0.0671278	0.463553
Coq5	0.204997	0.0319944		Ptprb	-1.87981	0.116915		Tbk1	-0.0650079	0.717995
Trmt2b	0.204977	0.151536		Pwwp3a	-0.197718	0.108699		Pno1	0.247729	0.0139915
Bin1	0.204934	0.0107006		Meis1	-0.0893431	0.872718		Srgap1	-0.0516785	0.852355
Dock8	0.204876	0.4627		Uqcr11	0.347135	0.0560089		Usp15	0.0345992	0.835488
Ybx3	0.20482	0.00795888		Cnot2	-0.125288	0.3522		Vps54	-0.062467	0.71502
Pecr	0.204794	0.363772		Tcf3	0.0448119	0.70799		Tbc1d15	0.112966	0.509634
F8	0.204679	0.720757		Frs2	-0.00625366	0.977982		Pcsk4	-1.21565	0.28905
St6galnac4	0.20455	0.0221789		Yeats4	-0.120181	0.564857		Rab21	0.0738593	0.55892
Nab2	0.204521	0.0957555		Rab36	0.309153	0.524799		2310011J03Rik	0.0909966	0.617943
Rpp25l	0.2045	0.0621631		Snrpd3	0.127619	0.35636		Peli1	-0.0530714	0.839646
Slc7a7	0.204471	0.368477		Nav3	-0.134929	0.461342		Apc2	-0.850142	0.659434
Tbc1d13	0.204426	0.0182921		Cpm	0.599288	0.303638		Thap2	-0.203207	0.260463
Urgcp	0.204415	0.00953081		Mdm2	-0.123147	0.281844		Lgr5	-0.307043	0.874091
Raver1	0.204368	0.00258104		E2f7	-0.176727	0.338043		Slc1a4	-0.233989	0.0394227
Ap1g2	0.204344	0.108802		Csrp2	0.867212	0.00105062		Rab1a	0.37285	3.83e-13
Sod2	0.204282	0.0103813		Osbpl8	-0.321015	0.039765		Gamt	-0.530492	0.150885
Pctp	0.204183	0.132231		Mknk2	0.697526	6.24964e-42		Actr2	-0.183671	0.00145179
Gclm	0.204122	0.0228802		Cabin1	0.0845675	0.554306		Ndufs7	0.202094	0.115482
Borcs6	0.204005	0.123023		Ap3d1	0.202174	0.000619252		Ptprb	-1.65802	0.372432
Dhrs7b	0.203975	0.0277486		Phlda1	-0.168466	0.0487153		Pwwp3a	-0.208877	0.116423
Qpct	0.203678	0.583659		Sf3a2	0.0866236	0.482543		Meis1	-0.350982	0.312202
Gm38431	0.203673	0.478779		Mdm1	-0.0233963	0.944264		Uqcr11	0.300903	0.143523
Creld1	0.203582	0.0227792		Timm13	0.156049	0.213038		Cnot2	-0.164479	0.169426
Adck5	0.203548	0.229188		Vps13d	0.194624	0.178078		Tcf3	-0.0114044	0.951109
Arhgdia	0.203519	0.00342073		Llph	0.198041	0.222179		Frs2	0.0447965	0.834434
Rpap1	0.203485	0.0143789		Tmbim4	0.316039	0.0265341		Yeats4	0.00935444	0.976341
Aco1	0.203439	0.0101483		Helb	0.150178	0.452683		Rab36	-0.038984	0.951242
Marcksl1	0.203435	0.009678		Prmt2	0.171525	0.322059		Adora2a	-0.596689	0.720935
Atg4a	0.203422	0.106811		Dip2a	-0.0883788	0.625436		Snrpd3	0.0807379	0.652055
Zfp707	0.203376	0.277828		Hmg20b	-0.156893	0.311453		Nav3	0.192249	0.207671
Unc119	0.203368	0.034669		Fzr1	-0.150875	0.145014		Cpm	0.230852	0.798356
Eif2b4	0.203366	0.040991		Ncln	0.316955	1.88181e-06		Mdm2	-0.14461	0.180325
Eif3d	0.203025	0.00483706		Hcfc2	0.0300773	0.900633		E2f7	0.0158109	0.968323
Dnajc11	0.203022	0.0025762		Nfyb	-0.126338	0.537962		Csrp2	0.311397	0.439193
Mast2	0.202939	0.00383853		Txnrd1	-0.507055	8.56217e-24		Osbpl8	-0.279271	0.0379065
Eif2b1	0.202921	0.00487842		Ppm1m	0.0481134	0.888715		Mknk2	0.673981	2.8e-29
Cln8	0.202905	0.023153		D10Wsu102e	-0.159957	0.000155917		Cabin1	-0.0806202	0.574376
Lcmt2	0.202891	0.150664		Aldh1l2	0.368491	0.00366546		Ap3d1	0.107429	0.0849338
Copg1	0.202721	0.00166993		Wdr82	0.08282	0.34148		Phlda1	-0.114093	0.18433
Gm38534	0.202523	0.667055		Glyctk	0.149253	0.838677		Sf3a2	0.266539	0.00243283
Jpt2	0.202498	0.000658837		Pofut2	-0.0636419	0.70681		Mdm1	0.36231	0.110422
Grhpr	0.202486	0.0482413		Slc36a1	0.26115	0.0829276		Timm13	0.0963631	0.5579
Kars	0.202476	0.000920408		Adarb1	-0.273964	0.421147		Vps13d	0.107817	0.531523
Prrc1	0.202432	0.0133032		Appl2	-0.128952	0.361057		Llph	0.271991	0.0518712
Armc6	0.202382	0.0918131		Sumo3	0.0700579	0.46388		Tmbim4	0.110467	0.469939
Nnt	0.202378	0.0232899		Hint1	0.0442849	0.637452		Helb	0.219783	0.196066
Tecr	0.202216	0.00812947		Lyrm7	0.335095	0.463552		Prmt2	-0.0194977	0.939552
Gadd45g	0.202091	0.691479		Fbxw11	-0.133613	0.138596		Dip2a	-0.00564043	0.984056
Cenpv	0.202065	0.770764		Stk10	-0.515876	9.56205e-06		Hmg20b	-0.351119	0.0033744
Vps16	0.202055	0.0156263		Papolg	-0.391081	0.0770091		Fzr1	-0.235338	0.0141614
Bad	0.202052	0.193256		Rel	-0.125411	0.705041		Ncln	0.335888	2.2e-07
Aldh18a1	0.202035	0.00377167		Pfkl	0.362393	1.25745e-08		Hcfc2	0.284292	0.0571519
Dus1l	0.201965	0.0162158		Pus10	0.00636467	0.979482		Nfyb	-0.0941976	0.686194
Alg8	0.20171	0.0235764		Rhbdf1	-0.514722	5.3514e-06		Txnrd1	-0.399946	6.09e-18
Wdr77	0.20145	0.002144		Pex13	0.0829271	0.711463		Ppm1m	-0.033428	0.938864
Plat	0.201226	0.413463		Cfap410	0.487936	0.000964068		D10Wsu102e	-0.00290374	0.977325
Stt3a	0.201205	0.000554342		Mpg	-0.0318507	0.943257		Aldh1l2	-0.312447	0.00152018
Atp13a1	0.200993	0.00645731		Ahsa2	-0.150095	0.19973		Wdr82	0.182852	0.00946997
Cxadr	0.200987	0.672347		Nprl3	0.335311	0.0790474		Glyctk	0.0667772	0.935735
Rpl10-ps3	0.200986	0.00249899		Xpo1	-0.205857	0.000287148		Pofut2	-0.129728	0.361238
Mrpl4	0.200816	0.011961		Cpeb4	-0.233222	0.0100403		Slc36a1	0.160613	0.314792
Gm5540	0.200741	0.764681		Asb3	-0.119421	0.726075		Adarb1	-0.238505	0.576039
Mcat	0.200651	0.17431		Cdc34	0.424734	3.98872e-05		Appl2	-0.291507	0.00671061
9930104L06Rik	0.200418	0.222039		Tpgs1	0.291609	0.0685852		Sumo3	0.00696663	0.961103
Bak1	0.200294	0.00706263		Chac2	-0.501386	0.243202		Hint1	-0.161344	0.0126474
Abhd17a	0.200249	0.064135		Erlec1	0.207659	0.341254		Lyrm7	-0.140715	0.798374
Psmc5	0.200205	0.00166036		Sptbn1	0.158733	0.00149468		Fbxw11	-0.0962655	0.339182
Snrnp40	0.200108	0.0103813		Wdpcp	0.272568	0.404381		Stk10	-0.567967	5.75e-06
Sorbs1	0.200088	0.00235444		Mdh1	0.443513	2.66371e-17		Papolg	-0.26882	0.229211
Ptpn23	0.199916	0.00459936		Fstl3	0.875764	0.0513454		Rel	0.207036	0.470498
Gm17494	0.199903	0.610191		Ccng1	0.21791	0.000603835		Pfkl	0.0156651	0.921849
Polr2e	0.1999	0.0267438		Nudcd2	-0.141854	0.172872		Pus10	0.093476	0.59262
Sec14l2	0.199883	0.239114		Polrmt	-0.123552	0.431603		Rhbdf1	-0.502686	8.46e-05
Gsr	0.199883	0.00880373		Hmmr	-0.516785	5.25748e-10		Pex13	0.0477593	0.868228
Ap1b1	0.199816	0.00166036		Hcn2	0.799992	0.0226926		Cfap410	0.326814	0.0601004
Man2b1	0.199721	0.0032437		Zfp354b	-0.265716	0.896091		Mpg	-0.0634382	0.893799
Pex6	0.199652	0.0389024		Cyfip2	-0.0650768	0.659589		Ahsa2	-0.0092443	0.968187
Timm13	0.199623	0.0424376		Mgat1	0.025511	0.902513		Nprl3	0.00566341	0.986551
Eml1	0.199502	0.639413		Ppp2ca	0.0738372	0.361663		Xpo1	0.188817	0.000521057
Sgta	0.199416	0.015048		Flt4	0.629263	0.750609		Cpeb4	0.125458	0.115899
Dvl2	0.19937	0.0259931		Hnrnpab	0.0176106	0.800484		Asb3	0.015553	0.975277
Kyat3	0.199323	0.0975056		Phykpl	0.0879003	0.795803		Cdc34	0.326443	0.00154778
Vars	0.19931	0.00297216		Hspa4	0.11421	0.0143458		Tpgs1	0.0578263	0.806515
Ndufa8	0.199202	0.0255712		Cnot6	-0.456287	1.23277e-17		Chac2	-0.000855862	0.998604
Acads	0.199055	0.0205734		Gfpt2	-0.88938	0.305425		Erlec1	0.0524575	0.853499
Mlf1	0.199001	0.606186		Zfp354a	-0.129746	0.785599		Sptbn1	0.124189	0.0103249
Ppp2r1a	0.198973	0.00467002		Mapk9	-0.0627128	0.694662		Wdpcp	-0.0106588	0.981593
Pmvk	0.198965	0.100419		Canx	0.0542552	0.304457		Mdh1	0.342904	8e-10
Phf5a	0.198793	0.00787123		Rack1	0.291353	6.8173e-12		Fstl3	0.862619	0.00360538
Nle1	0.198791	0.0309755		Rufy1	0.208371	0.232607		Ccng1	0.372522	9.85e-09
Tpi1	0.198693	0.00147989		Rnf130	-0.0935919	0.616631		Nudcd2	0.0476996	0.75119
Etl4	0.19867	0.0550925		Rad50	0.105166	0.296584		Polrmt	0.0409925	0.849419
Gpr137	0.19839	0.137298		Mrnip	0.436754	0.332847		Hmmr	-0.238277	0.0141708
Gm3716	0.198377	0.704243		Clk4	0.0127804	0.965673		Hcn2	0.991707	0.00596763
Tradd	0.198352	0.140442		Sar1b	0.150066	0.210838		Acsl6	0.415449	0.617939
Gpd1l	0.198347	0.0218933		Jade2	-0.171559	0.341254		Zfp354b	-0.306773	0.875856
Yipf1	0.198226	0.0502761		Cdkl3	0.390282	0.211337		Cyfip2	-0.00333882	0.989759
Stn1	0.198219	0.0474388		Ube2b	0.424073	1.14656e-08		Mgat1	-0.0842554	0.614165
Dmxl2	0.198152	0.0171186		Cdkn2aipnl	0.13526	0.17323		Ppp2ca	-0.0278056	0.771411
Mapre3	0.198149	0.250899		Kremen1	0.0733189	0.797479		Hnrnpab	0.165234	5.6e-06
Acsf2	0.198014	0.0113543		Med7	-0.0932143	0.687785		Phykpl	0.00689936	0.987147
Mul1	0.197905	0.0916107		Havcr2	-0.393091	0.677858		Hspa4	0.190582	2.86e-06
Hacd3	0.197895	0.0222336		Tnip1	0.73551	1.63878e-12		Cnot6	-0.196651	0.00129087
Entpd4	0.197887	0.0169621		Vdac1	0.132897	0.0190243		Gfpt2	-0.579275	0.564004
Ruvbl2	0.197769	0.00762145		Slu7	0.0424991	0.815116		Zfp354a	-0.211652	0.673583
Aven	0.197748	0.0949851		Nipal4	-3.38417	0.0335575		Mapk9	-0.456574	9.18e-09
Pdia5	0.197735	0.060959		Ascc2	0.243488	0.00839561		Canx	0.178547	7.04e-07
Rrs1	0.197461	0.00474933		Hus1	-0.120769	0.43894		Rack1	0.199616	1.8e-07
Abhd5	0.197279	0.0345565		Pttg1	0.159645	0.708744		Rufy1	-0.0646207	0.772856
Mvb12a	0.197209	0.0245545		Zfp607a	-0.21424	0.664121		Rnf130	0.0314264	0.895984
Gm47766	0.1972	0.870407		Tns3	-0.615958	2.05612e-10		Rad50	0.21654	0.00547202
Uap1	0.1972	0.0719353		Btg2	-0.0415186	0.964849		Mrnip	0.0395628	0.958038
Trpc4ap	0.1972	0.00125249		Castor1	-0.243113	0.716633		Clk4	0.120062	0.492292
Xlr3a	0.197096	0.365504		Pes1	0.159195	0.0299378		Sar1b	0.256216	0.0106392
Galm	0.196986	0.00323682		Tcn2	0.598927	2.52086e-09		Jade2	-0.292019	0.00102727
Mtmr4	0.196534	0.00182124		4921536K21Rik	0.493589	0.373229		Cdkl3	0.555313	0.0187012
Card19	0.196487	0.260179		Smtn	-0.394942	0.00423226		Ube2b	0.590938	8.02e-18
Pafah1b3	0.196455	0.529155		Arf5	0.160026	0.0988862		Cdkn2aipnl	0.254475	0.00386485
Npc1	0.19609	0.00207434		2310033P09Rik	0.25684	0.418133		Kremen1	-0.0828001	0.806515
AI506816	0.195851	0.000801241		Guk1	0.101493	0.580119		Med7	0.0228144	0.941087
Hexa	0.195849	0.00244916		Rnf185	0.293412	0.0139365		Havcr2	0.526325	0.731965
Zmat3	0.195836	0.000349799		Limk2	-0.00391311	0.990814		Tnip1	0.261524	0.0102829
Sars2	0.195825	0.124114		Patz1	-0.0520676	0.721521		Vdac1	0.123812	0.0359332
Eif4g1	0.195754	5.66985e-05		Eif4enif1	0.0378557	0.787302		Slu7	-0.079895	0.603922
Arf1	0.195728	0.00107874		Trim11	-0.0821232	0.727693		Ascc2	0.10441	0.35506
Tsen2	0.195728	0.029153		Ogdh	0.441835	3.84328e-20		Hus1	0.130738	0.423882
Gm43909	0.195673	0.309997		Drg1	0.0629018	0.573405		Pttg1	0.0137285	0.979851
Taldo1	0.195554	0.00622444		Rtn4	0.410759	1.16775e-13		Zfp607a	-0.193885	0.718985
Adrm1	0.195524	0.0104272		Mtif2	0.0329586	0.890405		Tns3	-0.495373	2.25e-06
Mrpl34	0.19547	0.0925119		Rps27a	0.113741	0.0316014		Btg2	-1.56992	0.00139709
Tmem147	0.195418	0.0465122		Cfap36	0.309051	0.0247454		Castor1	-0.0951997	0.916416
Tbrg1	0.195364	0.00743		Ppp4r3b	-0.246905	0.014805		Pes1	0.0776786	0.377273
Ddx24	0.195097	0.00166993		Pnpt1	-0.147597	0.229789		Tcn2	0.238175	0.0543189
Gtf3a	0.19498	0.0284696		Pold2	0.164774	0.13406		4921536K21Rik	0.327936	0.471407
Dbnl	0.1949	0.0139935		Zkscan17	-0.0339778	0.830199		Smtn	-0.53399	0.00171217
Ip6k3	0.194882	0.482734		Aebp1	0.392704	5.98228e-17		Arf5	-0.0263107	0.864274
Slc1a5	0.194855	0.00906534		Polm	0.320982	0.193616		2310033P09Rik	0.123937	0.710822
Ctdnep1	0.1948	0.00794284		Pgam2	1.37645	0.410234		Guk1	0.0328751	0.907487
Dpagt1	0.194706	0.0221521		Dbnl	0.586722	9.51301e-26		Rnf185	0.283527	0.00361904
Rnf10	0.194651	0.00122687		Mrps24	0.331255	0.00420586		Limk2	-0.0819378	0.766722
Eno3	0.194648	0.228889		Ccdc117	-0.00979868	0.961401		Patz1	-0.173295	0.173829
Gk5	0.194342	0.350008		Dynll2	0.389421	9.87133e-08		Eif4enif1	0.0604798	0.666656
Psmf1	0.194306	0.0120721		Xbp1	0.269706	0.000666216		Trim11	-0.150607	0.533262
Ficd	0.194223	0.325125		Supt4a	0.144546	0.448167		Ogdh	0.428043	1.7e-17
Morc4	0.194083	0.0847624		2810021J22Rik	-0.0971878	0.754563		Drg1	0.113005	0.220071
Gorasp1	0.193899	0.0266079		Ska2	-0.283953	0.00514636		Rtn4	0.149167	0.00960913
Ube2j2	0.19383	0.0875152		Prr11	-0.644594	1.65709e-13		Mtif2	-0.0168941	0.952536
Zcchc2	0.193789	0.0146333		Smg8	0.0229109	0.908379		Rps27a	0.0657418	0.453267
Mrpl45	0.193581	0.0187434		Rnf187	0.144548	0.0389861		Cfap36	0.211412	0.0799873
Fbxo48	0.193326	0.748476		Tubd1	0.138264	0.650388		Ppp4r3b	-0.0218629	0.887789
Gm43863	0.193199	0.652731		Mrpl22	0.331218	0.0528092		Pnpt1	0.236871	0.00529986
Pla2g6	0.193159	0.0196335		Cnot8	0.103933	0.421071		Pold2	0.194743	0.0791358
A630072M18Rik	0.193147	0.525432		Rps6kb1	0.02257	0.880227		Zkscan17	0.0381939	0.834171
Suv39h1	0.193144	0.00691318		Sap30l	0.190373	0.480903		Aebp1	0.377059	5.29e-11
Fos	0.193003	0.540546		Galnt10	-0.0996209	0.623531		Polm	0.2585	0.319326
Psd	0.192916	0.613381		Rnft1	0.118515	0.440978		Pgam2	-0.937281	0.622019
Uqcrfs1	0.192882	0.0131553		Mfap3	-0.11307	0.393107		Dbnl	0.268146	8.6e-09
Abcg4	0.192881	0.809916		Fam114a2	0.173627	0.116185		Mrps24	0.202755	0.15265
Rhot2	0.192685	0.0196335		Ppm1d	0.0315641	0.914578		Ccdc117	0.0496556	0.809575
Gm41611	0.192623	0.723542		Znhit3	0.325368	0.0782561		Dynll2	0.161072	0.461973
Enho	0.19259	0.117047		Myo19	0.0582216	0.810163		Xbp1	0.0590363	0.620523
Psmb3	0.192504	0.0194981		Prpsap2	0.0463036	0.837038		Supt4a	-0.0738177	0.759918
Mrpl12	0.192465	0.0244354		Ggnbp2	-0.0626838	0.682709		2810021J22Rik	0.10284	0.761155
Sf3b4	0.192457	0.0195524		Acaca	0.139943	0.0554863		Ska2	-0.0283486	0.900072
Nudt3	0.192415	0.00838961		Shmt1	-0.316422	0.0203098		Prr11	-0.382293	0.000335232
Prep	0.192392	0.00278545		Llgl1	0.119591	0.310805		Smg8	0.194304	0.114969
Dna2	0.192349	0.0340885		Drg2	0.155378	0.181206		Rnf187	0.0721735	0.435401
Hdac10	0.192207	0.254864		Srebf1	-0.0238544	0.840552		Tubd1	0.417185	0.0260069
Bod1	0.192202	0.0991322		Tom1l1	0.0661408	0.764704		Mrpl22	0.485864	0.00132784
Tmed2	0.192174	0.00222619		Cox11	0.209824	0.390049		Cnot8	0.133177	0.291972
Samm50	0.192093	0.00414202		Stxbp4	-0.154234	0.371854		Rps6kb1	0.321844	6.73e-05
Pygb	0.19201	0.00287019		Bzw2	-0.146811	0.0944715		Sap30l	0.0820511	0.773541
Pi4ka	0.191995	0.000909736		Elac2	-0.0559035	0.759383		Galnt10	-0.16829	0.256593
Sox10	0.191969	0.0114964		Pctp	0.613634	0.00418916		Rnft1	0.225968	0.0801927
Gm10359	0.191934	0.0475572		Twistnb	-0.330011	0.0119785		Mfap3	-0.0631124	0.682478
Gm12671	0.191934	0.0475572		Atxn7l1	-0.257755	0.31754		Fam114a2	0.0987177	0.453267
Tpst2	0.191898	0.0869738		Sypl	-0.128355	0.195627		Ppm1d	-0.00112025	0.997159
Gfer	0.191866	0.138492		Pdia6	0.485127	4.52443e-34		Znhit3	0.476793	0.00655022
Sptan1	0.191863	8.48903e-05		Nampt	-0.0506196	0.613854		Myo19	0.342929	0.0341629
Trip13	0.191848	0.0337123		Nbas	0.251322	0.00470914		Prpsap2	0.0440678	0.852512
Trp53inp2	0.191776	0.0167583		Tspan13	0.0186316	0.956038		Ggnbp2	-0.00638384	0.974001
Shmt2	0.191768	0.0147612		Rock2	-0.522304	6.40165e-14		Acaca	0.239047	0.000166666
Tuba1c	0.191692	0.0147939		Matn3	-0.994596	0.160869		Shmt1	-0.20343	0.319125
Aldoc	0.191647	0.0774911		Laptm4a	0.271545	3.75284e-08		Llgl1	0.000423275	0.998031
Gja3	0.191593	0.490757		Fam49a	0.911415	2.73109e-09		Drg2	0.18464	0.0456638
Tram1	0.191558	0.00683886		Snx13	-0.146138	0.279586		Srebf1	-0.217591	0.00371679
Snrnp25	0.191553	0.188049		Sdc1	-0.12189	0.307521		Tom1l1	0.0282139	0.920418
Zc3hc1	0.191517	0.0251045		Lpin1	-0.301584	0.184195		Cox11	0.434295	0.0137309
Nudt17	0.191357	0.723293		Pum2	-0.196651	0.000542075		Stxbp4	0.0167414	0.95323
Jcad	0.191293	0.234152		Nrcam	-0.410588	2.55278e-10		Bzw2	-0.0556794	0.662604
Cmtr1	0.191266	0.00136939		Trib2	-0.314358	0.713198		Elac2	-0.116902	0.460688
Pold2	0.191263	0.01464		Arsg	-0.320881	0.620863		Pctp	0.209221	0.402239
Acbd6	0.191025	0.0511313		Hs1bp3	0.0118425	0.955915		Twistnb	-0.0364508	0.885841
Erp44	0.190949	0.0240785		Smc6	-0.322496	1.098e-06		Atxn7l1	-0.214976	0.277582
Fkbp6	0.190837	0.0122401		Amz2	0.0378564	0.851488		Atp6v1c2	0.602199	0.749969
Gnl1	0.190714	0.0134841		Gna13	-0.064129	0.637097		Sypl	-0.0215484	0.895505
Acss2	0.190703	0.103085		Prkar1a	0.164583	0.000833099		Pdia6	0.415538	6.16e-28
Fjx1	0.190458	0.382399		Abca8b	-0.350303	0.636009		Nampt	0.164013	0.000136825
Spg7	0.190394	0.0171232		Rdh14	0.0106184	0.977982		Nbas	0.250921	0.00278664
Cnnm2	0.190336	0.0713002		Map2k6	-0.181678	0.518352		Tspan13	0.369564	0.152295
B3gat3	0.190243	0.11259		Klhl29	-0.138822	0.70653		Rock2	-0.247534	0.000402248
Gm12481	0.190232	0.732824		Trappc12	0.232336	0.0578407		Matn3	-0.268583	0.844138
Vps52	0.19011	0.00533122		Adi1	0.571644	1.32032e-17		Laptm4a	0.12301	0.00550161
Rragd	0.189925	0.08396		Rnaseh1	0.354169	0.0653599		Fam49a	-0.068143	0.806246
Bud23	0.189855	0.02471		Ubxn2a	-0.230292	0.199005		Snx13	-0.154678	0.171383
Oxct1	0.189737	0.00194745		Fkbp1b	-0.286417	0.890588		Sdc1	0.116859	0.502851
Trmt12	0.189671	0.358092		Cmpk2	-1.49514	1.62106e-06		Lpin1	-0.464594	0.0158362
Eif2b5	0.18967	0.0115067		Pfn4	-1.25525	0.395041		Pum2	-0.0298386	0.738233
Tfip11	0.189631	0.00550359		Itsn2	-0.153859	0.050031		Nrcam	-0.671623	3.86e-43
Olfr624	0.189613	0.676644		Rsad2	0.143358	0.771794		Trib2	0.0249596	0.990398
Tymp	0.189556	0.287827		Rnf144a	-0.981489	6.62567e-15		Arsg	-0.669579	0.108974
Mfsd3	0.189504	0.357058		Id2	0.133754	0.224862		Hs1bp3	-0.124195	0.386763
Svil	0.189463	0.102153		Mboat2	0.455579	0.00452325		Smc6	-0.0690849	0.444273
Vill	0.18941	0.00794369		Ncoa1	-0.0277015	0.885386		Amz2	-0.206171	0.143857
Tars2	0.189394	0.0378328		Dus4l	-0.0475358	0.926248		Gna13	0.00488235	0.97378
Disp1	0.189345	0.0253256		Rrm2	0.130815	0.005726		Prkar1a	0.274528	2.49e-11
Eftud2	0.189337	0.00122273		Bcap29	-0.0671773	0.706481		Abca8b	-0.0466629	0.940728
Ppp1r3e	0.189273	0.430548		Cenpo	-0.0184713	0.950719		Rdh14	-0.0139024	0.972866
Polr3d	0.189255	0.106558		Klf11	-0.645574	0.0706268		Map2k6	-0.306187	0.423763
Bdh2	0.1892	0.228889		Adcy3	-0.105483	0.487527		Klhl29	-0.29334	0.478616
Kdelr1	0.189187	0.0124485		Dnajc27	-0.0869042	0.741113		Trappc12	0.0207864	0.923611
Cope	0.189097	0.0332902		Efr3b	-0.39304	0.464662		Adi1	0.5772	5e-17
Gemin5	0.189005	0.00174759		Cbll1	-0.316662	0.0286679		Rnaseh1	0.222566	0.31374
Cog8	0.188933	0.0227792		Pomc	-0.338817	0.808818		Ubxn2a	-0.0128048	0.970314
Abcc4	0.188839	0.00775457		Dnmt3a	-0.198904	0.0521203		Fkbp1b	-0.33555	0.866533
Gm9905	0.188786	0.811429		Dld	0.0919531	0.2945		Cmpk2	-1.01544	1.82e-28
Tuba1b	0.188771	0.00793892		Kif3c	-0.202077	0.101143		Pfn4	0.424837	0.780216
Adck2	0.188722	0.0710575		Sh3yl1	-0.303691	0.706054		Itsn2	-0.0692539	0.452888
Slc20a1	0.18868	0.0194191		Rab10	-0.211595	0.00258678		Rsad2	-0.604131	1.65e-16
Ube2e2	0.188663	0.197111		Ddx52	-0.0754352	0.560443		Rnf144a	-1.1649	3.91e-22
Pomt1	0.188653	0.0416894		Taf15	0.104675	0.229668		Id2	0.355065	5.81e-10
Fdxr	0.188601	0.148319		Rasl10b	1.74288	0.0541177		Mboat2	0.0954255	0.743772
Prmt5	0.188356	0.00399218		Cdc27	-0.177604	0.0157318		Ncoa1	-0.00375405	0.986886
Tuba1a	0.188286	0.00731344		Itgb3	1.98959	4.68219e-69		Dus4l	0.21233	0.643481
3110021N24Rik	0.188169	0.856072		Mettl2	0.0606238	0.795803		Rrm2	0.619421	2.64e-47
Cct7	0.187991	0.000593214		Nle1	0.0118413	0.965987		Bcap29	0.130204	0.460706
Rcc1l	0.18776	0.0797994		Tlk2	-0.0125588	0.94564		Cenpo	0.153438	0.613157
Tmem175	0.187526	0.122463		Mrc2	1.00402	0.558203		Klf11	-0.499935	0.24918
Aen	0.187495	0.0080523		Rffl	-0.452206	0.279065		Adcy3	-0.160043	0.3258
Epdr1	0.1873	0.0292135		Lig3	-0.0197286	0.880476		Dnajc27	-0.288942	0.185836
4921514A10Rik	0.187251	0.696075		Map3k3	-0.0709254	0.670805		Efr3b	-0.482627	0.238961
Tsfm	0.187133	0.156102		Ddx42	-0.0398528	0.748538		Cbll1	-0.0938445	0.660697
Paqr3	0.187081	0.528918		Ftsj3	0.0991715	0.229206		Pomc	-0.501046	0.721078
Dnajb9	0.187025	0.104665		Rnf135	-0.369255	0.344996		Dnmt3a	-0.200518	0.0754726
Isca1	0.186941	0.013748		Psmc5	0.194534	0.00517645		Dld	0.142034	0.058504
Sfxn1	0.186926	0.00629475		Ern1	0.727526	2.81908e-10		Kif3c	-0.388443	7.61e-05
Bola3	0.186489	0.133925		Nf1	-0.309564	5.24447e-05		Sh3yl1	-0.0612539	0.954578
Eif2b2	0.186386	0.0318892		Polg2	-0.00657493	0.993127		Rab10	-0.0855944	0.308578
Cnih1	0.186338	0.00719333		Ddx5	-0.206378	1.28476e-06		Ddx52	0.0829294	0.533896
Map2k3	0.186315	0.0122729		Psmd12	0.130318	0.119397		Taf15	0.17285	0.0669261
Fkbp1a	0.186255	0.00751596		Helz	-0.13241	0.245977		Ace	0.24856	0.920604
Plk2	0.18623	0.205909		Cep112	0.556409	0.628214		Rasl10b	0.48735	0.80564
Rpl8	0.186072	0.0181885		Slc9a3r1	-0.247147	0.0277611		Cdc27	0.0138286	0.923141
Mcm2	0.186037	0.00773749		Nt5c	0.0483265	0.834271		Itgb3	2.16124	2.02e-57
Ubiad1	0.185887	0.0916107		Jpt1	-0.132818	0.0598591		Mettl2	0.156063	0.435369
Wdfy1	0.185836	0.0208167		Sumo2	-0.123574	0.0432144		Nle1	0.113798	0.632951
Slc15a4	0.185835	0.0276994		Nup85	0.143846	0.125448		Tlk2	0.165121	0.0642355
BC029722	0.18568	0.113355		Gga3	-0.0729851	0.740112		Rffl	-0.583033	0.148795
Mok	0.185651	0.693326		Cluh	0.29739	0.000179769		Lig3	-0.0650946	0.544275
Sf3b5	0.185562	0.0435236		Mif4gd	0.176686	0.656394		Map3k3	0.000986223	0.996458
Plxnd1	0.185531	0.00817637		Slc25a19	0.28397	0.140273		Ddx42	-0.0133268	0.928708
Thoc5	0.185513	0.00416446		Pafah1b1	-0.089814	0.220678		Ftsj3	0.142871	0.0530316
Mrps10	0.185493	0.0444579		Tmem94	0.143538	0.288667		Rnf135	-0.561613	2.35e-05
H2aj	0.185466	0.103383		Recql5	0.164783	0.49438		Psmc5	0.0674249	0.410222
Atp5a1	0.185434	0.000778887		Sap30bp	0.07367	0.644716		Ern1	0.90921	4.74e-21
Xab2	0.185383	0.041902		Itgb4	-0.523459	0.47286		Nf1	-0.175551	0.0284517
Psmd13	0.185213	0.00498909		Galk1	-0.122586	0.29322		Polg2	0.0473103	0.951804
Ahcy	0.185067	0.0133032		Unk	-0.0614302	0.764383		Ddx5	-0.130551	0.000905403
Hilpda	0.185059	0.301505		Trim47	-1.22053	0.388548		Psmd12	0.150997	0.0464958
Nol12	0.185027	0.095247		Mrpl38	0.189874	0.124222		Helz	0.0528088	0.757839
1110065P20Rik	0.185015	0.303178		Fbf1	0.0317889	0.862657		Cep112	-0.351754	0.720375
Acer2	0.184974	0.141099		Acox1	0.13435	0.257081		Slc9a3r1	-0.338654	0.00202609
Usp5	0.184922	0.00653536		Ten1	0.080977	0.774429		Nt5c	-0.0928887	0.633232
Ndufs8	0.184855	0.0470847		Srp68	0.280951	0.00010806		Jpt1	-0.0602402	0.520395
Mif4gd	0.184848	0.241615		Tsen54	-0.2095	0.338469		Sumo2	0.0278246	0.789224
Ppil1	0.184707	0.0133737		Llgl2	0.646867	0.000681091		Nup85	0.248151	0.0194254
Xrcc1	0.184548	0.0135378		Ncbp3	0.181652	0.0846129		Gga3	-0.00976364	0.975912
Naa40	0.184519	0.0082526		Camkk1	0.734745	0.171619		Cluh	0.475214	8.99e-13
Coq10a	0.184445	0.302029		Ankfy1	0.0580369	0.600327		Mif4gd	0.0811924	0.868885
Akr1a1	0.184419	0.00125778		Exoc7	0.214757	0.0965829		Slc25a19	0.318082	0.0856098
Mrpl15	0.184299	0.0207006		Galr2	-0.230814	0.828017		Pafah1b1	0.00392626	0.975936
Slc19a1	0.18417	0.0926963		Ube2g1	-0.319692	0.0177729		Tmem94	0.0614206	0.728786
Sort1	0.183993	0.000304034		Med31	0.216393	0.575051		Recql5	0.127151	0.578394
Nt5dc2	0.183963	0.0316066		Ube2o	0.208478	0.102539		Sap30bp	0.172325	0.159076
Psmb2	0.183947	0.0122401		Txndc17	0.252418	0.125216		Itgb4	-0.110225	0.931661
Mid1ip1	0.183719	0.0204959		Rhbdf2	-0.168569	0.555071		Galk1	-0.208615	0.00865931
Hoxd13	0.183709	0.0997079		4933427D14Rik	0.0616804	0.834271		Unk	-0.0155057	0.951911
Fbxw9	0.183705	0.246316		Pimreg	-0.556067	2.15246e-09		Trim47	-1.14121	0.416377
Dync1li1	0.183568	0.00298503		Snhg16	-0.103136	0.796301		Mrpl38	0.134534	0.256593
Tmem109	0.183513	0.0312148		Mxra7	-0.93368	9.44904e-10		Fbf1	-0.088675	0.57379
Fech	0.18335	0.0107977		Rabep1	-0.15005	0.079798		Acox1	0.0358998	0.818987
Rint1	0.183197	0.0880317		Mfsd11	0.081806	0.574829		Ten1	0.0372802	0.918081
Nudc	0.183175	0.00655078		Kif1c	0.249247	0.000321587		Srp68	0.132253	0.122834
Fbxl6	0.183137	0.0980076		Sec14l1	0.0151989	0.923549		Tsen54	-0.0304539	0.933036
Aprt	0.183135	0.0561152		Mink1	-0.139249	0.292201		Llgl2	0.0957561	0.740035
Slc2a4	0.183125	0.246087		Slc46a1	0.65969	0.0669106		Ncbp3	0.199736	0.0634251
Gpn1	0.183108	0.0584753		0610010K14Rik	0.253176	0.333885		Camkk1	0.306768	0.728984
Oaz1	0.18301	0.0492787		Eral1	0.102624	0.691674		Ankfy1	-0.00316395	0.981711
Fdx2	0.182825	0.152953		Dhrs13	0.719641	0.00113292		Exoc7	0.100664	0.523768
Sting1	0.182677	0.014273		Coro6	1.45657	0.261311		Galr2	-0.114771	0.922988
Hps6	0.182606	0.228193		Blmh	0.0515705	0.694662		Ube2g1	-0.190412	0.167275
Abcb8	0.182547	0.0163218		Cpd	-0.146816	0.121576		Med31	-0.0395205	0.939835
Tusc2	0.182458	0.0667245		Timm22	0.141048	0.311221		Ube2o	0.110016	0.532153
Zfp365	0.182349	0.103021		Nxn	0.166296	0.430565		Txndc17	0.0605443	0.814102
Mthfd1l	0.182291	0.000776735		Rflnb	-0.518618	0.404983		Rhbdf2	-0.133678	0.685767
Selenom	0.182218	0.23165		Rph3al	-1.78952	0.256156		4933427D14Rik	-0.0385871	0.917775
Scd2	0.182185	8.49565e-05		Ywhae	-0.0544867	0.295642		Pimreg	-0.452256	3.94e-05
Tmem41a	0.182125	0.241333		Prpf8	0.141494	0.00355983		Snhg16	0.0917699	0.825643
Irx5	0.182109	0.25463		Nme2	0.141202	0.0798564		Mxra7	-0.818082	6.01e-06
Stx3	0.182096	0.44038		Spag9	-0.247352	0.00368272		Rabep1	-0.0480332	0.719583
Txnrd3	0.182052	0.161873		Luc7l3	-0.346569	6.63677e-06		Mfsd11	-0.0898147	0.520324
Cltb	0.18201	0.0385128		Ankrd40	-0.0473712	0.709356		Kif1c	0.161689	0.0319888
Slc25a28	0.181957	0.184438		Xylt2	-0.0794138	0.744084		Sec14l1	0.0692013	0.609091
Morn2	0.181864	0.568169		Lrrc59	0.345312	2.84748e-13		Mink1	-0.161434	0.2562
Ssbp4	0.181843	0.0772386		Slc35b1	0.29243	0.00311073		Slc46a1	0.276852	0.558431
Acacb	0.181841	0.225575		Hoxb9	0.0136785	0.988006		0610010K14Rik	0.161765	0.528716
Pgpep1	0.181838	0.0727635		Snx11	0.0381982	0.89339		Eral1	0.177315	0.431397
Rexo5	0.181834	0.6081		Scrn2	0.143003	0.729605		Dhrs13	1.07788	1.09e-06
Timm17b	0.181435	0.104432		Lrrc46	0.687492	0.565118		Coro6	0.0101159	0.996458
Palb2	0.181417	0.246181		Cacnb1	0.353662	0.799146		Blmh	0.0020789	0.99134
Wdr24	0.181371	0.0792776		Fbxl20	-0.264553	0.278552		Cpd	-0.175937	0.038524
Pim1	0.181336	0.354402		Dlg4	-0.521072	0.0296174		Timm22	0.0127051	0.9565
Cdk2ap2	0.181331	0.124312		Dvl2	0.142737	0.326671		Nxn	0.334075	0.0362801
Mien1	0.181325	0.216915		Nr1d1	-0.639962	0.0269929		Rflnb	-0.72856	0.35913
Eral1	0.181211	0.112175		Per1	-0.195827	0.390759		Ywhae	0.0500013	0.340053
Tpgs1	0.181185	0.193256		Vamp2	-0.206321	0.45812		Prpf8	0.143363	0.000943769
Eif6	0.181176	0.00853793		Tmem107	0.270884	0.456195		Nme2	0.129928	0.0914456
Apoo	0.181119	0.191931		Aurkb	-0.113928	0.194836		Spag9	-0.0828664	0.480907
Smim20	0.18109	0.172683		Ctc1	0.359547	0.000392104		Luc7l3	-0.123616	0.220677
Nacc1	0.180999	0.0192148		Pfas	0.0361447	0.776506		Ankrd40	-0.125799	0.187391
Kcnb1	0.180973	0.803022		Pik3r5	1.22752	0.0394196		Xylt2	-0.145172	0.553746
Klhl21	0.180948	0.0569457		Stx8	0.340723	0.0535463		Lrrc59	0.352847	1.23e-14
Mdh1	0.180868	0.0034537		Adprm	0.0980152	0.804		Slc35b1	0.151939	0.173579
Rab3gap2	0.180862	0.00990627		Top2a	-0.180822	0.000233228		Hoxb9	0.536519	0.256518
Rapgef3os2	0.180728	0.790959		Acly	0.141025	0.00260266		Snx11	0.013044	0.969856
Trmt1	0.180698	0.0144283		Kat2a	-0.0139837	0.909319		Scrn2	0.172472	0.708517
Moap1	0.180648	0.431954		Stat5b	0.109329	0.439466		Lrrc46	0.456144	0.749137
Man2c1	0.180628	0.100825		Tmem101	0.341614	0.020255		Cacnb1	-0.79278	0.500217
2500002B13Rik	0.180554	0.75207		Lsm12	-0.170124	0.144022		Fbxl20	-0.513357	0.000415044
Cisd1	0.180461	0.037009		Ubtf	-0.253554	6.46691e-05		Dlg4	-0.588557	0.00250016
Ift22	0.180409	0.0886657		Ccdc43	-0.0614387	0.770143		Dvl2	0.119835	0.457459
Osgin1	0.180256	0.145551		Adam11	-0.370041	0.583722		Nr1d1	-1.01237	7.5e-05
Timm29	0.180136	0.0211325		Eftud2	0.0580115	0.446124		Per1	0.0142704	0.970195
Tapt1	0.179911	0.027301		Ccdc103	0.107479	0.951035		Vamp2	-0.339736	0.100176
Trmu	0.179899	0.346325		Gfap	-1.45038	0.012568		Tmem107	0.419541	0.192647
Arntl2	0.179898	0.726958		Dcakd	0.0322404	0.820229		Aurkb	0.00956084	0.95816
Rragc	0.179782	0.00560093		Nmt1	0.118125	0.142582		Ctc1	0.305314	0.00318624
Triobp	0.179769	0.0606012		Plcd3	0.528153	0.248754		Pfas	0.284466	0.000633295
Ube2m	0.179746	0.0454719		Map3k14	-0.107969	0.859566		Pik3r5	1.35296	0.00834838
Get1	0.179703	0.0494126		Gosr2	0.170737	0.0184502		Stx8	-0.131492	0.501128
Hcfc1r1	0.179701	0.271653		Klhl28	-0.343672	0.0686687		Adprm	-0.0775302	0.854574
Ccdc22	0.179693	0.042011		Fkbp3	-0.455344	1.89708e-10		Top2a	0.113451	0.0105742
Oxa1l	0.179671	0.0288029		Scfd1	0.216433	0.0795163		Acly	0.0160213	0.839094
BC004004	0.179637	0.00688705		Coch	-1.58019	0.308928		Kat2a	-0.0304135	0.808036
Uchl1	0.17963	0.0643761		Strn3	-0.0723244	0.601856		Stat5b	0.101202	0.460753
Rnf19b	0.179611	0.115548		Ap4s1	-0.365539	0.149209		Tmem101	0.26442	0.072433
Syngr1	0.179537	0.030682		Dtd2	0.107563	0.731583		Lsm12	0.127318	0.338206
Gm32591	0.179496	0.586937		Gtf2a1	-0.312788	0.00562961		Ubtf	-0.190825	0.00464548
Qtrt1	0.179269	0.319221		Sel1l	0.176675	0.0190243		Ccdc43	0.0885685	0.654481
Foxd2	0.179219	0.689865		Dnaaf2	-0.0794612	0.71358		Adam11	-0.97893	0.0551601
Tmc8	0.17909	0.0775574		Pole2	0.00291217	0.990488		Eftud2	0.0679979	0.34332
Dusp18	0.178981	0.0311063		Klhdc2	0.0607378	0.547626		Ccdc103	0.324995	0.71863
Gm17300	0.178848	0.719457		Nemf	-0.119634	0.311403		Gfap	-1.42802	1.01e-10
Cdt1	0.178838	0.020074		Sec23a	0.145953	0.296584		Dcakd	-0.0766957	0.555525
[truncated: 11,096 more rows]

[truncated: 47 more sheets: Figure 3B, Figure 4A, Figure 4B, Figure 4D, Figure 4E, Figure 4F, Figure 5B, Figure 5C, Figure 5D, Figure 5E, Figure 5F, Figure 6A, Figure 6B, Figure 6C, Figure 6D, Figure 6E, Figure 6F, Figure 6G, Figure 7B, Figure 7C …]
